# Supplementary material for: Genome-wide miRNA analysis and integrated network for flavonoid biosynthesis in Osmanthus fragrans
Source: BMC Genomics. 2021 Feb 27;22:141. doi: 10.1186/s12864-021-07439-y (PMC7913170; doi:10.1186/s12864-021-07439-y)
Supplement: Supplementary file 2 — Additional file 2: Table S2: The identified conserved miRNAs and miRNA families in O. fragrans. [file 12864_2021_7439_MOESM2_ESM.xlsx]

## Sheet: conserved miRNA
miRNA family	miRNA_Name	miRNA sequence	Reads in flower	Reads in leaf	Precursor sequence	Pre-miRNA structure in dot/bracket format	MFEI
miR156	ofr-miR156	CUGACAGAAGAGAGUGAGCAC	379	2080	ucugacagaagagagugagcacauacgcaggugauuguaugcggugccauaccuuugcaggguuugugcucacuugucuucugucagu	.((((((((((((((((((((((.((....((((..(((((......)))))..))))...)).))))))))))).))))))))))).	-1.0538
	ofr-miR156a	UUGACAGAAGAGAGAGAGCAC	10117	160	gaagagauuauaaauguugacagaagagagagagcacaacccgagaaauggucaaagaaucuuuuaccuuuguugggagugugcucucuacucuucugucaucaucuuuaucuuua	..((((((.....(((.(((((((((((((((((((((.(((((.(((.(((.((((...)))).)))))).)))))..)))))))))).))))))))))).)))....)))))).	-1.29367
	ofr-miR156b	UUGACAGAAGAUAGAGAGCAC	1271	3126	ggaggcacuauugguagaguuguugacagaagauagagagcacaaaagaugauaugcauauagauauauauagucugcauuuuauuccuuugugcucucuaagcuucugucaucacucuucagccucuauuucua	((((((.....(((.((((.((.(((((((((.(((((((((((((.(((((.(((((((((......))))...))))).)))))..)))))))))))))..))))))))).))))))))))))))).......	-1.18611
	ofr-miR156c	UUGACAGAAGAGAGAGAGCAC	10117	160	ccucgaagagauuauaaauguugacagaagagagagagcacaacccgagaaauggucaaagaaucuuuuaccuuuguugggagugugcucucuacucuucugucaucaucuuuaucuuuauuuguaugguauagaucuu	......((((((.....(((.(((((((((((((((((((((.(((((.(((.(((.((((...)))).)))))).)))))..)))))))))).))))))))))).)))....))))))(((((((...)))))))...	-1.125
	ofr-miR156d	UGACAGAAGAGAGUGAGCAC	439	2151	augggggaaaagaaguugacagaagagagugagcacacaaaggggaaguuguauagaauuuuuguauaugguugcuuuugcgugcucacucucuuucugucauaacuucuccuuucau	(((((((...((((((((((((((((((((((((((.((((((.((...((((((((...))))))))...)).)))))).)))))))))))).))))))))..)))))).)))))))	-1.27704
	ofr-miR156e	UGACAGAAGAGAGAGAGCAG	426	2144	uagaugacagaagagagagagcagacagcuucucuaucuaaucuguggucgcuugaaugaugaguuuggcauaggaagugucaucucuacccuugaucuuucuugauucugcaucaccaccugaccauugauuccucuccgaccugauccuucuccauaaguacu	..(((.((((((((.(((((((.....)).))))).)))..))))).)))(((((((.(((.((.((((...(((((..((((...........((((......)))).............))))......)))))..)))).)).))).))).....))))...	-0.554962
	ofr-miR156f	UGACAGAAGAGAGUGAGCAC	426	2144	guaugugauauuaagagguauauaugaaucauaaauauggaugguuugauugaugaguaauugauggugacagaagagagugagcacacaugguggcuuucuugcauauuugaugguuucaugcuugaagcuaugugugcucacucucuaucugucacccccuuc	..............((((.......(((((((........))))))).((((((.....))))))(((((((((((((((((((((((((((((....(((..(((....(((.....))))))..))))))))))))))))))))))).))))))))).)))).	-1.03713
	ofr-miR156i	UGACAGAAGAGAGAGAGCAG	66	0	uagaugacagaagagagagagcagacagcuucucuaucuaaucuguggucgcuugaaugaugaguuuggcauaggaagugucaucucuacccuugaucuuucuugauucugcaucaccaccugaccauugauuccucuccgaccugauccuucuccauaaguacu	..(((.((((((((.(((((((.....)).))))).)))..))))).)))(((((((.(((.((.((((...(((((..((((...........((((......)))).............))))......)))))..)))).)).))).))).....))))...	-0.554962
	ofr-miR156j	UUGACAGAAGAGAGAGAGCAC	10115	160	uuugacagaagagagagagcacaguuugagucgccaauucccuuguagcucucuaguuuaguguccau	...((((..(((.(((((((((((...((((.....))))..)))).)))))))..)))..))))…	-0.659631
	ofr-miR156q	UGACAGAAGAGAGUGAGCAC	1532	3234	uuuguggaggugacagaagagagugagcacuuggcucuuuccuagcauggaucuaaguucacgccaaaagccgugugcucucucucuaucugucaccaccuccuu	.....((.(((((((((((((((.((((((.(((((.(((....((.(((((....))))).)).)))))))).)))))).)))))).))))))))).)).....	-0.983537
	ofr-miR156u	UGACAGAAGAGAGUGAGCAC	379	2080	gagagaggcugacagaagagagugagcacauacuaguggagauuguaugagggcauacaauugcgggugcgugcucacuucucuaucugucagcuuccca	....(((((((((((((((((((((((((.((((.((...(((((((((....))))))))))).)))).)))))))).))))).))))))))))))…	-1.1274
miR157	ofr-miR157d	UGACAGAAGAUAGAGAGCAC	969	133	auguuguauguauaguggagggugauagugugguugcugacagaagauagagagcacuaaggaugauaugcaaaacacacacauauaugugcuucuaauuguauuucauacuuaacaucaauguugaugugaaucgugaaaaaaaaaaaagagagaagagcuagaguauaacaaauucaagaaagagagagagagagagaucagauguagagggagagggagagaaagaga	.........((((((((((((...((((((((.((((...((.....(((......)))....))....))))..))))).....)))...))))).)))))))(((((.....((((((....)))))).....))))).........................	-0.362893
	ofr-miR157d-5p	CUGACAGAAGAUAGAGAGCAC	1281	3629	auguuguauguauaguggagggugauagugugguugcugacagaagauagagagcacuaaggaugauaugcaaaacacacacauauaugugcuucuaauuguauuucauacuuaacaucaauguugaugugaaucgugaaaaaaaaaaaagagagaagagcuaga	.........((((((((((((...((((((((.((((...((.....(((......)))....))....))))..))))).....)))...))))).)))))))(((((.....((((((....)))))).....))))).........................	-0.534666
miR159	ofr-miR159	UUUGGAUUGAAGGGAGCUCUA	143952	432939	aguggagcuccuugaaguccaacagagggucuugguggguagauugagcugcuaagcuauggaucccacaguacuacccauauauaccccauuaugcagugguaguucugcggauuccauauccugggagcuucauuaccuuuccacagauccuuauuuggauugaagggagcucuacauagcauccucuuucuaau	.((((((((((((..(((((((..(((((((((((.((((((...(((((.(((...((((((..((.(((.((((((((((..........))))....)))))).))).))..))))))...))).)))))..))))))..))).))))))))..)))))))..))))))))))))...................	-0.979343
	ofr-miR159a	GAGCUCCCUUCCUCCAAAACG	143991	433216	agaaggagcucccuuccuccaaaacgaggaggacaagauuugaggaacuaaaaagcaaaaucuaagaguucauggauuccucauagagagugcguagguuaacaucuugaagaaagcacacuuuaaggggacugcaugaccucuuagauuaucucucucucucucucucucucuauacauccuuc	.((((((.....(((((((......)))))))...(((...((((.............((((((((((.(((((...(((((.(((((.((((.....((((....)))).....)))).))))).)))))...))))).)))))))))).............))))....))).....))))))	-0.740679
	ofr-miR159b	GAGCUCCUUGAAGUUCAAUGG	139775	240398	ggaagaagaagaggaagagcuccuugaaguucaauggaggguuuagcaggguaaaguaaagcugcuaagcuauggaucccauaaaccuuaucaaauucaaaauaaggauuuuuuauggauuccauaucucaggagcuuucacuuaccc	..........(((..(((((((((.((..(((....)))((((((((((............))))))))))(((((..(((((((((((((..........))))))....)))))))..)))))...)))))))))))..)))....	-0.831017
	ofr-miR159c	GAGCUCCCUUCCUCCAAAACG	757	951	agaaggagcucccuuccuccaaaacgaggaggacaagauuugaggaacuaaaaagcaaaaucuaagaguucauggauuccucauagagagugcguagguuaacaucuugaagaaagcacacuuuaaggggacugcaugaccucuuagauuaucucucucucucucucu	(((.((((....(((((((......)))))))..........................((((((((((.(((((...(((((.(((((.((((.....((((....)))).....)))).))))).)))))...))))).))))))))))..)))).)))........	-0.759612
	ofr-miR159e	GAGCUCCUUGAAGUCCAAUU	139774	345676	caaaggggguuauggaguggagcuccuugaaguccaauugaggaucuuacuggguggauugagcugcuuagcuauggaucccacaguucuacccaucauuaagugcuuuugugguagucuuguggcuuccauaucuggggagcuucauuugccuuuauaguauuauc	(((..(((.((..(((((...)))))...)).)))..)))..(((..((((((((((((.(((((.(((((.((((((..((((((..(((((((..............)).)))))..))))))..)))))).))))).))))).))))))))....))))..)))	-0.837737
	ofr-miR159f	GAGUUCCCUGCACUCCAAGUC	44	2	acccaaguuggaguucccugcacuccaagucugaaaggauaugaugguaaaccucugcugcuaguucauggauaccucuggccucguaacaacaugcguucgaagucaaggguuugcaugaccugggagaugaguuuaccuugaccuuuugguauuggagugaag	..(((...))).........((((((((..((((((((...(((.(((((((.((..((.((((.(((((...((((.((((.(((.(((.......)))))).)))).))))...))))).)))).))..)))))))))))).))))))))..))))))))...	-0.814406
	ofr-miR159g	GUGCUCCCUUCACACCAAUAA	30	79	aguuugauucacuagaccugauccccuagacuagacggucuggucuuaaggcggugcucccuucacaccaauaaacggucgaucugaugggugguacagcugcucguucaugguucccacugucccaucucaucagagagagagaagaucaugagagagcgaga	.............(((((.((((..(((...)))..)))).)))))...(((.((((((((.(((.(((.......))).....))).))).))))).)))((((.(((((((((....((.((...((((....)))))).))..))))))))).))))....	-0.616744
	ofr-miR159h	GUGCUCCCUUCACACCAAUAA	48	58	ggugcucccuucacaccaauaaacggucgaucugaugggugguacagcugcucguucaugguucccacugucccaucucaucagagagagagaagaucgugagagagcgagagaugcuugagaugggcuugugguuugcaugaccgaggagcugccucguccc	.((((((((.(((.(((.......))).....))).))).)))))((((.((((.(((((....((((...(((((((((........((......((((......))))......)))))))))))...))))....))))).)))).))))..........	-0.659565
	ofr-miR159i	GUGCUCCCUUCACACCAAUAA	48	58	aguuugauucacuagaccugauccccuagacuagacggucuggucuuaaggcggugcucccuucacaccaauaaacggucgaucugaugggugguacagcugcucguucaugguucccacugucccaucucaucagagagagagaagaucaugagagagcgagag	.............(((((.((((..(((...)))..)))).)))))...(((.((((((((.(((.(((.......))).....))).))).))))).)))((((.(((((((((....((.((...((((....)))))).))..))))))))).)))).....	-0.610108
	ofr-miR159j	GUGCUCCCUUCAAACCAAUAA	97163	239158	aguuugauucacuagaccugauccccuagacuagacggucuggucuuaaggcggugcucccuucaaaccaauaaacggucgaucugaugggugguacagcugcucguucaugguucccacugucccaucucaucagagagagagaagaucgugagagagcgagagaugcuugag	..........((((((((..................))))))))((((((((.((((((((.(((.(((.......))).....))).))).))))).))(((((.(((((((((....((.((...((((....)))))).))..))))))))).))))).......))))))	-0.590055
	ofr-miR159k	GUGCUCCCUUCAAACCAAUAA	97163	239158	ggugcucccuucaaaccaauaaacggucgaucugaugggugguacaacugcucguucaugguucccacugucccaucucaucagagagagagaagaucgugagagagcgagagaugcuugagaugggcuugugguuugcaugaccgaggagcugcaucguccccuucguugac	(((...........)))........((((((..((.(((((((.((.((.((((.(((((....((((...(((((((((........((......((((......))))......)))))))))))...))))....))))).)))).)).)).)))).)))..))))))))	-0.630563
miR160	ofr-miR160a	UGCCUGGCUCCCUGUAUGCCA	802	680	cgccuauacauguauauagauguauauguauuauauauguaugccuggcucccuguaugccauaugcugagcucaucgaguaucgaugaccuccguggauggcguaugaggagccaugcauauccucauacauauauauacauaauuaugu	...(((((......)))))(((((((((((((((....((((((.(((((((.((((((((((..((.(((.(((((((...))))))).))).))..)))))))))).))))))).))))))....))).))))))))))))........	-1.07587
	ofr-miR160b	UGCCUGGCUCCCUGUAUGCCA	783	613	uauauauagauuuaaggucgugccuggcucccuguaugccacaagaaaacaucgauuuaguuacaaaaucgaucacuaguggcguacagaguagucaagcaugaccaaagcuuucuugauauaua	(((((..(((.....((((((((.(((((..(((((((((((.((.....((((((((.......))))))))..)).)))))))))))...))))).)))))))).......)))..)))))..	-1.01292
	ofr-miR160c	UGCCUGGCUCCCUGUAUGCCA	796	678	cauauaauaguuugucgucguuaugccuggcucccuguaugccacgaguggauaccgauuuuguuauaaaaucggcugccgguggcguacaaggagccaagcaugaccauaagcauaug	.........((((((....(((((((.(((((((.((((((((((..((((...(((((((((...)))))))))))))..)))))))))).))))))).))))))).)))))).....	-1.04194
	ofr-miR160d	UGCCUGGCUCCCUGUAUGCCA	788	615	agagacgaaggugaagcuuauguugggaugugccuggcucccuguaugccacucaucuauagcaacauuccuuccugaugagguugccuaggauggauggcgugcacggagccaagcauaucccccuugaucccaaccgucucuucucau	(((((((..((.((...(((....(((((((((.(((((((.(((((((((.((((((...(((((.(((.........))))))))...)))))).))))))))).))))))).)))))))))...)))))))...)))))))......	-0.919487
	ofr-miR160f	UGCCUGGCUCCCUGUAUGCCC	344	446	cgggggcugcgggguggcggaugucagugugcggccguaggcuggaccgcggguguuugcuguugcggagauccaccgaggacggagacggaccgaagugcgcaugccuggcucccuguaugccgcccgcg	((((((((((((((.(.(((..((..((((((((((((...(((..(((.((((.(((((....))))).))))..)).)..)))..)))).))...))))))..))))).).))))))).))).))))..	-0.641295
	ofr-miR160h	UGCCUGGCUCCCUGUAUGCCA	796	678	gguagagggugaauuugagaauaugccuggcucccuguaugccacaggcaaacucccaaucccaaauuguugguuuucuaucagauugguuguugcugguggcguacauggagucaagcauguaguauaugcgcccucuuuc	...((((((((......(..((((((.(((((((.((((((((((.(((((.(..((((((((((....))))..........))))))..)))))).)))))))))).))))))).))))))..).....))))))))…	-1.0041
	ofr-miR160i	UGCCUGGCUCCCUGUAUGCCA	796	678	uaaaugugacggguuaugccuggcucccuguaugccaccgacaacccuuccagucuuuuuguuugauugauaguugucguuggcguacacggaaucaagcauaccuauuucuuuua	((((.(.((.((((.((((.(((.(((.(((((((((.(((((((.....(((((.........)))))...))))))).))))))))).))).))).)))))))).)).).))))	-0.896379
	ofr-miR160j	UGCCUGGCUCCCUGUAUGCCC	802	680	gaauugggaucuaagauuauaggauaugccuggcucccuguaugccaucgaaaacccuuccaauuacuuacuggauugguaguuguuguuggcguacacggaaucaagcauaccucuuucuuuuaaaccauuuuc	(((.(((.....((((....(((.(((((.(((.(((.(((((((((.(((.(((....((((((........))))))..))).))).))))))))).))).))).))))))))...)))).....))).))).	-0.841106
miR162	ofr-miR162	UCGAUAAACCUCUGCAUCCAG	47	90	ggggguguaagucacuggaggcagcgguucaucgaucucuuccugaauuuuguugugugaaaagcgcaaagcaugaaucggucgauaaaccucugcauccagcgcucacuuugcc	.((((((..(((..(((((.((((.((((.(((((((..(((.((.......((((((.....))))))..)).)))..))))))).)))).)))).))))).)))))))))...	-0.72938
	ofr-miR162a	GGAGGCAGCGGUUCAUCGAUC	47	90	gauucgggaaauuuuauguuucuuugccauuuuuuuuggaguuuaguuggaaaaagagugagagucgcuggaggcagcgguucaucgaucucuuccugggaacgaauauauaaauauugaaaaagcaugaauagaucgauaaaccucugca	((((((((((((.....)))))))...((((((((((.............)))))))))).))))).......((((.((((.((((((((.(((.((......(((((....))))).......)).))).)))))))).)))).)))).	-0.729968
	ofr-miR162b	UCGAUAAACCUCUGCAUCCAG	47	90	uuuuuuuaguucucuccucauuuuuauguuuggauuuagagugaagucgcuggaggcagcgguucaucgaucaauuccugugaauauuuuuguuuucaaaagcaugaaucgaucgauaaaccucugcauccagcgcuuacucuuccucaucuguuuaauaaucuauuugagaaugcucaaaaga	((((((.(((..((((.......((((...(((((..((((((.((.(((((((.((((.((((.(((((((.((((.(((......(((((....)))))))).)))).))))))).)))).)))).))))))))))))))).....)))))....)))).......))))..))).))))))	-0.925898
	ofr-miR162c	UCGAUAAACCUCUGCAUCCAG	47	90	gagaugaggugaagucacuggaggcagcgguucaucgaucucuuccugaauuugguuguggaagaacacaaagcaagaaucggucgauaaaccucugcauccagcgcucacuuugccuc	.....((((((((((..(((((.((((.((((.(((((((..(((.((..(((((((.......))).)))).)).)))..))))))).)))).)))).))))).....))))))))))	-0.817455
miR164	ofr-miR164	UGGAGAAGCAGGGUACGUGCA	1	79	cuuuguuggagaagcaggguacgugcaacgauagaaacgacgaguuguuguuuauugcacgugcucuaccucuccaacguaga	((.(((((((((...(((((((((((((.(((((.(((.....))).)))))..)))))))))))))...))))))))).)).	-1.01457
	ofr-miR164a	UGGAGAAGCAGGGCACGUGGA	48	285	guuggagaagcagggcacgugcaaaccaacaaacacgaaauccgucucauguguuuugcacguacuccccuucuccaac	((((((((((..(((.(((((((((.((......(((.....)))......)).))))))))).)))..))))))))))	-0.879801
	ofr-miR164b	UGGAGAAGCAGGGCACGUGCA	64	506	gauggagaagcagggcacgugcauuacuagcucaucucguaugcauauauauauacauccucaccacaaaugcguguauaugugcggagauauagauauauauguguguggagugugaugauauaaaugaguuaguucuucaugugcccau	............(((((((((....(((((((((((((.(((((((((((((((.....(((..((((.(((....))).))))..)))......)))))))))))))))))).............))))))))))....)))))))))..	-0.895556
	ofr-miR164c	AUGGAGAAGCAGGGCACGUGG	15	227	gggugaguaacacuugauggagaagcagggcacgugcgaacacaaaugagaucgaucgguacaugaugaucauauuuucgcacguguucuacuccuccaacacgugucucucccc	(((.(((..((((.((.(((((.((.((((((((((((((....((((.((((.((((.....)))))))).)))))))))))))))))).)).))))).)).))))..))))))	-0.976397
	ofr-miR164e	UGGAGAAGCAGGGCACGUGGA	48	285	uggugagaaugccccuguuggagaagcagggcacgugcaaagaucggagcacguuucguaugugauguacguaugugcauggaucgcugugcacgcgcuccccuucuccaccauggccuucuuacca	(((((((((.(((..((.((((((((..((((.((((((..((((...((((((..(((((.....))))).))))))...))))....)))))).))))..)))))))).)).))).)))))))))	-0.943111
	ofr-miR164g	UGGAGAAGCAGGGCACGUGGA	48	285	gcuccuuguuggagaagcagggcacgugcaagucucuuggcucucaaaugccacugaacccuuugcacgugcuccccuucuccaacacgggu	..(((.(((((((((((..(((((((((((((..((.((((........))))..))....)))))))))))))..))))))))))).))).	-0.977722
	ofr-miR164h	UGGAGAAGCAGGGCACGUGCAA	62	493	uugugcaagauggagaagcagggcacgugcaauacuaccucaugaacacacggcgugugagcucggagaucaaucacauucuuuucugcuucauuugaccaacccagagagauccuaugaguuaguccuucaugugccccccuuccccaucaugacaa	.(((.((.(((((.((((..(((((((((....((((.((((((..(((((...)))))(((..(((((..........)))))...)))((.((((.......)))))).....)))))).))))....)))))))))..)))).))))).))))).	-0.68902
	ofr-miR164i	UGGAGAAGCAGGGCACGUGCAA	62	493	uugugcaagauggagaagcagggcacgugcaauacuaacucaugaacacuacacggggcgugaacucggagaaucauauucucuucugcuucauuucaccaacaagagagauccuauuaguuaguucuucaugugccccucuuccccauca	........(((((.((((..(((((((((....(((((((.(((..........((((((.((....(((((((...))))))))))))))).((((........)))).....))).)))))))....)))))))))..)))).))))).	-0.725289
	ofr-miR164j	UGGAGAAGCAGGGCACGUGCAA	48	285	aggucuugcuggagaagcagggcacgugcaacauuccugaugcuugcuccagcuuauuuugcacgugcucuccuuuuccagcuugauu	.((((..((((((((((.(((((((((((((.((..(((..........)))...)).))))))))))))).))))))))))..))))	-1.01795
	ofr-miR164k	UGGAGAAGCAGGGCACGUGCAA	48	285	agguccuguuggagaagcagggcacgugcaacucaguucuaguucuagcucuauuauagcugcucuaguuuaucugauuuugcacgugcuccccuucuccaacacgauu	.((((.(((((((((((..((((((((((((.((((..((((...(((((.......)))))..)))).....))))..))))))))))))..))))))))))).))))	-1.039
miR165	ofr-miR165a	GAAUGUUGUCUGGAUCGAGG	4487	2325	aucaugagaauuaagcuauuucaguugaggggaauguugucuggaucgaggauauuauacauauauacauguguauguugauacaugugaucauagagaguauccucggaccaggcuucaucccccccaacauguuauugccucugau	((((.(((......((.((..((((((.((((.(((..((((((.(((((((((((.........(((((((((......))))))))).........))))))))))).))))))..))).)))).)))).))..)).)))))))))	-0.991985
	ofr-miR165b	GAAUGUUGUUUGGAUCGAGG	4445	2170	gugaagaggccauuuccguuguggggaauguuguuuggaucgaggauaucauaaaggcauacacaugcauuuauauguuaugaugcauuauaugauuguguaauguacuuauguacauauauauagaugguaaugguaucgucggaccagg	..........(((((((......)))))))....((((.((((.((((((((.......(((.(((..((.((((((((((((((((((((((....)))))))))).))))).))))))).))..)))))))))))))).)))).)))).	-0.852767
miR166	ofr-miR166a-3p	UCGGACCAGGCUUCAUUCCCC	1800866	2538630	gggguuuucucuuuugaggggaauguugucuggcucgaggacucuggcucgcucuauucauguuggaucuuuuucgaucuaauaaucgaauugaaccuccagauuucagaucugacuaggguuuuagcgucgucggaccaggcuucauuccccccaauuguugcucc	((((....)))).(((.((((((((..((((((.((((.(((.((((...(((((((((.(((((((((......)))))))))...))).........((((((...))))))..)))))).)))).))).)))).))))))..)))))))).))).......	-0.800555
	ofr-miR166a-5p	GGAAUGUUGUCUGGCUCGAGG	2763	4525	gggguuuucucuuuugaggggaauguugucuggcucgaggacucuggcucgcucuauucauguuggaucuuuuucgaucuaauaaucgaauugaaccuccagauuucagaucugacuaggguuuuagcgucgucggaccaggcuucauuccccccaauuguugc	((((....)))).(((.((((((((..((((((.((((.(((.((((...(((((((((.(((((((((......)))))))))...))).........((((((...))))))..)))))).)))).))).)))).))))))..)))))))).))).......	-0.82145
	ofr-miR166b-3p	UCUCGGACCAGGCUUCAUUCCCC	1944863	3300711	agagggauuuuucuuuugaggggacuguugucuggcucgaggucucuuauucuaauacaaucucauuucaauagucucagaucugaugauugauuaggguuuuagcaucucggaccaggcuucauuccccccaauuauuacucccucu	(((((((........(((.(((((.((..((((((.(((((((((...((((((((.((((((((..((..........))..))).)))))))))))))...)).))))))).))))))..)).))))).))).......)))))))	-0.957463
	ofr-miR166c-3p	UCUCGGACCAGGCUUCAUUCCCC	1944858	3300694	gguugagaggaauguugucuggcucgaggucaugaaggagaggauaucacuccaauuaauuuggaagaacgaauuaagaaacccuaaaugauucucggaccaggcuucauucccccuaacc	(((((.(.((((((..((((((.((((((((((..(((.(((.......)))...((((((((......)))))))).....)))..)))).)))))).))))))..)))))).).)))))	-0.85163
	ofr-miR166d-3p	UCUCGGACCAGGCUUCAUUCCCC	1944863	3300711	gguugagaggaauguugucuggcucgaggucaugaagaagaucauuagauugauucaucuuaaagaaugaaaacccuaaaugauucucggaccaggcuucauuccccccaacc	(((((...((((((..((((((.((((((((((..((....(((((((((......)))).....))))).....))..)))).)))))).))))))..))))))...)))))	-0.835157
	ofr-miR166j	UCGGACCAGGCUUCAUUCCUU	2675	3084	gauuggaggcgucggaccaggcuucauuccuuguaaaccgaugcauccauggcgucuacauacacauagauguagguuuccuguuaguuaaucgcguggcaugccaggauuagguuaagggguuuguugucuggcucggggcucccggucuu	((((((.(((.((((.((((((..((..((((...((((.....((((.((((((((((.............((((...))))............)))).))))))))))..))))..))))..))..)))))).)))).))).))))))..	-0.756989
	ofr-miR166k	UCUCGGACCAGGCUUCAUUCCUC	223571	840592	ggggguguuuggaaugagguuugauccaagaucaucacaucauauauauaucuucuucuucaauuucccuuuccuucuugauuuacuuaccuucauacauauauuauuauuuucaucacuucaugcaugggaugagacugaucucggaccaggcuucauuccucacaccuaa	..((((((..(((((((((((((.(((.((((((............................................(((...........)))...............(((((((.((........))))))))).)))))).))).)))))))))))))..))))))..	-0.744986
	ofr-miR166l	GGAAUGUUGUCUGGCUCGAGG	2714	4442	uuuccuugcaaaggugagguugagaggaauguugucuggcucgaggucauggaggaggagaguacucagaugagugaaaguuuccaauggaaauuuacccucuuaacaccaaaaaaaaaaaaaaaauugauucugggaccaggcuucauuucccccauccaacuuuuguuuuuuauucc	.......((((((((..((.((...((((((..((((((((((.((((((((((((((....(((((....))))).((((((((...))))))))..))))))....)))................))))).)))).))))))..))))))...)).)).))))))))..........	-0.708672
miR167	ofr-miR167-3p	AGAUCAUGUGGCAGUUUCACC	50	590	gaucaugcaccacuacaaguugaagcugccagcaugaucuuaacuuucccucuccuaugauuuguuggggugagaucagaucauguggcaguuucaccuaguuguuggaagcaugaau	..((((((.((((.((.((.(((((((((((.((((((((...(((.((((...............)))).)))...))))))))))))))))))).)).)).)).))..))))))..	-0.967836
	ofr-miR167-5p	UGAAGCUGCCAGCAUGAUCUU	653	11071	gaucaugcaccacuacaaguugaagcugccagcaugaucuuaacuuucccucuccuaugauuuguuggggugagaucagaucauguggcaguuucaccuaguuguuggaagcaugaau	..((((((.((((.((.((.(((((((((((.((((((((...(((.((((...............)))).)))...))))))))))))))))))).)).)).)).))..))))))..	-0.967836
	ofr-miR167a-5p	UGAAGCUGCCAGCAUGAUCUA	551	11430	ggugcaccggcaucugaugaagcugccagcaugaucuaauuagcuuucuuuauaucuguuguuguguuucauaacgaugguuaagagaugagucucgauuagaucauguucgcaguuucacccguugacugucgcacc	(((((..(((((.....(((((((((.((((((((((((((((((((((((.((.(((((((((((...))))))))))).))))))).))).)).)))))))))))))).))))))))).....)).)))..)))))	-0.983015
	ofr-miR167b-5p	UGAAGCUGCCAGCAUGAUCUA	520	10819	aucugcacaacuuguugcucagguauuuugaagacaaguccacaagggaacaagugaagcugccagcaugaucuaucuuugguuaagagaugaauguguaaacauauugcuuaaacccaagcuaggucaugcucugacagccucacuccuucc	..((.....(((((((..((((.....)))).))))))).....))((((..(((((.((((.((((((((((((.(((.(((((((.(((..((((....))))))).))).)))).))).))))))))))..)).)))).)))))..))))	-0.818433
	ofr-miR167c-5p	UAAGCUGCCAGCAUGAUCUUG	6	137	caguagcaguuaagcugccagcaugaucuugucuuccucucuuaaguuucauauauaaucaaguuaauauaaagauuuuguacaauucuuguucuuauuauaugaucauagcuuagagagagagagacuaggucaugcugguaguuucaccugcuaaug	...((((((..((((((((((((((((((.(((((.((((((((((((((((((((((.((((....((((((...)))))).....))))...))).)))))))....))))).))))))).))))).))))))))))))))))))...))))))...	-1.24568
	ofr-miR167d	UGAAGCUGCCAGCAUGAUCUGC	1138	43239	gaucuauaucuaugcugguuuuuagaggcugaagcugccagcaugaucugguaauugcuacauacgacauacacacauauacuaguuaauuuccacaccuauaaaaguuuuuuuccuacaacuuaaagcuuuuuuccuuccucuuuuuaauaauuagugau	...(((.(((.((((((((((((((...))))))..))))))))))).)))............................((((((((((.............(((((((((.............))))))))).............)))))...)))))..	-0.502441
	ofr-miR167e-5p	UGAAGCUGCCAGCAUGAUCUGA	511	10708	agggaacgagugaagcugccagcaugaucuagcuccgagugaucaaacaagaaaagcuuguugauucaagcucuuguggucaugccuugcuaggucaugcugcggcagccucacuucuucccgcc	.(((((.((((((.(((((((((((((((((((.....((((((..((((((...(((((......))))))))))))))))).....)))))))))))))..)))))).)))))).)))))... Reads	-1.07785
	ofr-miR167f-5p	UGAAGCUGCCAGCAUGAUCUGC	457	10699	ugugagagacugaagcugccagcaugaucugcucauccagcaugcgccgaaaccgcguucgguugcgcgggguuaucuuggaauuuuugcuccaucagaucaugcugcagcuucauuuucucacgg	(((((((((.(((((((((.(((((((((((...((((.((..((((((((......))))).))))).)))).....((((........)))).)))))))))))))))))))).))))))))).	-0.965775
	ofr-miR167g	UGAAGCUGCCAGCAUGAUCUGA	499	11867	cuugugcgccacaaguagaugaagcugccagcaugaucugaacuccacgcaccacauguguaucuuggugcuguguacucgaucuucagauugauuacaugcacgcaugagaaacugugcaggcgaucugcagaucaucuggcagcuucauuuucucauggc	.......((((..((.(((((((((((((((.((((((((.......(((..((((.((...((.((((((.(((((.((((((....)))))).))))))))).)).))...))))))...))).....))))))))))))))))))))))).))..))))	-0.925609
	ofr-miR167j	UGAAGCUGCCAGCAUGAUCUG	486	11875	cagcaguugaagcugccagcaugaucugaguuuaccuucuauugguaagaacagaucauguggcugcuucaccuguug	((((((.((((((.((((.(((((((((..((((((.......))))))..))))))))))))).)))))).))))))	-1.22594
	ofr-miR167k	UGAAGCUGCCAGCCUGAUCUUA	59	2010	cugguugaagcugccagccugaucuuaacuuuucucuuuuauuaggaaaagaucagaucaugugguagccuucaccuagu	((((.((((((((((.((.((((((...((((((.((......))))))))...)))))).))))))).))))).)))).	-0.994848
miR168	ofr-miR168a-3p	CCCGCCUUGCAUCAACUGAAU	4279	3970	gagucucaccgucgggcucggauucgcuuggugcaggucgggaaccaauucggcugacacagccucgugacuuuaaaaccuuuauugguuugugagcagggauuggaucccgccuugcaucaacugaaucggauccccgagguguaagaaaacuc	((((((((((.(((((.((.((((((.((((((((((.(((((.((((((((((((...)))))...((.(((..(((((......)))))..))))).))))))).))))).)))))))))).)))))).))..)))))))))..)))...)))	-0.903714
	ofr-miR168a-5p	UCGCUUGGUGCAGGUCGGGAA	61475	32816	gagucucaccgucgggcucggauucgcuuggugcaggucgggaaccaauucggcugacacagccucgugacuuuaaaaccuuuauugguuugugagcagggauuggaucccgccuugcaucaacugaaucggauccccgagguguaagaaaacuc	((((((((((.(((((.((.((((((.((((((((((.(((((.((((((((((((...)))))...((.(((..(((((......)))))..))))).))))))).))))).)))))))))).)))))).))..)))))))))..)))...)))	-0.903714
	ofr-miR168b-5p	UCGCUUGGUGCAGGUCGGGAA	62405	33340	agagagaaauacgaugauuuaaaguuaccggcggucucggauucgcuuggugcaggucgggaacugauuagcugacaauuacacguguguugucaugguugguuugugagaucccgucuuguaucaacugaaucggaguccgaggugaaaaaa	........................(((((..(((.(((.((((((.((((((((((.(((((((.((((((((((((((.((....))))))))..)))))))).))....))))).)))))))))).)))))).))).))).))))).....	-0.867031
	ofr-miR168c-5p	UCGCUUGGUGCAGGUCGGGAC	12540	6503	gaaucaccgucgggcucggauucgcuuggugcaggucgggacacaaaucacuggugcuuuugccuuauugguuugugagcagggauuggcucccgccuugcaucaacugaaucggagccuccaauggugaaac	...(((((((.((((((.((((((.((((((((((.(((((..(((.((.((..(((((..(((.....)))....))))))))))))..))))).)))))))))).)))))).))))))...)))))))...	-0.92992
miR169	ofr-miR169a-5p	CAGCCAAGGAUGACUUGCCGA	38	8	aacgcguaugugacgaaaguagugugcagccaaggaugacuugccgauuuaaaugaucuuucuuuauacucuauuaagacauuuuaaguuucaaauuucuuugguucuucaaggauuaaggaagaaaguaggcuauauauguagauauauauauua	..(((....)))......(((((.(((.((((((((....(((..((((((((((.((((...............)))))).)))))))).)))...))))))))(((((..........)))))..))).)))))(((((((....)))))))..	-0.660618
	ofr-miR169b-5p	CAGCCAAGGAUGACUUGCCGG	131	41	gugcccaacggaguagaauugcaugaaguggaguagaguauaaugcagccaaggaugacuugccggaacguuguuaaucauacguauaaauuaugugaugaacauauuucuggcaaguuguccuucggcuacauuuugcucucuucuucucaugcaa	...((....)).......((((((((...((((.((((((.((((.((((((((((((((((((((((...((((.(((..(((((.....)))))))).))))...)))))))))))))))))).)))).)))).))))))))))...))))))))	-1.10711
	ofr-miR169h	UAGCCAAGGAUGACUUGCCUG	118	32	uagaaaaucauauaagagaaaauggugacaugaagaaugagaacuugugugguagccaaggaugacuugccugcguuuuaacaauacaauaucaaagacuacucgaucgaucgauagucuuagaguugguuagucgucaggcagucuccuuggcuauucaaacaauucuuguucuccucauuucacaucucucuuucguu	.............((((((.....((((.((((((((((((((.((((.(((((((((((((.((((.(((((((..(((((....((((.((.(((((((.((((....))))))))))).))))))))))).)).))))))))))))))))))).))).))))))))))))))..)))).))))...)))))).....	-1.03584
	ofr-miR169j-3p	GGCAAGUUGUCCUUGGCUACA	15	17	gaaugaggcaaaacauauugaguaauggaguguauaaugaggaagagaggucuaacauggcgaaaagagucauguuuaauagccaaggaugacuugccugaucuuuuucaccuccaugauucaauuugaaguucaugcguuuuggauuauuaugcauc	((((....(((.....(((((((.((((((.((.....((((((((.(((...((((((((.......)))))))).......((((.....)))))))..)))))))))))))))).))))))))))..))))((((((...........)))))).	-0.730374
	ofr-miR169m	UAGCCAAGGAUGACUUGCCUG	100	32	ucauuauuuagaaggaaaugucaaagaugaauaggagaaucauauuugguagccaaggaugacuugccuguuucuuugaguaaaaugguuauugucauguuugacaagugacuauaaguuauaucaaguaacgaccauuuuacucaucaaaagac	......................(((((..((((((.((.((((.(((((...))))).)))).)).)))))))))))(((((((((((((.((((((....))))))((((((...))))))..........)))))))))))))..........	-0.856949
	ofr-miR169v	CAGCCAAGGAUGACUUGCCGG	178	49	cauguaaugcagccaaggaugacuugccggcaagcuucuuuuggcauugugaaucaaguuuuaaaccgugguugcaguuucauugugauaaauugcggauaaaugcggccaaugugcagcauuuuggucacaguaacaccaaaaaucuugaugcugugguu	.(((...((((((((.((..((((((...(((((((......))).))))....)))))).....)).))))))))....)))..........((((......))))(((((.(((...))).)))))(((((((.((..........)).)))))))...	-0.664643
	ofr-miR169w	UAGCCAAGGAUGACUUGCCUG	100	33	uagccaaggaugacuugccugauuuccuagcauuuuggguuguggcuugcaacaaucuuuauacaaauguaacccuugaugcagguucucaggcagucuccuuggcuaa	((((((((((.((((.((((((...(((.(((((..((((((....(((..............)))...))))))..))))))))...)))))))))))))))))))).	-1.08096
miR170	ofr-miR170-5p	UAUUGGCCUGGUUCACUCAGA	46	16	cauucucucucuucgauucuuguuucucuugcaaaacagauacccucugucucugaguccgagagagucccucugauauuggccugguucacucagauucuccuaacuaacucaucugauugagccgugucaauaucucaguccucucucgucgcuucucucauacuuuagagauuguuuuguuu	.............((((((.(((......(((((((((((((..(((((....((((..((((((((...((..(((((((((.(((((((.((((((...............)))))).))))))).)))))))))..))..))))))))........)))).....)))))..)).))))))))))).))).))))))	-0.783684
miR171	ofr-miR171	UGAUUGAGCCGCACCAAUAUC	391	31	auccgagauauuguugcgguuuaaccuuaccauuuaaucggucacaacucucgacuauaugguuugauugagccgcaccaauaucgcguguc	...((.(((((((.((((((((((....(((((.((.((((.........)))).)).)))))....)))))))))).))))))).))....	-0.841966
	ofr-miR171a-3p	UGAUUGAGCCGCGCCAAUAUC	515	3	ucguuuuuuauauuguuuuccuuugaucuaucacuuaagcacgagagagucccuuugauauuggccugguucacucagaucuucccugaccacacucacgucguacauaugcauucucucuagauuaucugauugagccgcgccaauaucucaguacucucucgucucuauuuuggacuuugugaucuuguaaaucga	.............(((((.....(((....)))...)))))....(((((..((..(((((((((.(((((((.((((((..((...(((.........)))(((....)))..........))..)))))).))))))).)))))))))..)).)))))	-0.50468
	ofr-miR171b-3p	UUGAGCCGUGCCAAUAUCACG	409	5	gagugauuuuauguaagguaacgcgagauauuagugcgguucaaucaaauagucguccucuuaacucauggagaucgguguuguucgauugagccgugccaauaucacgcgguaaaccaaaauggcaaagaucgauc	((.(((((((.(((..(((..((((.((((((.(((((((((((((.((((((((..((((........))))..)))..))))).))))))))))))).)))))).))))....)))......)))))))))).))	-0.83551
	ofr-miR171c-3p	UGAUUGAGCCGUGCCAAUAUCACG	488	5	ggacaucgaauacgagauauuggugcgguucaaucagaaaacuguacucuuuuguuuuaaagaucgguuuguuugauugagccgugccaauaucacguguuuaaauaguuu	.......(((((((.(((((((((((((((((((((((((((((...(((((......))))).)))))).))))))))))))))))))))))).))))))).........	-1.25355
	ofr-miR171d	UGAUUGAGCCGUGCCAAUAUC	145	188	gauguuggucggguucaaucagaaacaagcauuuguaaaagaaugcuauagauuucuacagagccauauuacugguguacuuuugauugagccgugccaauaucuu	(((((((((..(((((((((((((...(((((((......))))))).(((....)))....((((......))))....)))))))))))))..)))))))))..	-1.02314
	ofr-miR171f	UAAUUGAGCCGUGCCAAUAUCACG	489	5	acgagauauuagugcgguucaauuagaaaacaguugcucauaaguuuugagcuuuguuauuuaauugagccgugccaauaucacguug	(((.((((((.((((((((((((((((.(((((..(((((.......))))).))))).)))))))))))))))).)))))).)))..	-1.26231
	ofr-miR171g	UGAUUGAGCCGCGCCAAUAUCU	515	3	gauauuggccugguucacucagauuacacacguacuauaugcauucucuuaguuaucugauugagccgcgccaauaucuc	(((((((((.(((((((.((((((.((........................)).)))))).))))))).)))))))))..	-0.917647
	ofr-miR171j	UGAUUGAGCCGUGCCAAUAUC	147	186	augaaguaguuauugugauauuggccugguucacucagacauguauaccacggcacgguuguguccuugcuagaaagauuuaaaacaaaauacauguugugauugugguuuuggguuugauugagccgugccaauaucucagugcuauuuc	..((((((((.((((.(((((((((.(((((((.((((((......((((((((((((.(((((..(((.((((....))))...))).)))))..))))).))))))).....)))))).))))))).))))))))).))))))))))))	-0.994211
	ofr-miR171k	AGAUUGAGCCGCGCCAAUAUCACU	180	42	gagaaagcgauguuggugagguucaauccgaagacggauuuacauguagaagcaguaaaauacgaucucagauugagccgcgccaauaucacuuuauc	...((((.((((((((((.(((((((((.((.((((..(((((.(((....))))))))...)).)))).))))))))).)))))))))).))))…	-1.00874
	ofr-miR171m	UUGAGCCGUGCCAAUAUCACA	0	25	gaaguguuguaugaagcacaaaucaagguauuggcgugccucaauuugaagacaugguuaagaugaaaaccagccauguaauuuuaauugagccgcgucaauaucucaucuugcacuucuuuccaucuucauc	(((((((...((((............((((((((((((.(((((((.(((.((((((((............))))))))..))).))))))).))))))))))))))))...)))))))..............	-0.869565
	ofr-miR171o	UGAUUGAGCCGUGCCAAUAUCACA	35	0	uaagggcuugagauauugguacgguucaaucagaagacagugcuuuaugauucuaaagcucucuuauuugauugagccgugccaauaucacaugcaaacuuu	.....((.((.(((((((((((((((((((((((.((.((.((((((......)))))).)).)).))))))))))))))))))))))).)).)).......	-1.24908
	ofr-miR171q	UGAUUGAGCCGUGCCAAUAUCACA	35	0	ugagaacuugagauauuggugcgguucaaucagaaggcaguguuuuaugauccaaaaacucuguguuauuugauugagccgugccaauaucacauguaauucaucucgg	(((((((.((.((((((((((((((((((((((((.((((.(((((........))))).)))).))..)))))))))))))))))))))).)).))......))))).	-1.14417
	ofr-miR171u	UGAUUGAGCCGUGCCAAUAUC	186	185	uguggggauguuggaacaguucaaucaaaucaaauuuccuaaugauugggugaugguuggauucuuugauaugauugagccgugccaauaucaauuccuacu	.(((((((((((((.((.(((((((((.((((((..(((.(((.(((....))).))))))...)))))).))))))))).)).))))))))....))))).	-1.02321
miR172	ofr-miR172	UGAGAAUCUUGAUGAUGCUGCAU	90	1830	gcagauguagcaucaucaagauucacaugcaaaugcaacaaguggaagugagauuauuuuugaaugauagaugcaaccuucuaaucaaaaucucucucucucucucucucucuguggccacuugguuucuuucggaacugagaaucuugaugaug	..........((((((((((((((.(((((....))).(((((((....((((........((..((.((((.................)))).))..))........)))).....)))))))(((((....))))))).))))))))))))))	-0.719925
	ofr-miR172a	UGAGAAUCUUGAUGAUGCUGCAU	100	1981	ggagccacggucgcuguuugcugcuguggcaucaucaagauucacaucuguugauggacgguggugauucgcucuccccaaaguucucuaugaaaaugagaaucuugaugaugcugcaucggcaau	..(((.......)))..((((((.(((((((((((((((((((.(((.(((.((.((((..(((.((.......)).)))..)))))).)))...))).))))))))))))))))))).)))))).	-0.827587
	ofr-miR172b-3p	UGAGAAUCUUGAUGAUGCUGCAU	90	1831	uagcucaucugucguuguuuguaggugcagcaccaucaagauucacaugaaaauugauaaaucuccuaaauuaggguuuugauauguauaugagaaucuugaugaugcugcaucaacaaucgacggcuacaaaauaccuaaagcug	(((((.....(((((((.((((.(((((((((.(((((((((((.((((.....((.((((..(((((...))))).)))).))....)))).))))))))))).))))))))).)))).)))))))..............)))))	-1.00305
	ofr-miR172b-5p	GCAGCACCAUCAAGAUUCACA	164	331	uagcucaucugucguuguuuguaggugcagcaccaucaagauucacaugaaaauugauaaaucuccuaaauuaggguuuugauauguauaugagaaucuugaugaugcugcaucaacaaucgacggcuacaaaauaccuaaagcug	(((((.....(((((((.((((.(((((((((.(((((((((((.((((.....((.((((..(((((...))))).)))).))....)))).))))))))))).))))))))).)))).)))))))..............)))))	-1.00305
	ofr-miR172c-3p	AGAAUCUUGAUGAUGCUGCAG	438	209	agcuacuguucgcuguuggagcaucaucaagauucacaaaucaucaaguauucguguaaaugaacccauuuauaauuauauuguugauguauguaugagaaucuugaugaugcugcagcugcaaucaguggcu	((((((((...((.((((.(((((((((((((((((((...((((((((((...((((((((....))))))))...))))..))))))..)))....)))))))))))))))).)))).))...))))))))	-1.25721
	ofr-miR172d-3p	AGAAUCUUGAUGAUGCUGCAG	438	209	gauucagaauuugaaguuaguggcagucauuguuugcuauugcaacaucuucaagauucagaaaucagauucuuuuauggguuuucuuuugagccuauauuauuugguuugagaaucuugaugaugcugcagcggcaauuaaauggcuuauuuaucua	..((((.....)))).........(((((((..(((((.(((((.((((.(((((((((..(((((((((.....(((((((((......)))))))))..)))))))))..))))))))).)))).))))).)))))...)))))))..........	-1.07882
	ofr-miR172e-3p	GGAAUCUUGAUGAUGCUGCAU	2	50	gccaguagucgcagaugcagcaccauuaagauucacaagagaugugguucccuuuguuuuugccucucgauccgaagaaaaggguuccuuucgagugggaaucuugaugaugcugcaucagcaaauacauggc	(((((((...((.(((((((((.(((((((((((.((...((...((..((((((.((((((..........))))))))))))..))..))...)).))))))))))).))))))))).))...))).))))	-0.91219
	ofr-miR172k	UGAAUCUUGAUGAUGCUGCAU	2	51	uuguuugcggauguagcaccaucaagauucacaugcaaaugaaggugggugggacuaugaugcaaucuaagugcucugccaauccauugguauuuuuugguggugaaucuugaugaugcugcaucagccauaaa	......((.(((((((((.(((((((((((((...((((....(((((((.((.....((.(((.......)))))..)).))))))).......))))...))))))))))))).))))))))).))......	-0.932748
	ofr-miR1720	AGAAUCUUGAUGAUGCUGCAG	438	209	agucacuuuuugcggguggagcaucuucaagauucacaaucuuauuugggcuccaauuuuagccccauuugaugauaugagaaucuugaugaugcugcagcggcaauaaaugacu	(((((.((.((((...((.((((((.(((((((((.((((((((..((((((........)).))))..))).))).)).))))))))).)))))).))...)))).)).)))))	-1.02616
miR319	ofr-miR319	AGAGCUUCCUUCAGUCCACU	40539	926	aacaguuuaagagagcuuccuucaguccacucauggaaggguaagggguuugaauuagcugcugacucauucauucaaacacaauagaacacagguuucuucaauacaggcuauugugaaugugugaaugaugcaggagguaaauuucauccuuuucuugucuuu	.......(((((((.(((((((...((((....)))))))).)))(((..(((((((.((.(((..((((((((.((..((((((((.......................))))))))..)).))))))))..))).)).)))..)))).)))))))))).....	-0.719336
	ofr-miR319a	AGAGCUUCCUUGAGUCCAUUC	38141	779	ggauguuguaggaauauauauguagagagagcuuccuugaguccauucacaggucgugauaugauccaauuagcuuccgacucauucauccaaauaccgagucgccaaaauucgaacuagacucguuaaaugaaugaaugaugcgguaga	..(((((.....)))))...........(((((...(((.(((...((((.....))))...))).)))..)))))(((..((((((((.((..((.((((((................)))))).))..)).))))))))..)))....	-0.603229
	ofr-miR319b	AGAGCUUUCUUCGGUCCACUC	39222	877	aaauguuaauaugguuauagauguugaguuggugaaggaagagagcuuucuucgguccacucauggaguaauaugugagauuuaauugacucucgacucauucauccaaauaccaaaugaaagaacauguucucauaugguaaaugaaugaaugaug	....((((((..((((.((.(((((((((.(((((((((((....)))))))))..))))))).......)))).)).))))..)))))).......((((((((.((..(((((.((((..(((....))))))).)))))..)).))))))))..	-0.77474
	ofr-miR319d	UUUGGACUGAAGGGAGCUCCU	3226	713	auagauagauauaugaaucgagauuaaaauagauagauauagaaggagauucuuucaguccagucauggauagaaaaagaagaggguagaaauaucugccgacucauccauccaaacacucgugguagagaaacgaucaauuuuaaaccgcagug	...(((.(((((((..(((............)))..)))).((((((...)))))).(((((....)))))..........(((((((((....))))))..)))))).)))....((((.(((((..((((........))))..)))))))))	-0.629983
	ofr-miR319e	UUUGGACUGAAGGGAGCUCCU	2479	624	gagucuucaaguaaaaaggaaaaaugcaaaaaugggagcuccuuugaggacaaagaaagcacuuuggaucgucuuuuugcucauugaagagucauccuuuggacugaagggagcuccuaauucuucucuuuuuauccucacccuc	(((.......(((((((((((.(((.......(((((((((((((.((..(((((((((.((........))))))..((((......))))....)))))..)).)))))))))))))))).))).)))))))).......)))	-0.749824
	ofr-miR319g	UUGGACUGAAGGGAGCUCCUUC	4096	1080	gggaaagagagugaaggaguuucccucagcccauucauggauauaaugaaagauuggguugcugaauuaacugauucauucauacaauaguauucaauuaggguaauauugugugaaugaagagaguauaguaucuauauuggaacccccucuuucucugugcuuggacugaagggagcuccuucuuuuucuguuccc	((((((.............)))))).((((((((((((.......)))))....)))))))....(((((((..(((((((((((((((.(((((.....))))).)))))))))))))))...))).))))..	-0.545952
	ofr-miR319l	UUUUGGACUGAAGGGAGCUCCUUC	3240	713	ugaaaggugcagaaauaggaguucccuugcagcccaaaacacccugcaugaacuacuucauguuguuuuggacugaagggagcuccuucuucuucacuuuca	((((((.((.((((..((((((((((((.(((.((((((((....(((((((....))))))))))))))).)))))))))))))))..)))).))))))))	-1.15865
	ofr-miR319m	UUUGGACCGAAGGGAGCCCCU	40530	927	ugugaaagcugcagaaauaggaguucccuugcagcccaaaacacccugcaugaacuucauguuguuuuggaccgaagggagccccuucuucuucac	.........((.((((..(((.((((((((.....((((((((....((((((...))))))))))))))....)))))))).)))..)))).)).	-0.758485
	ofr-miR319p	UUUUGGACUGAAGGGAGCUCC	2485	623	Gaaaugggaguuccuugcagcccaaagcuucaaggaugaaauucuuccugcgguuuuggacugaagggagcuccuacuu	....((((((((((((.(((.((((((((.((.(((.((...)).))))).)))))))).))).))))))))))))...	-1.07341
	ofr-miR319q	UGGACUGAAGGGAGCUCCUUC	3960	988	gagagugaaggaguuucccucagcccauucauggauauaaugaaagauuggguugcugaauuaacugauucauucauacaauaguauucaauuaggguaauauugugugaaugaagagaguauaguaucuauauuggaacccccucuuucu	(((((....((.(((((...((((((((((((.......)))))....))))))).........((..(((((((((((((((.(((((.....))))).))))))))))))))).))(((((((...))))))))))))))...))))).	-0.884113
miR390	ofr-miR390	AAGCUCAGGAGGGAUAGCGCC	27448	69	acaauccuugaagcucaggagggauagcgccuagguuuauugcaaccagcaagagaccgaccggccggccggccggcucuugaugguucaucgaucuguucguccgaagcgcuaucuauccugagcuccacgguuuguu	((((.((.((.(((((((((.(((((((((...((.....((.(((((.((((((.(((.((((....)))).))))))))).))))))).(((.....))).))...))))))))).))))))))).)).)).)))).	-0.905644
	ofr-miR390a	UAAAGCUCAGGAGGGAUAGCGCC	27497	68	ccaaaaaacaaguagagaagaaucuguaaagcucaggagggauagcgccaugaugaucuuauuucauaucgauuuuuuggcgcuauccauccugaguuucauuggcucuucuuacuacaauguaaaagg	.......(((.((((((((((.((.((.((((((((((.(((((((((((....((((............))))...))))))))))).)))))))))).)).)).))))))..))))..)))......	-1.05939
	ofr-miR390b	UAAAGCUCAGGAGGGAUAGCGCC	27497	68	aguagaaaaauagcuauaaagcucaggagggauagcgccaugaaucaccaauacuguagguuuuguauauacaugcauguagaucuguuggcgcuauccauccugaguuccauagcuucuucuugcu	(((((((....((((((..(((((((((.(((((((((((...(((.....(((((((.((.........)).)))).))))))....))))))))))).)))))))))..))))))..))).))))	-1.01281
	ofr-miR390c	UAAAGCUCAGGAGGGAUAGCGCC	27497	68	gcguaguagagaaguagcuguaaagcucaggagggauagcgccaugacucaucaccauuacuauaugucuuuguauauguaauggcgcuauccauccugaguuccauggcuucuucuugcuuuuaugu	((((((..((((((.((((((..(((((((((.((((((((((((.((..((.((.(..((.....))..).))))..)).)))))))))))).)))))))))..)))))).))))))....))))))	-1.05815
	ofr-miR390d	AAGCUCAGGAGGGAUAGCGCC	27437	69	gaguccguuaagcucaggagggauagcgccgcguccuccguucgaaucagcucccccgacaucaugaucuuauuauuucuuggcgcuauccauccugaguuucccggcuucu	(((.(((..((((((((((.(((((((((((.(......((..((.(((...............)))))..)).....).))))))))))).))))))))))..))))))..	-0.746853
	ofr-miR390e	UAAAGCUCAGGAGGGAUAGCGCC	27496	68	gaagaauuuguaaagcucaggagggauagcgccauggaaggucuuucuacuaauuugcucuaucaugggugcuuugguuucgaucgaucuucucuagcgcuacccauccugaguuucaugguuucuu	.(((((.((((.(((((((((((((.((((((...((((((((..((.(((((..(((((......)))))..)))))...))..))))))))...))))))))).)))))))))).)))).)))))	-0.984207
	ofr-miR390f	UAAAGCUCAGGAGGGAUAGCGCC	27490	68	agaaucuguaaagcucaggagggauagcgccacaacacucaugauuuuauaucauaauauauuuggcgcuaucuauccugaguuucacggguucuucuuacgg	(((((((((.((((((((((.(((((((((((........(((((.....)))))........))))))))))).)))))))))).)))))))))........	-1.18848
	ofr-miR390g	UAAAGCUCAGGAGGGAUAGCGCC	27490	68	aucuguaaagcucaggagggauagcgccacgacacucaugauuuucacaucauaguguauuuggcgcuaucuauccugaguuucacggguuuuucuuacugu	((((((.((((((((((.(((((((((((..(((((.(((((......))))))))))...))))))))))).)))))))))).))))))............	-1.16129
miR393	ofr-miR393	UUCCAAAGGGAUCGCAUUGAUC	76222	87708	uaguggaggauuccaaagggaucgcauugaucgaucucuccgucaucggcgugcaaggucgauggaucagugcaaucccuuuggaauucuccgcucg	.(((((((((((((((((((((.(((((((((...........(((((((.......)))))))))))))))).)))))))))))))))))))))..	-1.15504
	ofr-miR393a	UCCAAAGGGAUCGCAUUGAUCC	951	1045	agcaacuagaggaaggauccaaagggaucgcauugauccuaauaaaggugaauuaccccaaucuuuucuuaauaauuagcaaacaaaucaaaaaaauuugcuugguuuuggaucaugcuaucucuuuggauucauccuucgguagcu	(((.(((.(((((.((((((((((((((.((((.(((((......(((((((((..........(((((........)).)))...........)))))))))......))))))))).)))))))))))))).))))).))).)))	-0.992575
	ofr-miR393b	AUCCAAAGGGAUCGCAUUGAUU	952	1051	cuagaggaggcauccaaagggaucgcauugaucccaaauccaagcuucaauguucuucuaucuuucucacucaaaauauuaauuuuauuugggaucaugcuaucccuuuggauuucuccuuua	.(((((((((.((((((((((((.((((.((((((((((..(((.((.((((((....................)))))))).))))))))))))))))).)))))))))))).)))))))))	-1.11626
miR394	ofr-miR394	UUGGCAUUCUGUCCACCUCC	1986	4062	aggcauuguuccauagccauuuuggcauucuguccaccuccgauccgauccgauucgggagguggccaguaggccaaacggguucugugaauaugu	..((((.((((((.((((..((((((...(((.((((((((((..((...))..)).)))))))).)))...))))))..)))).)).))))))))	-0.880256
miR396	ofr-miR396	UUCCACAGCUUUCUUGAACUG	21914	7389	agcuauggcucucucuguauucuuccacagcuuucuugaacugcaucgaucgaagaaagagcaagcuuuguucucucuuacaugcaugccaaaucgucuucucgcgguucaauaaagcugugggaagauacagauagggucaacca	.....(((((((.((((((((.((((((((((((.(((((((((...((..(((((..(((((.((..(((........))).)).)))....)).)))))))))))))))).)))))))))))).)))))))).)))))))....	-0.964627
	ofr-miR396a	UUCCACAGCUUUCUUGAACUG	21914	7389	ucuacgugacccucucuguauucuuccacagcuuucuugaacugcaaaacuucuucagauuuguuuuuuuuauauauaugucuuacgcauaaaauaguguuuuuguucacaucucugcucgauugauuugcgguucaauaaagcugugggaagau	..((((.((.....)))))).((((((((((((((.((((((((((((...((..((((..(((.......((((.(((((.....))))).....))))........)))..))))...))....)))))))))))).)))))))).)))))).	-0.823544
	ofr-miR396b	UUCCACAGCUUUCUUGAACUU	65073	59902	gaagaagaagaagaagauccuggucauauuuuuccacagcuuucuugaacuuucuuuuucauuuccauuguuuuuuuuuuucuaaaccaaaaaaaaagaucucuaaaauuuagcauuuuggaaacaaagaagaagcucaagaaagcuguggg	.......(((((...(((....)))...)))))(((((((((((((((.(((.((((((..((((((.(((((((((((((........)))))))))).............)))...))))))..))))))))).))))))))))))))).	-0.975352
	ofr-miR396c	UUCCACAGCUUUCUUGAACUU	65996	59361	ugccaugccuuuccacagcuuucuugaacuucucuugcgccucuccuuaauuacuccccacucucucugucucucccuuucucuccguugguagagagagacaugaacggggagagagaacaggagcaggagcagcaagaagagggucaagaaa	.((..((......))..)).(((((((.(((((((((((((((((((...((.((((((....((..((((((((.((.((........)).)).)))))))).))..)))))).))....)))))..)).)).))))).))))).))))))).	-0.766144
	ofr-miR396e	UUCCACAGCUUUCUUGAACUG	21914	7389	cuuugcugucuuccacagcuuucuugaacugcaucugcaauugguggaugcuagcuucugcucgcaagaucugcaguucaauaaagcugugggaaauugcagagag	((((((.((.((((((((((((.(((((((((((((((.....)))))(((.(((....))).))).....)))))))))).)))))))))))).)).))))))..	-1.04931
	ofr-miR396h	UUCCACAGCUUUCUUGAACUG	21907	7390	gaauggucuuuuucgugaucuuccacagcuuucuugaacuguguugugugagguuucuccaagugaagguuuaagaucccuuaugcaacauaaauucuuugagcacaauucaagauagcuguggaaaaucacugagaugaucucguuc	((((((((.((((.(((((.((((((((((.(((((((.((((((((((((((..(((((.......))....)))..)))))))))...............))))).))))))).)))))))))).))))).)))).))))..))))	-1.01688
	ofr-miR396i	UUCCACAGCUUUCUUGAACUG	21914	7389	uggcccucuuuguauucuuccacagcuuucuugaacugcauccauagaguuccuuugcaugcaugccaaggcacucuugcucccacaccuuguuuugcgguucaauaaagcugugggaagauacagauaggguca	(((((((.((((((((.((((((((((((.((((((((((.....(((((.((((.(((....))).)))).)))))..................)))))))))).)))))))))))).)))))))).)))))))	-1.04516
	ofr-miR396k	UUCCACAGCUUUCUUGAACUU	65894	59362	uuccucucaaguccuggucaugcuuuuccacagcuuucuugaacuucuuaugcaucuuauaucucuccacuuccagcauuuuaagcccuagaagcucaagaaagcugugggagaauauggcaauucaggcuuuuaauug	........(((.((((((((((.(((((((((((((((((((.(((((...((...............................))...))))).))))))))))))))))))).))))))....))))))).......	-0.856433
miR397	ofr-miR397	UCAUUGAGUGCAGCGUUGAUG	78	97	gaaagauacgucauugagugcagcguugaugucgaaacuuauuucaaaguucuaacuuuucucaucagcgcuucauucaaucacguuucuucc	..((((.((((.((((((((.((((((((((..(((((((......))))........))).)))))))))).)))))))).)))).))))..	-0.979436
miR398	ofr-miR398d	UGUGUUCUCAGGUCGCCCCUG	230	3244	auucuacagggucguccugagaccacaugaaacagauucaaaauacaagcauauuugcuugugaccuuuugugacucaguucauguguucucaggucgccccugcugaa	.(((..(((((.((.(((((((.((((((((.......(((((((((((((....))))))))...)))))........)))))))).))))))).)).)))))..)))	-1.06617
miR399	ofr-miR399	UGCCAAAGGAGAGUUGCCCUA	177	20	gucguagggcuucucccuguuggcagaugauaauggcuuaguucuuuccugaucgagugccuuuaauuaucugccaaaggagaguugcccuaugacua	((((((((((..((((((.((((((((((((((.(((.....((......))......))).)).))))))))))))))).)))..))))))))))..	-1.15485
	ofr-miR399b	UGCCAAAGGAGAGUUGCCCUG	716	182	cauguaagcucacaaguuuuagggcgccucuccauuggcagguccuuuauuuccaaauauacacauacauauaugaauauagaaaauuucgauuuauauaugaccugccaaaggagaguugcccugaaacugguucagcuuaauuaaacacaug	((((((((((.((.((((((((((((.((((((.((((((((((........................((((((((((...(((...))).)))))))))))))))))))).)))))).)))))))))))).))..)))))........)))))	-1.08816
	ofr-miR399c	UGCCAAAGGAGAUUUGCCCUG	717	182	augaaagauacauagagaaggugcaaauacauuacagggcaagaucaccauuggcagaaaucuauuacuucauucuugcauaauaugcauuaauguuuguggugagcucucugccaaaggagauuugcccuguaauucucuugcgccaauguuuuagaua	...................(((((((....(((((((((((.((((.((.((((((((..((.(((((..((((..(((((...)))))..))))...)))))))....)))))))).)).)))))))))))))))....))))))).............	-1.01017
miR403	ofr-miR403-3p	UUAGAUUCACGCACAAACUCG	43561	186656	uugucauuagaagagucguauuacauguuuugugcuugaaucuaauucaacaggcuuuauguaagagauucuuuaacaauuccuauaaucuuuguuguuggauuagauucacgcacaaacucguaaucugucuuu	............(((.((.(((((..((((.((((.(((((((((((((((((.(........(((((((................))))))))))))))))))))))))).))))))))..))))).)).))).	-0.957963
	ofr-miR403a-3p	UUAGAUUCACGCACAAACUCG	43561	186656	gaagagucguauuacauguuuugugcgugacucuaauuuaacaggcuuauguuugagauuuuuuugacaaauccggauuuugcuguuggauuagauucacgcacaaacucguaaucugucuuuuc	((((((.((.(((((..((((.((((((((.(((((((((((((.(....(((((.(((((.......))))))))))...)))))))))))))).))))))))))))..))))).)).))))))	-1.11156
	ofr-miR403a-5p	UGUUUUGUGCGUGACUCUAAUU	0	35	gaagagucguauuacauguuuugugcgugacucuaauuuaacaggcuuauguuugagauuuuuuugacaaauccggauuuugcuguuggauuagauucacgcacaaacucguaaucugucuuuuc	((((((.((.(((((..((((.((((((((.(((((((((((((.(....(((((.(((((.......))))))))))...)))))))))))))).))))))))))))..))))).)).))))))	-1.11156
	ofr-miR403b-3p	UUAGAUUCACGCACAAACUCG	43561	186656	gaagagucguauuacauguuuugugcgugacucuaauuuaacaggcuuauguuugagauuuuuuugacaaauccggauuuugcuguuggauuagauucacgcacaaacucguaaucugucuuuuc	((((((.((.(((((..((((.((((((((.(((((((((((((.(....(((((.(((((.......))))))))))...)))))))))))))).))))))))))))..))))).)).))))))	-1.11156
	ofr-miR403b-5p	UGUUUUGUGCGUGACUCUAAUU	0	35	gaagagucguauuacauguuuugugcgugacucuaauuuaacaggcuuauguuugagauuuuuuugacaaauccggauuuugcuguuggauuagauucacgcacaaacucguaaucugucuuuuc	((((((.((.(((((..((((.((((((((.(((((((((((((.(....(((((.(((((.......))))))))))...)))))))))))))).))))))))))))..))))).)).))))))	-1.11156
	ofr-miR403c	UUAGAUUCACGCACAAACUCG	43777	187021	acagccauauuucguguuugugcgugaaucuaaggauccuuaaucuuaucacaucaccaguaaguaaucauacuuuuuucuuuguuuguuuguuaccagacagggucuguugguucguuagauucacgcacaaacucguaauaugucucu	..((.((((((.((.((((((((((((((((((.((.((......................(((((....)))))....(((((((((........)))))))))......)).)).)))))))))))))))))).)).)))))).))..	-0.940798
	ofr-miR403d	UUAGAUUCACGCACAAACUCG	43777	187021	uucccuuccgaacagccauauuucguguuugugcgugaaucuaacgauccuuaaucuuaucacaucaccaguaaucauacuuuuuguuugucuguuuguugccagacaggaucuguugguucguuagauucacgcacaaacucguaauaug	................((((((.((.(((((((((((((((((((((.((...((((............((((....)))).......((((((........)))))))))).....)).))))))))))))))))))))).)).))))))	-0.91522
	ofr-miR403e	UUAGAUUCACGCACAAACUCG	43777	187021	acagccauauuucguguuugugcgugaaucuaaggauccuuaaucuuaucacaucaccaguaaguaaucauacuuuuucuuugucuguuuguugccagacaggaucuguugguucguuagauucacgcacaaacucguaauaugucuc	..((.((((((.((.((((((((((((((((((.((.((......................(((((....)))))....((((((((........)))))))).......)).)).)))))))))))))))))).)).)))))).)).	-0.952017
	ofr-miR403f	UUAGAUUCACGCACAAACUCG	43577	186705	ugagaugaggaguuugugcgugacucuaaaaccgccugaucuaaaccuuuucccgaugcgauaccuuuucuauggucuuagauucacgcacaaacucguaaucugucu	..((((.(.((((((((((((((.(((((.((((...((.............................))..)))).))))).)))))))))))))).).))))....	-0.789122
miR408	ofr-miR408	AUGCACUGCCUCUUCCCUGGC	613	1130	gaagaagagaugacaaagaacugggaacaggcagagcaugaauggaacuaucaauagacacauuuuguucauugacgcucaugcacugccucuucccuggcucucucuuucuuuuuccuucu	((((((((((.((...(((.(((((((.((((((.((((((.((......(((((.((((.....)))).))))))).)))))).)))))).))))).)).))).)))))))))))).....	-0.840805
	ofr-miR408a	AUGCACUGCCUCUUCCCUGGC	596	1129	gagacaggacaaagcaggggaacaggcagagcauggauggagcuaucaacacaauauugucaagaaacugagagugagaggagaaauauguugugguucugcucaugcacugccucuucccuggcucugucuc	(((((((.....(((.((((((.((((((.((((((.((((((((.(((((.....((.((.....(((...))).....)).))...))))))))))))).)))))).)))))).)))))).))))))))))	-0.890809
	ofr-miR408b	AUGCACUGCCUCUUCCCUGGC	596	1129	gacaaaggcugggaacaggcagggcacgaauggagcuaucaacagaaaaugguaaagugagaaugaaaggagagagagagagagagaucuguuguggcuacgcucaugcacugccucuucccuggcucuguc	((((.((.(.(((((.((((((.(((.((.((.(((((.(((((((.........................................)))))))))))).)).)).))).)))))).))))).).)).))))	-0.683549
	ofr-miR408c	AUGCACUGCCUCUUCCCUGGC	723	1212	gacaaagcaggggaacaggcagagcauggauggagcuaucaacacaauauugucaagaaagugagaaagugagaggagaaaucuguugugguucugcucaugcacugccucuucccuggcuuuguc	((((((((.((((((.((((((.((((((.((((((((.(((((.....((.((..................)).))......))))))))))))).)))))).)))))).)))))).))))))))	-0.937315
	ofr-miR408d	AUGCACUGCCUCUUCCCUGGC	596	1129	aaggcugggaacaggcagagcacgaauggagcuaucaacagaaaauggagaagugagaaaugagaggagagaaagagagagaucuguuagggcuacgcucaugcacugccucuucccuggcucugucucu	..(((((((((.((((((.(((.((.((.((((...((((((........................................))))))..)))).)).)).))).)))))).))))).))))........	-0.586462
miR529	ofr-miR529e	AGAAGAGAGAGAGUACAGCCC	0	14	ucagcaauuuacucacucaugcugggaucagaagagagagaguacagcccaagagcaaccgcuuaguuggaaugggcugugcucucucucuucugguuccaaccugagugcaugucgguugu	...((((((.((.((((((.(.(((((((((((((((((((((((((((((....((((......))))...))))))))))))))))))))))))))))).).))))))...)).))))))	-1.18393
miR530	ofr-miR530	UGCAUUUGCACCUGCAUCUC	6907	4838	uggcauacgucugcauuugcaccugcaucucucaacauacaagauaugaagauauccauaugguuuucuucuucuucuugccgauuauuuugccguuggaguugggaagaagacgcagaugcaaaugcagacgaaugccauc	((((((.((((((((((((((.((((.(((((((((...(((((...(((((...((....))...)))))....)))))(((((.........))))).)))))))....)).)))).)))))))))))))).))))))..	-1.03404
	ofr-miR530a	UGCAUUUGCACCUGCACCUAC	3215	4203	gaagaauggugugauuuuugcugcauuugcaccugcaccuacaucgaaggaacgauagaagcacugcaccuauuucaucaauuaucgucaugcaggcuucuugauccuccuccuaagcugcuuaggugcaguggcagaugcagguguaucacaggaauuuu	..(((((..((((((.....((((((((((..(((((((((((....((((..(((((((((.(((((......................)))))))))))..)))....))))....))..)))))))))..))))))))))....))))))...)))))	-0.805097
	ofr-miR530b	UGCAUUUGCACCUGCACCUAC	3215	4203	gugauagugauugagcugcauuugcaccugcaccuaccaaggaauggucuacauucaccuugcauaugaugcauguaagagcaaggauguccuugacccucucgcucuuccuaggugaguaggugcaguggcagaugcagcucaaucaca	......(((((((((((((((((((..((((((((((....(((((.....)))))..(((((((.......)))))))..(((((....)))))......((((.((....))))))))))))))))..))))))))))))))))))).	-1.03746
miR535	ofr-miR535	UGACAACGAGAGAGAGCACGCG	0	297	ugacaacgagagagagcacgcgagucggcauucaugcagaggauauauaaaugacugucuacaugcgugcuuucucucguugucaua	((((((((((((((((((((((.((.((((.((((...............)))).)))).)).))))))))))))))))))))))..	-1.24392
	ofr-miR535a	UGACAACGAGAGAGAGCACGC	0	303	gauguugugugacaacgagagagagcacgcuugucaucacgcaugaaaggaucaugguuguuuacgggcgugcccucucuuguugucauucgguc	....(((.(((((((((((((((.((((((((((...((..(((((.....)))))..))...)))))))))).))))))))))))))).)))..	-1.0593
miR827	ofr-miR827a	UUAGAUGACCAUCAACAAACA	599	687	augcauuguugaauguguuuguuuauggucaucuaagccauuuuucaucucgccaauucuuuguucaagcaguuuuuggauaaucgaaccgauagacuacacccgcagaaaugauguuuagaugaccaucaacaaacaacuucaucuuauugcau	(((((.((.((((..((((((((.(((((((((((((((((((((.......((((....((((....))))...))))...((((...)))).............)))))))..)))))))))))))).))))))))..))))...)).)))))	-0.841406
	ofr-miR827b	UUAGAUGACCAUCAACAAACA	599	687	cuuuuucuuuucaugaaaaugcauuauugaauguguuuguuuauggucaucuaagccauuuuucaucucgccaauucuuuguucaagcaguuuuuggauaaucgaaccgauagaauacacccgcagaaaugauguuuagaugaccaucaacaaacaacuucaucuuauugc	..(((((.......))))).(((.((.((((..((((((((.(((((((((((((((((((((..........((((((((((((((.....)))))))))..........)))))........)))))))..)))))))))))))).))))))))..))))...)).)))	-0.80599
	ofr-miR827c	UUAGAUGACCAUCAACAAACA	599	687	augcauuguugaauguguuuguuuauggucaucuaagccauuuuucaucucgccaauucuuuguucaagcaguuuuuggauaaucgaaccgauagacuacacccgcagaaaugauguuuagaugaccaucaacaaacaacuuccucuuauugcau	(((((.((..(((..((((((((.(((((((((((((((((((((.......((((....((((....))))...))))...((((...)))).............)))))))..)))))))))))))).))))))))..)))....)).)))))	-0.794126
miR858	ofr-miR858-5p	UUUCGUUGUCUGUUCGACCUUG	946	2367	agagugauuggauucgaugcuaggcuugacaaagugagcaaucuuauguguucucaucuuuguuucguugucuguucgaccuuggucucgaucucuccuuaaaacccuaauacguuaucguuuauuucauucaucuauccuucuuaugaucaucauacaugguaucgg	.(((.((((((((((((.((.((((..(((((((((((.(((.......))))))).))))))).....)))))))))).....))).))))).)))...............((.((((((.(((.....((((...........)))).....))).)))))).)).	-0.539853
	ofr-miR858a	UUUCGUUGUCUGUUCGACCUUG	946	2367	cucaucuuuguuucguugucuguucgaccuuggucucgaucucuccucaaaacccuaauacgcgcuuuaucguuuauuucauucauccauccuucuuaugaucaucauaaacuaacguacaugguuuaucgguuuguuauugauggggauugggguagauagacgaucgaaacuuu	.........(((((((((((((((..(((((((((((.(((........(((((..((((.(((......))).))))((((...............)))).....((((((((.......)))))))).)))))......))).))))))))))).))))))))).))))))...	-0.67776
miR894	ofr-miR894	CGUUUCACGUCGGGUUCACC	3110	19725	cauaauucaaauaauccaaaaaaaauaaaccaaauaccuuccaccucaagcguuucacgucggguucaccaaauauguuguauuaugugaaguuuugauugagaaugcaccgagcacuuggcuauggaagguaaaagaaaauugcaacaaaaaguccuaacaauccaauaggauuauagaaaauuuauaauuaaacguua	..................................(((((((((......((((((((.(((((((((((..(((((...)))))..)))))..)))))))))).)))).((((....))))...)))))))))...................(((((((.........))))))).........................	-0.579063
miR1030	ofr-miR1030a	UCUGCAUCUGCACCUGCACCA	93	28	aagguacgcaauuaaagcugcaccgucacauuucugcaucugcaccugcaccaaaacgcgacuuugagguugugauggaauucugcagucacacccagccauuugcaagaguguucugccgguguuggauuguggcaauggauugca	.......((((((...(((((((((((((((((((((....)))..(((........))).....)))).)))))))).....))))))((((.(((((.(((.(((.((....))))).))))))))..))))......)))))).	-0.591523
	ofr-miR1030b	UCUGCAUCUGCACCUGCACCG	93	28	gcuacguuaccuaucugcaucugcaccugcaccgagauucgaagaguaaugaagaaucauauacgcaguugcagucauuuccaguucaucacuggaccugacaaauugaagcaaugaugcaauucucauucucgcuuaucggugcag	...............((((((((((.((((.....(((((.............)))))......)))).))))((((..((((((.....))))))..))))..((((...)))))))))).............	-0.510127
miR2916	ofr-miR2916	UGGGGACUCGAAGACGAUCAUAU	213	757	uggggacucgaagacgaucauauaccauccuagucucaaccauaaacgaugccgaccagggauuggcggauguugcuucuaggaguccgcca	(((((((((((((.(((.(((...(((((((.(((..................)))..)))).)))...))))))))))...)))))).)))	-0.612754
miR3627	ofr-miR3627-5p	UCGCAGGAGAGAUGGCACUGUC	0	17	aaguugagggauuuauguucgcaggagagauggcacugucuguggugcaacuagcuaccagcagauggugucaucccuccugugaccagaaaacccuauaacuu	((((((((((.(((.((.(((((((((.((((((((((((((((((((.....)).)))).)))))))))))))).))))))))).)).))).)))).))))))	-1.18132
	ofr-miR3627a	UCGCAGGAGAGAUGGCACUA	6	37	Ggauuuauguucgcaggagagauggcacuaauugugccacaauugucaauaauuguugccaucucuucugugaccaaaaagaucu	((((((.((.(((((((((((((((((.(((((((...((....))..))))))).))))))))))))))))).))...))))))	-1.1892
miR3630	ofr-miR3630-3p	UGUGGGAAUCUCUCUGAUGCUU	33	246	uacuaacaauuagcaagugaugauagaccagacagggacaucuguauucuuuuugaacaugaugauuugucugugggaaucucucugaugcuuagauuucua	..((((..(((((..((.(((.......((((((((..(((((((..((.....))))).)))).)))))))).....))).)))))))..)))).......	-0.62224
miR4414	ofr-miR4414a	AGCUGCUGACUCGUUGGUUCA	39	0	ggcugagacucagcugcugacucguugguucaauagcucacaacaugcauagugucaacgugugugcuucugauccaacgaugcgggagcugcauuccagucgu	(((((.((..(((((.(((..(((((((.(((..(((.((((((((.....)))).....)))).)))..))).)))))))..))).)))))...)))))))..	-0.855606
miR4995	ofr-miR4995	AGGCAGUGGCUUGGUUAAGGG	12	367	uaaaacucauaggcaguggcuugguuaagggaagccacuggagccguaguaaaagcaagucuucaccgggcaauuguuuauggacccgaa	......(((((((((((.(((((((.((((...((.((((......))))....))...)))).))))))).))))))))))).......	-0.634854
miR5072	ofr-miR5072	CGAUUCCCCAGCGGAGUCGCCA	193	549	gcugaauagaucgauuccccagcggagucgccaaaaaucguguuggcaacuuuuuugacaagucgacaagcacgau	(((.......((((((...(((.(((((.(((((........))))).))))).)))...))))))..))).....	-0.534704
miR5077	ofr-miR5077	GUUCGCGUCGGGUUCACCA	7	43	ugccuuuucguuguucgcgucggguucaccagcuaggugguucgccaugaaguacaggaagggggucgccggcgaguccaacgaugacgac	.......((((((....((((((.....((..((..(((.(((.....))).))).))..))......))))))....)))))).......	-0.517784
miR5139	ofr-miR5139	AAACCUGGCUCUGAUACCA	1759	5800	aguuauaucaaaaccuggcucugauaccaagaggaauugaugaucuuuauucaugaaaagagagaacuauauauagauauacaacgauaugucgaagacgaaauuuuuaucucaauaugggguuauuagaccaacuuuggguggca	.(((((.(((((...(((.(((((((((........((.((((.......)))).)).........((((((..(((((..........((((...)))).......)))))..)))))))).))))))))))..)))))))))).	-0.564517
miR5168	ofr-miR5168	UCGGACCAGGCUUCAAUCCCU	499	299	aguuagguuaaggggguuguugucugguucaaggucuccacauacaucauauacauggagagcaugguauauggauuguaugauuuggugaucucggaccaggcuucaaucccuuuaaccagca	.(((.((((((((((((((..(((((((((.(((((.((((((((((((((((((((.....))).))))))))..))))))...))).))))).)))))))))..))))))))))))))))).	-1.22903
miR5368	ofr-miR5368	GGACAGUCUCAGGUAGACA	10	453	acuguuuccugggauuggcuuugggcuuuccugcacagcuuagguggagggcaaagaagacuuccuucugagggggccagagccaucagagagauaccacucuggacgagcuagaauucuaaccuugugccaggaccuaugggccgagggacagucucagguagaca	..(((((((((((((((.((((.(((((((((((((((((((((.(((((..........))))).))))))..(((....)))..(((((........))))).......(((....)))...))))).))))).....))))).)))).)))))))))).)))))	-0.742142
miR5538	ofr-miR5538	ACUGAACUCAAUCACUUGCUGC	11	0	augaggaacuacugaacucaaucacuugcugccguuacucaacaguuuucuguugaggucuaucccguagagguagucaaauuagaacgggaggagaggaggugaguagggguaguucaaugg	.....((((((((..(((((.((.(((.((.(((((.((((((((....))))))))..(((((.......))))).........))))).))..)))))..)))))...)))))))).....	-0.748269
miR6173	ofr-miR6173	AGCCGUAAACGAUGGAUACU	6	245	cgcugugcguaucgacccgugcaguauccaucguuuaaagcuaggggagcggaaugggauuagauaccccaguaguccuaagccguaaacgauggauacugcacgggucgauacggcacagcgcuguagcuaacgcguua	(((((((((((((((((((((((((((((((((((((..(((..((((......((((.........))))....)))).)))..))))))))))))))))))))))))))))).)))))))).....((....))....	-1.17283
miR6300	ofr-miR6300	GUCGUUGUAGUAUAGUGG	1586	5514	agguaaaaauacuuaccacuauauuacaacaacuuguuugugaaauucaaugguaauuuuaaauaauaaauguuuuaauauuaccgauagcauuugauuauauuuuuguuuuaaaguuacauuugauuauaucgcuaucggcuauaauguaagucauauucauccaauaucaugcaacuuuuuuguauagauauauuaau	.(((((......)))))......((((((........))))))........((((((.(((((..........))))).))))))((((((((.((((((......(((.........)))..)))))).)).))))))((((........))))...........(((((((((((.....)))))).)))))......	-0.831111
miR6478	ofr-miR6478	CCGACCUUAGCUCAGUUGGUG	1614	3563	accgaccuuagcucaguugguggagcggagggcuguaggucgcugguuggauuccggcaaggucggauuucaauuuuguaauuucuuuucucaccgaccuuaguucagaaguugcauuguuuugucuguugagguggu	(((.((((((((.(((.(((((.(((...((((((.((((((.((((((((.((((((...)))))).)))))).................)).))))))))))))....))).)))))..)))...)))))))))))	-0.713275
miR7972	ofr-miR7972	UUGUCAGGCUUGUUAUUCUCC	12004	55667	cugaaucgaaggaaaauuucaagcuugacaaauacgucuuccauggcguccgucccaaaccagucuuccuauauguggaaaggguacacaaaggaagaaaggauacacaaaagacuagcaaaauaguccacaauacucuuuccaccauuuuuaagggagucagucuuauuugucaggcuuguuauucuccuucgauggcg	....(((((((((.(((..(((((((((((((((((((......))))...........((..(((((((...((((.........)))).)))))))..))..........(((((......)))))......(((((((............)))))))......)))))))))))))))..))).)))))))))....	-0.80012
miR8155	ofr-miR8155	UAACCUGGCUCUGAUACCA	1661	5491	gauaucaucggguucuuugaggguauguuaauuuucuggucccuuaauaaccuggcucugauacca	..((((((((((((..(((((((.................))))))).)))))))...)))))...	-0.681096
miR8175	ofr-miR8175	GAUCCCCGGCAACGGCGCCA	1564	5586	cuuaaggcaauuugaccuauaucaaauuuggcaccguugccggggaucgacccgggucacccgcgugacaggcgggaauacuuaccacuuaguacaacgacccaauauagugguaaguauucucgcaugucacucggguucgauccccggcaacggcgccaaauuugauauagcucaaaucgccuuaag	......(((((((((......)))))))..))......((((((((((((........(((((.((((((.((((((((((((((((((...................)))))))))))))))))).)))))).)))))))))))))))))	-0.824496
