# Supplementary material for: Genome-wide miRNA analysis and integrated network for flavonoid biosynthesis in Osmanthus fragrans
Source: BMC Genomics. 2021 Feb 27;22:141. doi: 10.1186/s12864-021-07439-y (PMC7913170; doi:10.1186/s12864-021-07439-y)
Supplement: Supplementary file 3 — Additional file 3: Table S3: The identified novel miRNAs in O. fragrans. [file 12864_2021_7439_MOESM3_ESM.xlsx]

## Sheet: differential expression
novel miRNAs predicted both in flower and leaf
miRNA name	miRNA_Seq	Reads number (flower）	Reads number （leaf）	Precursor_Sequence	Pre-miRNA structure in dot/bracket format	MFEI	Length	Length of precursor
Novel_1	AAAGUAUGUGAUUGUUUGAUGGGG	19	51	cugugaaacagucauaugcuuugcuuauuugaggguuauuuucgucaaccaauuccuuuuccuucuaaaacaaauaaaaggagggaaaaaagacgaaggccaaaggucagcgcucccuuuuucucuuauuaacuguuugagggaaaugaagcggguugagaaaaauaacccucgaacaugucauuggggugcaaaguaugugauuguuugaugggg	((((.(((((((((((((((((((...(((((((((((((((..((((((..(((..((((((((..(((((..(((.((((((((((..((.((..((((...))))..))))...)))))))))).)))..))))))))))))).)))...))))))..)))))))))))))))((......))....))))))))))))))))))).))))..	-1.05059	24	216
Novel_2	AACUCUGAUGGUGACAUUAUCAAG	2	21	aacucugauggugacauuaucaagcaccaauuauuuucaacaccaucaaauauuaguuacuauuauucaacguggcaaagauaaaauuugcaaucauuuuucuuugucaaguaacacuuauugccuugucgaaaaguaguaauugauuuuugaugauguuacuaguagagucac	.((((((.((((((((((((((((...(((((((((((.(((......((((...((((((...........(((((((((.(((((........))))))))))))))))))))...))))....))).))))....)))))))...)))))))))))))))).))))))...	-0.953766	24	174
Novel_3	AGCACAGGGGUCGGGUUGUUACAA	430	632	agcacaggggucggguuguuacaaaaaacaugcguuuuuuguaacaaaucgaucucaaugcuua	((((..((((((((.((((((((((((((....)))))))))))))).))))))))..))))..	-1.24528	24	64
Novel_4	CCUGAGUUGUGCCAAAUGAAU	2883	18	uugcuuggugcagcucgggaguuucuucgccugggcaaaugaugucuggcaaaagucgugcuccugaguugugccaaaugaau	....((((((((((((((((((..(((.(((.(((((.....))))))))..)))....))))))))))))))))))......	-0.954569	21	83
Novel_5	CGAGAAGAACAAAGACAAGAAG	10	5	ucucguucuuguucuucuugucaaucauagguuuucaagaugaaauaugauugaagaaauuuuaugacgagaagaacaaagacaagaag	(((.(((.(((((((((((((((........(((((((............))))))).......))))))))))))))).))).)))..	-1.08788	22	89
Novel_6	CGGUGCCACGCUGUGUGCGAU	10	106	cgcacacagugcggcuccaucagcauggcaacauaaucagccgucuggccgacggugccacgcugugugcgau	(((((((((((.(((.((.((.(((((((..........)))))...)).)).)).))).)))))))))))..	-0.872054	21	73
Novel_7	GGUGCAAUGGGGGGACGCCGAGA	21777	2161	ggugcaauggggggacgccgagaugcuuguaauucugauuauuauugcuuggcgaggugcaauaaauuccgauuauuauuucucggcgucgucauugcaccac	((((((((((...((((((((((.....((((((..((((..((((((..........))))))))))..))))))....)))))))))).))))))))))..	-0.962123	23	103
Novel_8	GUUGCACCAUCAAGAUUCACA	19	73	guugcaccaucaagauucacauggaaaugcaagguggugaguucaucucgcucuucucucucucacugccauagcuuuuugcuggugagaaucuugaugaugcugcau	((.(((.(((((((((((((...((((.((..(((((((((....................)))))))))...)).))))....))))..))))))))).))).))..	-0.788782	21	108
Novel_9	UCUCUCUCCUUCAAAGGCUUCU	21288	4003	ucucucuccuucaaaggcuucuggaacugcauacguuuaccaacaugcaaaauccuggagccuuuggggagagggacc	((((((((((.((((((((((.(((..(((((..(((....))))))))...))).))))))))))))))))))))..	-1.0559	22	78
Novel_10	UGACAGAAGAGAGUGAGCACU	2156	1098	ugacagaagagagugagcacucgcagacaacuguauaaaaaguauacauuuguggaugcgcgugcucacuacucuuccugucagc	((((((((((((((((((((.((((.((((.((((((.....)))))).))))...)))).))))))))).))))).))))))..	-1.17339	21	85
Novel_11	UGAGCCGAAUCAAUAUCACUC	126	90	gugguauugguuucggcucauuaucaagcagguucugcaaaaaugagccgaaucaauaucacuc	((((((((((((.(((((((((.....((((...))))...)))))))))))))))))))))..	-1.21363	21	64
Novel_12	UUGGCUGGGCUUAUGCUUGAA	20	72	uuggcugggcuuaugcuugaaaauuaguaccucguauggcuaaaaaccuagaauauaagcaucuuuuaagcauaagcucaaccaaac	((((.((((((((((((((((....((...((.((((..(((......))).)))).))...)))))))))))))))))).))))..	-0.919728	21	87
Novel_13	UUUCCAACUCCACCCAUUCCUU	615	105	gggauugguggauuggaaagccauucauauuuucuccuagacccuccucccgggccccgcgcaggaugagaguagguagggauggcaaaaugcucagcuucauccuugucucgcuucuuuggcaggaaggagaugaagacggagaggguugccaccguccagccuguugcgaucccuaagaggggguugaugaucuugaauuacuuuccaacuccacccauuccuu	(((((.((((((((((((((..(((((.....((.....(((((.((((..(((...((((((((.........((...((.((((((....(((..((((((((((.(((.(((.....))).)))))).)))))))...)))....))))))))..))..)))).))))...)))..)))))))))...))...)))))..)))))))).)))))).)))))..	-0.781921	22	226
Novel_14	UUUCCUAUACCUCCCAUACCGA	12696	9158	gguugggaggcauuaggaauugaauuuguuucguuuucagaaauuccuuucauuuccuauaccucccauaccga	((((((((((...((((((.((((...(((((.......)))))....)))).))))))..))))))).)))..	-1.08791	22	74
Novel_15	UUUCCUAUUCCUCCCAUACCGA	33980	31509	gguugggagcauuaggaaaugaaacuuuucauuuacugaaauuccuuucauuuccuauuccucccauaccga	(((((((((...((((((((((((..(((((.....)))))....))))))))))))...)))))).)))..	-1.14704	22	72
Novel miRNAs only in Flower
miRNA name	miRNA_Seq	Length	Reads number (flower）	Precursor_Sequence	Pre-miRNA structure in dot/bracket format	MFEI
Novel_16	AAAGAGGCUGAUUCGAACCUUGGC	24	487	aaagaggcugauucgaaccuuggccuccuugaaauuucauguacuuuaccauuuuagaauuugcuaaucuuuagucuauauugugaggcaaacauauauauauguauauuucauggaggaggccaagguucgaaucaaucucuuugc	(((((((.(((((((((((((((((((((((((((..((((((((((((.((..(((.....(((((...)))))))).)).))))))..........))))))...))))))...))))))))))))))))))))).)))))))..	-1.18302		147
Novel_17	AAAGUCGAGAAUGCUAAGCAAAUA	24	9	uuuguccagcauacucugacuuuugcguagcaaauuugagauuuuccagucuaauuugagguuugucuaguaaacucgauauuuguccagcaaauucgagcacugucaagggaaaccucuaguuuguuggguaaaccuuguauuugcuauacaaaagucgagaaugcuaagcaaaua	(((((..(((((.(((.((((((((.(((((((((.((((.((((((((...((((.(((((((.((((((...(((((.((((((...))))))))))).)))....))).))))))).))))..))))).))).)))).))))))))).))))))))))).)))))..)))))..	-1.00328		177
Novel_18	AAGAGGCAUCUAAGAGGGGAGAAC	24	43	ucuccucuuaaaugucucuuuuguaaauuucuaaaagaggcaucuaagaggggagaac	((((((((((.((((((((((((........)))))))))))).))))))))))....	-1.38131		58
Novel_19	AAGGACUUCACUGCUACUUAAGACU	25	17	ucuagguggcaguggaucccauaauucauugucaaauggaguugugaugcauuuuaaugcauuggacaaugaauuaaggacuucacugcuacuuaagacu	((((((((((((((((..((.((((((((((((...........((((((((....)))))))))))))))))))).))..))))))))))))).)))..	-1.16579		100
Novel_20	AAGUGGAAUUAAUUGAUACAUUAU	24	15	aaguggaauuaauugauacauuauuuaaaugcaggguuacagaucccauuuaaaaugauauaucaauuaaugucacuuau	((((((.(((((((((((.((((((((((((..(((((...)))))))))).))))))).))))))))))).))))))..	-1.376		80
Novel_21	ACACUUAGACUGGUGCUUAACACU	24	2	auuuaacaucagucuaggugguagcauuaaacuauaaguuuaauuaaauacaaagaauuauggccauuuaauagaaccuauaagaugcugacacuuagacuggugcuuaacacu	..((((((((((((((((((..((((((....((((.((((.(((((((.((........))...))))))).)))).)))).))))))..)))))))))))))).))))....	-1.06177		114
Novel_22	ACCAAUGGAUUGAUGUGCCAU	21	5	ggcacaucaauccauugguugauaaauuuauggugagucucaauauuugaaauaaacuuguuaucuaccaauggauugaugugccau	(((((((((((((((((((.(((((......(((..((.((((...)))).))..)))..))))).)))))))))))))))))))..	-1.45877		87
Novel_23	ACUGACCAAUCCCGAAAUCCGAAA	24	10	ucggguuuuggauuaaguagucgggucgggucggguuacggguuaacaaggaaaacccgauauaacccgacccaacccgacucgacucgacugaccaaucccgaaauccgaaa	((((((((((((((...((((((((((((((((((((.(((((((....((.....))....)))))))....))))))))))))))))))))...))).)))))))))))..	-1.10734		113
Novel_24	AGUCGGUUCAGAUAUCCAAUAAGC	24	496	agucgguucagauauccaauaagcacuugaccugcgggacauuccacuacgagaucacccauugguaaaaauuacuaggugcacauacccaagaaucguucauuggagcugcauuaucaagugcuuauuggggaucugauccaacuuu	.(((......))).((((((((((((((((..(((((....(((((..((((...((((...((((((...))))))))))..............))))....))))))))))...))))))))))))))))..	-0.674738		148
Novel_25	CACCGUGCGAAGCUCUACUUC	21	4	agcggagcuucgcacugugcgauauauauuguggaaaaaaaaacgaggcagagcuucgcaccgugcgaagcucuacuuc	((.((((((((((((.((((((......((((..........)))).........)))))).)))))))))))).))..	-0.882512		79
Novel_26	CCCGAGUUGUGCCAAUUGAAU	21	77	uagcuuggugcaguucgggaguuccuuugccugugcaauugaugucuggcaaaagucaaacucccgaguugugccaauugaau	....(((((((((((((((((((.(((((((...(((.....)))..))).))))...)))))))))))))))))))......	-0.927652		83
Novel_27	CCGGUGCUAAGAACCAGUGGGACU	24	101	ucccauuugugcuuagcaaccagucuauaugaaaaugggacacauuguucaauacauuauaauauuaaacaauguggcaugacccugcugccaaauagaccggugcuaagaaccagugggacu	(((((((.((.(((((((.((.((((((.((.....(((.(((((((((.((((........)))).)))))))))......)))......)).)))))).))))))))).)).)))))))..	-0.904209		123
Novel_28	CUGUUCUACAGCUGAAGGCU	20	2	ccuccaguuuguagacaguuuuucuuggauggcgaugagauagcagaucuuugugauagugcugagagaauauuugcuaguggaccuacuguucuacagcugaaggcu	(((.(((((.(((((((((...(((....((((((.....(((((.(((.....)))..))))).........))))))..)))...)))).)))))))))).)))..	-0.694444		108
Novel_29	GAGAAGAACAAAGACAAGAAG	21	10	ucucguucuuguucuucuugucaaucauagguuuucaagaugaaauaugauugaagaaauuuuaugacgagaagaacaaagacaagaag	(((.(((.(((((((((((((((........(((((((............))))))).......))))))))))))))).))).)))..	-1.08788		89
Novel_30	GAGGUGUAAAGUGGGUUGGGUUGG	24	36	agcucaaccaacuuuacaccucuauuuguacuagagguguaaaguggguuggguugg	(((((((((.((((((((((((((.......)))))))))))))).)))))))))..	-1.35839		57
Novel_31	GCAUAUGAGGAGCCGAGCAUA	21	53	ugccuggcucccuauaugccacacgacaacacuaaucuaauuuugggauugguuguaacggguggcauaugaggagccgagcaua	(((.(((((((.((((((((((.(((((..((((((((.......)))))))))))..)).)))))))))).))))))).)))..	-1.06404		85
Novel_32	GGAGUGCCACUUCGCAAGUUUG	22	1	aacucgccaaguggcgucccuauuggaggggugucagugggccccacgccucuccaauggggagugccacuucgcaaguuug	((((.((.((((((((((((((((((((((((....((((...)))))))))))))))))))).)))))))).)).))))..	-1.02493		82
Novel_33	UAAUUGUGGGUCUCAUAGCUUAUA	24	8	uaauugugggucucauagcuuauaaguuaaguaguuaguuggcuuauaaguuaaguaguuaguuggcuuauaaguuaaguaguuaguuggcuuauaagugaugcgauucauaauuuug	.(((((((((((.(((.(((((((((((((.((((((.((((((((((((((((........)))))))))))))))).)))))).))))))))))))).))).)))))))))))…	-1.4266		118
Novel_34	UAGCCAAGGACGAUUUGCCUAC	22	87	uagccaaggacgauuugccuacagccuugggagaagaucucgauuguaggcaagucuccuugacuaac	(((.((((((.(((((((((((((..((((((.....))))))))))))))))))))))))).)))..	-1.07696		68
Novel_35	UAGGCGUCAUCCUUUGGCUAUC	22	22	uagccaaggaugacuugccuaaauucauucuuaauuacggguucgacucguaguuaauugugugguuuuuaggcgucauccuuuggcuauc	((((((((((((((..(((((((.((((..((((((((((((...))))))))))))....))))..)))))))))))))).)))))))..	-1.20376		91
Novel_36	UCACAGGUUUCUCUUACGUCC	21	10	ucacagguuucucuuacguccuccaagauuugaaaauaagaccuauguuugagcacaagguugagguauugauuuugaauccuggagaacgugagauaaauuugugaga	((((((((((.((((((((.(((((.(((((((((.(((.((((...((((....))))....)))).))).))))))))).))))).)))))))).))))))))))..	-1.08404		109
Novel_37	UCCACAUGCAUAUUCUGUUAG	21	25	aacagaacgugcauguggaggacggauuuauuacuuaucccuacuggcugacaauuguuaaauaauucucgaguuuauacauguaggaaaucaguccuccacaugcauauucuguuag	(((((((.(((((((((((((((.(((((..........((((((((((((.((((((...)))))).)).))).....)).)))))))))).))))))))))))))).)))))))..	-1.09698		118
Novel_38	UCGGACCAGGCUUCAUU	17	32	ugcugucugguucgaaaccauucuuuuauggucauacauggugaaugaucucggaccaggcuucauu	((..(((((((((((...(((((..(((((......))))).)))))...)))))))))))..))..	-0.933181		67
Novel_39	UCGGACCAGGCUUCAUUCCUC	21	143992	ggagugaaggcuguuccaagaucagcaccagauauuuccauuaauuugcauuuucuugauuaaugaugauuaauggaauuaauggucucggaccaggcuucauuccuc	(((((((((.(((.(((.((((((...........(((((((((((..((((.........))))..)))))))))))....)))))).))).))).)))))))))..	-1.04283		108
Novel_40	UCUUGAUACCAUCAAUGGUGG	21	21	accauuuaugguaucaaaaucaagcuuccaauuucaaaagauggugauggagguucguugaugaauucuccggccggagguauuugaaggguuuaggcucgaucuugauaccaucaauggugg	((((((.((((((((((.(((.(((((....(((((((...((((..(((((((((......))).))))))))))......))))))).....))))).))).)))))))))).))))))..	-0.887809		123
Novel_41	UGCACUGCCUCUUCCCUGGCU	21	736	acggggacgaggcagagcauguaauggaccauucuacaucacuuuuuggauguugaugcccuuuccaugcacugccucuucccuggcu	.((((((.(((((((.(((((.((.((..((((..(((((........))))).)))).)).)).))))).))))))).))))))…	-0.934156		88
Novel_42	UGGAGAAGCAGGACACAUGCU	21	147	uggagaagcaggacacaugcuagcuacauugcuuagaguauauuucugaugugagaauccagcgugugcccggccucuccauc	((((((.((.((.((((((((.......((((((((((.....)))))).))))......)))))))).)).)).))))))..	-0.807034		83
Novel_43	UGGCAGUCAUCUUGGCUAAC	20	15	uagccaagaaugacuugccugcauaucucccuaauauauaugauuagccacauacaaaaaaauaaaaaaucgagcaaguguauauuuauguggguucuccuggcagucaucuuggcuaac	(((((((((.(((((.(((.........(((..(((.((((((((.((.........................)).))).))))).)))..))).......)))))))))))))))))..	-0.789474		120
Novel_44	UUUAUUACAAGAGGGUCAUC	20	62	ugauccuguugucaauaaaaaucaucuaaaucaucuguuuaugucuuuccgcaguggacauguucucaucaauauguuauccgugguggacagcugauuuggcucguuuuuauuacaagagggucauc	(((((((.((((.(((((((((...((((((((.(((((((.......((((....((((((((......))))))))....))))))))))).))))))))...))))))))))))).)))))))..	-0.933908		128
Novel_45	UUUGUUGAUGGUCAUCCAAUC	21	10	uuuguugauggucauccaaucaauccugcacuuuuuauguaugcagcguuugugguaugauuagaugaucaucaacaaac	((((((((((((((((.(((((((((((((...........))))).......))).))))).)))))))))))))))).	-1.06448		80
Novel miRNAs only in leaf
miRNA name	miRNA_Seq	Length	Reads number (Leaf）	Precursor_Sequence	Pre-miRNA structure in dot/bracket format	MFEI
Novel_46	AAAGUUUAGGAACUCAUUUGCACA	24	634	aaaguuuaggaacucauuugcacaaaacgaguagguuauggaucucuacugcaaauuuuccuauauuuuau	(((((.((((((...(((((((........(((((.........)))))))))))).)))))).)))))..	-0.756718		71
Novel_47	AAUACAGCAAUUGAUGAGGAAUUU	24	77	aauacagcaauugaugaggaauuuucggaauaaauaaagaauuagaacacaccaaaagaagcaagggacacuuugagaauagagcgacaaagccaaaaaaguaucucaguucucaugcuuccuuugguguguuuuugucccuuaaguguuccaacaauuucucaucgauuguugucuuua	...((((((((((((((((((((...((((((....(((....(((((((((((((.((((((.((((.(((..((((.((..((......))........))))))))))))).)))))).))))))))))))).....)))...))))))...)))))))))))))))))))).....	-1.10111		180
Novel_48	AAUUUCUCAUCGAUUGUUGUCUU	23	19	uacagcaauugaugaggaauuuucggaauaaauaaagaauuagaacacaccaaaagaagcaagggacacuuugagaauagagcgacaaagccaaaaaaguaucucaguucucaugcuuccuuugguguguuuuugucccuuaaguguuccaacaauuucucaucgauuguugucuu	.........................................(((((((((((((.((((((.((((.(((..((((.((..((......))........))))))))))))).)))))).))))))))))))).	-0.585527		176
Novel_49	ACCACUGCCACAUUGUCCAAUGAA	24	7	accacugccacauuguccaaugaaggaaauugauuuuugauuucauuguacaaugugguaguggccu	.(((((((((((((((.((((((((.(((......)))..)))))))).)))))))))))))))…	-1.35217		67
Novel_50	ACUAACUGUGACCAAAUUUGUAUU	24	1026	acuaacugugaccaaauuuguauucaguguaucugucugugaccaugucaaucucaagucacaacuggucacaaucaauacaaaauuggucacaaauaguca	((((..(((((((((.((((((((...((((((.((.((((((..((.......)).)))))))).))).)))...)))))))).)))))))))..))))..	-0.956335		102
Novel_51	AGAUUGAGUUCUCCAUACUCCAGGA	25	2	cgggaguauggaaacucaauucuccuugcuacuauuugacugacauauauauuauuuauccauguccaagucccaguuauucaaucaauuaaauagugguugggaagauugaguucuccauacuccagga	..(((((((((((((((((((.((((.(((((((((((((((((((..(((.....)))..)))))..))))..................)))))))))).)))).))))))))).))))))))))....	-1.0653		130
Novel_52	AGCUCAACCAACUUUACACCUCUA	24	129	agcucaaccaacuuuacaccucuauuuguacuagagguguaaaguggguuggguugg	(((((((((.((((((((((((((.......)))))))))))))).)))))))))..	-1.35839		57
Novel_53	AGGAUAUCGAACCGUGUACCCCCC	24	218	aggauaucgaaccguguaccccccucacaugggaggugaaggccauagcucggcauuauuuaaugcaggcgagucucacgacucauaugaggaggauacacgcuucgauaccucc	(((.(((((((.((((((.((.(((((.(((((..((((.(((....(((..(((((....))))).)))..)))))))..))))).))))).)).)))))).))))))))))..	-0.889567		115
Novel_54	AGUGGAAUUAAUUGAUACAUUAUU	24	152	aguggaauuaauugauacauuauuuaaaugcaggguuacagaucccauuuaaaaugauauaucaauuaaugucacuua	(((((.(((((((((((.((((((((((((..(((((...)))))))))).))))))).))))))))))).)))))..	-1.30255		78
Novel_55	AUAAUCUUACCCAAAUAUGUU	21	5	cacguuuggcuaagauuaaaaguagcuuuuuugagagccuauugcacaaaaaagcuacuuauaaucuuacccaaauauguu	((.((((((.((((((((.((((((((((((((...((.....)).)))))))))))))).)))))))).)))))).))..	-1.29764		81
Novel_56	AUCCACCAACAGAUGCAUGCCACG	24	2	uggagugcauccgucgauggauuugaaaacaaauuuucaaauccaccaacagaugcaugccacg	(((.(((((((.((...((((((((((((....))))))))))))...)).))))))).)))..	-1.01429		64
Novel_57	AUCGAAACUGUCAAUGUAGAUGUU	24	34	aucgaaacugucaauguagauguuaaaaucacacacgacuuucacuugauuuaaagcuugagggagaaaacaucaaaccacuuauaacuaugauguugucguucuaacucaugugaaauugugcaauuuuaacgucuccauugauaguuaccauca	.....(((((((((((.((((((((((((....(((((.((((((.(((.(((......(((.((...(((((((...............))))))).)).)))))).))).)))))))))))..)))))))))))).))))))))))).......	-0.912947		156
Novel_58	AUGGUCAAGUGGCUACCCCUUAUU	24	9	auggucaaguggcuaccccuuauuggaaggguggcuagccggcuccaauaagaggcuaucacuuggucauuu	((((((((((((.((.(((((((((((..(((.....)))...))))))))).)).))))))))))))))..	-0.8375		72
Novel_59	AUGUCUCUUAGUUUGGCUAACUGA	24	5	augucucuuaguuuggcuaacugaaaagcugauguggcaaacuaguuggcagauuuauuggcaaauaaguagaccgcuacauuaacuuuuuuguuggucaaauuaucagauaugg	((((((..(((((((((((((.((((((.(((((((((.........((...(((((((....)))))))...))))))))))).)))))).)))))))))))))..))))))..	-1.03323		115
Novel_60	AUUGAACCGCACUAAUAUCCC	21	6	gauauuggcacggcucaaucaaauaacugagcucuaacuauaaagagcacggcuuucuaauugaaccgcacuaauauccc	((((((((..(((.(((((.......(((.(((((........))))).))).......))))).)))..))))))))..	-0.76		80
Novel_61	AUUUGGUGUCCGUUUGACUUUAUU	24	4	uaaagucaaacggacaccaaauuuucaacauuuuucaggugaaaauuugguguccguuugacuuuauu	(((((((((((((((((((((((((((............)))))))))))))))))))))))))))..	-1.84153		68
Novel_62	CACUCCCUAGAAUCCAAAGC	20	1	cacucccuagaauccaaagcuucgaauuucaaguuguauuagauggaagaggaugauguuuggcauuuaaggcaauuggguguuagaggaggag	..((((((((.((((((.((((.((((.(((((...((((...........))))...))))).)))).))))..)))))).)))).))))…	-0.625119		94
Novel_63	CCAUGGUGGGCAUUAUAACUCAUG	24	14	uggguuauaaugcccacugugggcguggcaacauuugguguugccacgggcaucugguguugccacguggcaacacgggauguuuccaugcccauggugggcauuauaacucaug	((((((((((((((((((((((((((((.(((((((.(((((((((((((((........)))).))))))))))).))))))).))))))))))))))))))))))))))))..	-1.45186		115
Novel_64	CCCAAGUCGUUAUCUUAUGUA	21	3	cccaagucguuaucuuauguacuguccgcuuuaggugggucugcgcucacuuacccccucacggcuuuuuguugaaacguaagauaacgguuugggua	((((((((((((((((((((...........(((((((((....)))))))))........((((.....))))..))))))))))))))))))))..	-0.778923		98
Novel_65	CGACAAAGCACGGUUUCUCG	20	1	cgacaaagcacgguuucucgucagaugaucaaacagaacaugguaaugcaucuaguggugcuacccagguugucugaauggaaauaugcagugaucgga	(((((..(((..((((((..((((((((((..........(((....(((((....)))))...)))))))))))))..)))))).)))..)).)))..	-0.690513		99
Novel_66	CUUCUAUGGGGCCGUCAAU	19	1	cuucuauggggccgucaauucgguuaaacacaagggauaugcucgacuacaagcccccaucaacugcuuagaguauacaagagcccauguaaagauuuuuggcauuugauuaacuucuucaguacccaagugcccuucuuguuuagcagaagguauagaaaaaggauggucugaaaggagag	(((((...((((((((..(((.((((((((.(((((.(((.....(((..(((.....(((((.((((.(((((.((((........))))...))))).)))).)))))......))).)))......))))))))..)))))))).))).............))))))))...)))))..	-0.58714		182
Novel_67	GGAUUGAAGGGAGCUCU	17	17	agcuccuugaaguccaauagaggaucuugcagggaagauugagcugcugaccuauggaucccucagcccuauccaaaaauuuuaugccauuuggauggguuuguggcuugcauacguaaggagccugcauuacccaaguuagauccuuguuuggauugaagggagcucu	((((((((..(((((((..((((((((.((.(((........(((.((.((.((((....((.(((.((((((((((............)))))))))).))).))....)))).)).)).)))........)))..)).))))))))..)))))))..))))))))..	-0.911614		169
Novel_68	GUCGGACCAGGCUUCAUUCCC	21	329	gaauguugucuggcucgagaauucuuuuguuugaucaauucauaaacaaauuagaucuguagcaaguguugucggaccaggcuucauuccc	(((((..((((((.((((.(((...((((((.((((((((........)))).))))...)))))).))).)))).))))))..)))))..	-0.848065		91
Novel_69	GUGUCCGCUCUGAAAGAAUUUGAG	24	21	guguccgcucugaaagaauuugagccuaucuuaccucucacagauuugucgcaggcuucgaaguugaauccuggggacacgacauaaauccgugaaggauaagauggcuuagacuuuccuggucggacacga	(((((((((..(((((..((((((((.(((((((((.((((.(((((((((((((.((((....)))).))))......)))))..)))).))))))).)))))))))))))))))))..)).)))))))..	-0.918995		132
Novel_70	UAUUUAUGAAAUGUUAGGGACC	22	15	ucaacugacgguuucauggaugguuuccaucuagauggacuuuaggugcauauuuaugaaauguuagggacc	....((((((.(((((((((((.....((((((((.....))))))))..))))))))))))))))).....	-0.75582		72
Novel_71	UAUUUCUGCUUGGUCCUUGAA	21	242	uauuucugcuugguccuugaauggguuguggccuuuuccuguauuacaauuacaaaaugucaugaaacccguucaaggauaaagcagaaauuuu	.((((((((((.((((((((((((((((((((.(((...((((.......))))))).)))))..))))))))))))))).))))))))))...	-1.29677		94
Novel_72	UCAUGCGAUCCCUUAGGAAUU	21	237	uuccaaagggaucgcauugauccgaucauauguauauaaacugauuuuguuuaucuguuuguauuagaucaugcgaucccuuaggaauu	((((.((((((((((((.((((...........((((((((.(((.......))).))))))))..)))))))))))))))).))))..	-1.23192		89
Novel_73	UCAUUGGUCAAAUGUUGCGGCUGA	24	51	ucauuggucaaauguugcggcugagugggauuggccugucuggaauugauuuuucaaucccaaaaagucaauuuuccagucauuacaauuuggcucaguucuaauauuugauuaauugauu	(((((((((((((((((.((((((((.((((((...((.(((((((((((((((........))))))))))..))))).))...)))))).)))))))).)))))))))))))).)))..	-1.18037		121
Novel_74	UCCAUAAGUAGUGCUAACGAA	21	4	uguaagcacugcugaugaacaauagucuaugugauaguggggucauugccacguucuccaaugaauuaaaaugcaucccaacuuuaucugagaaugggguagugaccccaaugcuucauagacaguuguccauaaguagugcuaacgaa	(((.(((((((((.(((.(((((.(((((((......(((((((((((((.(((((((..(((((.................)))))..))))))).)))))))))))))......))))))).))))).))).))))))))).)))..	-1.09857		149
Novel_75	UCCCAAAUCUAUUGUGUCGUC	21	1	ucccaaaucuauugugucgucgccgccaaaacuauuggaauugagggaguauuggcgccaauagaggggugaaauuucggugguuuuggcagcggcaacaugguggauuugggagg	(((((((((((((((((.(((((.(((((((((((((((((..........((.((.((......)).)).))))))))))))))))))).))))).)))))))))))))))))..	-1.04793		116
Novel_76	UCUAUGUGAGUGUAUGUACACCC	23	27	auguucauguacucacauggaggggggucccacugagagcgggcuucaccucuaugugaguguauguacaccc	.(((.((((((((((((((((((((((.(((.((...)).))))))).)))))))))))))))))).)))…	-1.00804		73
Novel_77	UCUGAUAAUCUUUGUAAUACC	21	84	ucugauaaucuuuguaauaccaaaauucaggcccuguguuguuucccaagaaggguuuguugugggcuagaauaucguguauuacacaagguugucauacc	..((((((((((((((((((....((((.(((((..........(((.....)))........))))).)))).....)))))))).))))))))))....	-0.818832		101
Novel_78	UGCACUGCCUCUUCCCUGGC	20	211	cggggacgaggcagagcauguaauggaccauucuacaucacuuuuuggauguugaugcccuuuccaugcacugccucuucccuggc	((((((.(((((((.(((((.((.((..((((..(((((........))))).)))).)).)).))))).))))))).))))))..	-0.927477		86
Novel_79	UGCCAUGUAGGACGACUACCGG	22	420	gguaguuguccaauguggcauacaaaugacaauuuuuuauuugaugcauuaauaugguuguuuuuuauugauuuauccaucauauaucaaauugccacguauaugccauguaggacgacuaccgg	(((((((((((.((((((((((....((.((((((..(((.(((((.(((((((...........))))))).....))))).)))..)))))).))....)))))))))).)))))))))))..	-1.09929		125
Novel_80	UUCAAGAAAGCUGUGGGACA	20	678	uuccacagcuuucuugaacuuuuuugacaugacuuuagaucccucuauuggaauauaaggaggaucauuaugaagaagauggaaguucaagaaagcugugggaca	((((((((((((((((((((((.....(((..((((((((((((.(((......))).)).)))))....)))))...)))))))))))))))))))))))))..	-1.16394		105
Novel_81	UUCCGAGUCCUCCCAUUCCAAC	22	23960	uggaauggaguacugcggaaggaagggaggaaggaguauuuuccuguuucuuuccgaguccucccauuccaac	((((((((((.(((.((((((((((..((((((......)))))).))))))))))))).)).))))))))..	-1.02934		73
Novel_82	UUCGAACACAACACCUCUGCU	21	200	uucgaacacaacaccucugcuuuaugaaaaauuuaagcugaauucuaguaccaauugggcgacuuauccaauuggucucgggauuuauuuuaaauaucucauaagacagagguuuugaguuugaacu	(((((((.(((.(((((((.(((((((...(((((((.((((((((((.((((((((((.......)))))))))))).)))))))).)))))))...))))))).))))))).))).)))))))..	-1.15622		127
Novel_83	UUCUCCUCUUAAAUGUCUCUUU	22	266	uucuccucuuaaaugucucuuuuguaaauuucuaaaagaggcaucuaagaggggagaaca	(((((((((((.((((((((((((........)))))))))))).)))))))))))....	-1.41952		60
Novel_84	UUGGAAACAAAUAGGUGCUUA	21	2	agccccuguuuguucccaauuuuuccacccaauuuuaacgcauuuuugcaucauuggggaacugucgguggugauuguugauuucuccucucacuugguuccacguguuggcaaaaagggcaaaaaugcauuauuuugaauggaaaaauuggaaacaaauaggugcuua	(((.((((((((((.((((((((((((..(((...(((.((((((((((..(((...((((((((.((.((.((.........)).)).)).))..))))))..)))............)))))))))).)))..)))..)))))))))))).)))))))))).)))..	-0.909368		169
Novel_85	UUGGAAUGGAGUACUGCGGAAG	22	21612	uuggaauggaguacugcggaaggaagggaggaaggaguauuuuccuguuucuuuccgaguccucccauuccaaca	(((((((((((.(((.((((((((((..((((((......)))))).))))))))))))).)).)))))))))..	-1.05056		75
Novel_86	UUGUUACGAGCCAUAAAUGAAAUG	24	5	uuucauuuauggcucgaaacaaucugaacucagcauuugcgagagaauaugcucaaacuagguugagacuugcucgagauuguuacgagccauaaaugaaaug	((((((((((((((((.((((((((((.((((((......(((........))).......))))))......)).)))))))).))))))))))))))))..	-1.05188		103
Novel_87	UUUCGGUCAGGGGGGAUGUC	20	2	cauccccucugauggaaaaccccacaauagggggguggggccgcaauuauugugggguuucggucaggggggauguc	(((((((((((((.((((.(((((((((((...(((...)))....))))))))))))))).)))))))))))))..	-1.1507		77
Novel_88	UUUCUGAAUUUGUGGUGAAGGAGG	24	4	cccuucaccacaaaugaagaaguuuggguaaggccacgguuggugguucaugcacauucuuugguugcagaggacgguggagucugcugccaacuaagggugcuugaggccagggacgagguuacuaccacgcuuucugaauuuguggugaaggagg	.((((((((((((((..((((((.(((....((((.((.....(((((((.((((...((((((((((((.((((......)))).))).))))))))))))).))).))))....)).))))....))).)).))))..))))))))))))))...	-0.907671		157
