# Supplementary material for: Genome-wide miRNA analysis and integrated network for flavonoid biosynthesis in Osmanthus fragrans
Source: BMC Genomics. 2021 Feb 27;22:141. doi: 10.1186/s12864-021-07439-y (PMC7913170; doi:10.1186/s12864-021-07439-y)
Supplement: Supplementary file 4 — Additional file 4: Table S4: The differentially expressed miRNAs between flower and leaf tissues in O. fragrans. [file 12864_2021_7439_MOESM4_ESM.xlsx]

## Sheet: Flower_Leaf.report.out
miRNAs up-regulated in flower
miRNA	Flower-normalized	Leaf-normalized	Fold change	Log2 fold change	P value
ofr-miR156a	10450.8	157.861	66.2027	6.04882	7.77097e-15
ofr-miR156c	10451.9	157.861	66.2092	6.04896	7.75935e-15
ofr-miR156i	68.0035	0	Inf	Inf	2.44217e-08
ofr-miR156j	10448.8	157.861	66.1894	6.04853	7.79434e-15
ofr-miR156r	145.068	3.78101	38.3675	5.26181	1.32989e-08
ofr-miR156z	16.0411	0	Inf	Inf	0.00139072
ofr-miR157c-3p	27.997	0	Inf	Inf	7.74742e-05
ofr-miR157d	1002.33	126.838	7.90244	2.9823	0.000193495
ofr-miR157d-3p	117.882	2.14516	54.9528	5.78012	7.40983e-09
ofr-miR157d-5p	1002.33	126.838	7.90244	2.9823	0.000193495
ofr-miR159f-3p	43.9813	1.89051	23.2643	4.54005	0.000198913
ofr-miR160a-3p	203.884	16.3779	12.4487	3.63793	4.82825e-06
ofr-miR169a-3p	42.5322	6.99875	6.07712	2.60339	0.00966787
ofr-miR169a-5p	51.4763	7.02573	7.32682	2.87319	0.0040619
ofr-miR171	421.234	18.5771	22.675	4.50303	1.23603e-07
ofr-miR171a-3p	535.931	1.22689	436.82	8.7709	1.21056e-14
ofr-miR171b-3p	418.257	6.33513	66.0218	6.04487	4.49528e-11
ofr-miR171b-5p	19.2803	1.22689	15.7148	3.97405	0.0110392
ofr-miR171c-3p	505.335	6.87142	73.5416	6.20049	3.12386e-11
ofr-miR171f	509.007	6.87142	74.0759	6.21093	3.033e-11
ofr-miR171g	535.931	1.22689	436.82	8.7709	1.21056e-14
ofr-miR171k	193.775	22.5394	8.5972	3.10387	8.41819e-05
ofr-miR171k-3p	193.775	22.5394	8.5972	3.10387	8.41819e-05
ofr-miR171o-3p	39.4067	0	Inf	Inf	6.309e-06
ofr-miR171q	39.4067	0	Inf	Inf	6.309e-06
ofr-miR319	41550.4	728.897	57.0045	5.833	6.06185e-17
ofr-miR319a	39276	600.135	65.4454	6.03222	1.52572e-17
ofr-miR319a-3p	39276	600.135	65.4454	6.03222	1.52572e-17
ofr-miR319b	40262.6	695.987	57.8496	5.85424	5.92674e-17
ofr-miR319b-3p	40262.6	695.987	57.8496	5.85424	5.92674e-17
ofr-miR319c	3623.2	1004.86	3.60569	1.85027	0.00574494
ofr-miR319c-3p	3623.2	1004.86	3.60569	1.85027	0.00574494
ofr-miR319d	3623.2	1005.39	3.60376	1.8495	0.00576122
ofr-miR319d-3p	3623.2	1004.86	3.60569	1.85027	0.00574494
ofr-miR319g	4497.21	1348.55	3.33486	1.73763	0.00830778
ofr-miR319h	40284.1	696.396	57.8465	5.85416	5.91815e-17
ofr-miR319j	41472.9	636.725	65.1347	6.02535	1.20336e-17
ofr-miR319k	41545.9	729.306	56.9663	5.83204	6.12309e-17
ofr-miR319l	3637.17	1004.86	3.61959	1.85583	0.00560357
ofr-miR319m	41545.9	729.306	56.9663	5.83204	6.12309e-17
ofr-miR319q	4369.56	1253	3.48727	1.8021	0.00648308
ofr-miR390.2	26567.2	51.8152	512.729	9.00205	3.84361e-27
ofr-miR390-5p	26567.2	51.8152	512.729	9.00205	3.84361e-27
ofr-miR390a	26612.1	51.4063	517.682	9.01592	3.34445e-27
ofr-miR390a-3p	1691.13	1.89051	894.54	9.805	5.58702e-18
ofr-miR390a-5p	26612.1	51.4063	517.682	9.01592	3.34445e-27
ofr-miR390b-3p	17.6039	0.408964	43.0451	5.42778	0.00348316
ofr-miR390b-5p	26612.1	51.4063	517.682	9.01592	3.34445e-27
ofr-miR390c	26612.1	51.4063	517.682	9.01592	3.34445e-27
ofr-miR390d	26556.8	51.8152	512.53	9.00149	3.87577e-27
ofr-miR390d-5p	26556.8	51.8152	512.53	9.00149	3.87577e-27
ofr-miR390e	693	30	517.673	9.0159	3.34583e-27
ofr-miR390f	26604.9	51.4063	517.541	9.01553	3.36402e-27
ofr-miR390g	26604.9	51.4063	517.541	9.01553	3.36402e-27
ofr-miR396	22529.5	6255.12	3.60178	1.84871	0.00206779
ofr-miR396a	22529.5	6255.12	3.60178	1.84871	0.00206779
ofr-miR396a-5p	22529.5	6255.12	3.60178	1.84871	0.00206779
ofr-miR396e-5p	22529.5	6255.12	3.60178	1.84871	0.00206779
ofr-miR396h	22522.8	6260.36	3.59769	1.84707	0.0020843
ofr-miR396i-5p	22529.5	6255.12	3.60178	1.84871	0.00206779
ofr-miR399	159.035	20.8149	7.64041	2.93365	7.10955e-05
ofr-miR399b	722.454	193.909	3.72574	1.89753	0.0074731
ofr-miR399b-3p	722.454	193.909	3.72574	1.89753	0.0074731
ofr-miR399c-3p	722.962	193.909	3.72836	1.89854	0.00744637
ofr-miR399f-3p	77.74	7.38073	10.5328	3.39682	0.000137376
ofr-miR399j	722.454	194.036	3.72329	1.89658	0.00747394
ofr-miR399l	722.962	194.982	3.70785	1.89058	0.00765881
ofr-miR399p	722.962	194.982	3.70785	1.89058	0.00765881
ofr-miR1030a	102.103	23.7856	4.29264	2.10187	0.00742832
ofr-miR1030b	468.716	34.3647	13.6395	3.76972	4.19429e-06
ofr-miR1030c	468.716	34.3647	13.6395	3.76972	4.19429e-06
ofr-miR1030d	103.139	23.7856	4.33618	2.11642	0.00696987
ofr-miR1030e	102.103	23.7856	4.29264	2.10187	0.00742832
ofr-miR1030f	468.189	34.3647	13.6241	3.76809	4.21896e-06
ofr-miR1030g	468.189	34.3647	13.6241	3.76809	4.21896e-06
ofr-miR1030h	497.07	47.1159	10.5499	3.39916	2.85412e-05
ofr-miR4414	46.7122	0	Inf	Inf	1.3934e-06
Novel_4	1515.71	14.9149	101.624	6.6671	0.000290044
Novel_16	251.03	0	Inf	Inf	0.00040391
Novel_24	259.404	0	Inf	Inf	0.000343624
Novel_39	75508.7	0	Inf	Inf	1.9144e-09
Novel_41	382.158	0	Inf	Inf	3.89211e-05
miRNAs down-regulated in flower
miRNA	Flower-normalized	Leaf-normalized	Fold change	Log2 fold change	P value
ofr-miR156h	10.9014	154.362	0.0706224	-3.82373	0.00727413
ofr-miR156h-5p	10.9014	154.362	0.0706224	-3.82373	0.00727413
ofr-miR164	1.56276	120.26	0.0129949	-6.26591	0.000781963
ofr-miR164b	56.256	678.334	0.0829326	-3.59192	0.00309148
ofr-miR164b-5p	56.256	678.334	0.0829326	-3.59192	0.00309148
ofr-miR164c	11.8422	248.895	0.0475791	-4.39353	2.59784e-07
ofr-miR164c-5p	11.8422	248.895	0.0475791	-4.39353	2.59784e-07
ofr-miR164h	54.7122	655.856	0.0834211	-3.58344	0.002771
ofr-miR164i	54.7122	655.856	0.0834211	-3.58344	0.002771
ofr-miR166e-5p	30.8573	139.523	0.221163	-2.17682	0.00378311
ofr-miR166k	229839	562311	0.40874	-1.29074	0.00457654
ofr-miR167-3p	58.103	741.646	0.0783432	-3.67405	0.000721101
ofr-miR167-5p	693.595	12684.6	0.0546801	-4.19284	4.85689e-06
ofr-miR167a	576.9	13135.5	0.0439192	-4.509	1.94135e-06
ofr-miR167a-5p	576.9	13135.5	0.0439192	-4.509	1.94135e-06
ofr-miR167b	543.217	10419.8	0.0521334	-4.26165	3.07439e-09
ofr-miR167b-5p	543.217	10419.8	0.0521334	-4.26165	3.07439e-09
ofr-miR167c-5p	7.79485	89.2779	0.0873099	-3.51771	7.87168e-05
ofr-miR167d	1111.99	34700.2	0.0320458	-4.96372	1.57849e-13
ofr-miR167d-5p	1111.99	34700.2	0.0320458	-4.96372	1.57849e-13
ofr-miR167e-5p	537.061	10299.3	0.0521455	-4.26131	3.17936e-09
ofr-miR167f-5p	475.343	10154	0.0468133	-4.41694	1.14964e-09
ofr-miR167g	513.035	13200	0.0388664	-4.68533	9.60133e-08
ofr-miR167j	503.264	13281.5	0.037892	-4.72196	1.29919e-07
ofr-miR167j-5p	503.264	13281.5	0.037892	-4.72196	1.29919e-07
ofr-miR167k	55.2963	2490.95	0.0221989	-5.49337	5.29324e-06
ofr-miR171h	1.03552	25.5218	0.040574	-4.6233	0.00213711
ofr-miR171m	0	24.7039	#NAME?	#NAME?	0.000234004
ofr-miR171t	0	24.7039	#NAME?	#NAME?	0.000234004
ofr-miR172	88.452	2280.58	0.0387848	-4.68836	5.06085e-05
ofr-miR172a	101.971	2481.23	0.0410967	-4.60483	7.30021e-05
ofr-miR172a-3p	101.971	2481.23	0.0410967	-4.60483	7.30021e-05
ofr-miR172b-3p	88.452	2279.92	0.0387961	-4.68794	4.92026e-05
ofr-miR172e-3p	1.54381	39.7546	0.0388335	-4.68655	0.000296032
ofr-miR172h	88.452	2280.58	0.0387848	-4.68836	5.06085e-05
ofr-miR172h-3p	88.452	2280.58	0.0387848	-4.68836	5.06085e-05
ofr-miR172i-3p	1.54381	39.7546	0.0388335	-4.68655	0.000296032
ofr-miR172k	1.54381	41.2361	0.0374383	-4.73934	0.000229528
ofr-miR172l	1.54381	39.7546	0.0388335	-4.68655	0.000296032
ofr-miR396a-3p	428.328	3044.65	0.140682	-2.82949	0.000147359
ofr-miR396d-5p	2.0521	40.3449	0.050864	-4.29721	0.000491575
ofr-miR396e-3p	20.7294	124.191	0.166916	-2.58281	0.000989465
ofr-miR396i-3p	428.328	3044.65	0.140682	-2.82949	0.000147359
ofr-miR403	44385.6	124216	0.357324	-1.48469	0.00316938
ofr-miR403-3p	44385.6	124216	0.357324	-1.48469	0.00316938
ofr-miR403a-3p	44385.6	124216	0.357324	-1.48469	0.00316938
ofr-miR403a-5p	0	42.2008	#NAME?	#NAME?	6.02697e-06
ofr-miR403b-3p	44385.6	124216	0.357324	-1.48469	0.00316938
ofr-miR403b-5p	0	42.2008	#NAME?	#NAME?	6.02697e-06
ofr-miR403c	44594	124497	0.358193	-1.48119	0.00323097
ofr-miR403c-3p	44594	124497	0.358193	-1.48119	0.00323097
ofr-miR403d	44594	124497	0.358193	-1.48119	0.00323097
ofr-miR403e	44594	124497	0.358193	-1.48119	0.00323097
ofr-miR403f	44396.9	124287	0.357213	-1.48514	0.00316091
ofr-miR529	0	13.7698	#NAME?	#NAME?	0.00348679
ofr-miR529e	0	13.7698	#NAME?	#NAME?	0.00348679
ofr-miR535	0	230.865	#NAME?	#NAME?	8.97856e-15
ofr-miR535-5p	0	230.865	#NAME?	#NAME?	8.97856e-15
ofr-miR535a	0	234.928	#NAME?	#NAME?	7.65301e-15
ofr-miR4995	11.899	323.311	0.0368037	-4.76401	1.66272e-08
ofr-miR5368	11.4097	313.97	0.0363401	-4.78229	1.14598e-08
ofr-miR6173	7.79485	182.248	0.0427705	-4.54724	7.32371e-08
ofr-miR7972	11184.6	39793.5	0.281065	-1.83102	0.00121907
Novel_46	0	483.877	#NAME?	#NAME?	1.57133e-05
Novel_68	0	516.812	#NAME?	#NAME?	1.18078e-05
Novel_71	0	209.935	#NAME?	#NAME?	0.00138113
Novel_78	0	432.733	#NAME?	#NAME?	0.000101777
Novel_79	0	448.116	#NAME?	#NAME?	2.29603e-05
Novel_80	0	563.063	#NAME?	#NAME?	7.90177e-06
Novel_82	0	243.032	#NAME?	#NAME?	0.000602912
