# Supplementary material for: Genome-wide miRNA analysis and integrated network for flavonoid biosynthesis in Osmanthus fragrans
Source: BMC Genomics. 2021 Feb 27;22:141. doi: 10.1186/s12864-021-07439-y (PMC7913170; doi:10.1186/s12864-021-07439-y)
Supplement: Supplementary file 5 — Additional file 5: Table S5: The predicted miRNA target genes in O. fragrans. [file 12864_2021_7439_MOESM5_ESM.xlsx]

## Sheet: Sheet1
miRNA_ID	miRNA_Seq	Target Numbers	Target_ID	Target_score	NT_Seq-ID	NT_Score	NT_Evalue	NT_Description	NR_Seq-ID	NR_Score	NR_Evalue	NR_Description	BLASTX_ID	BLASTX_Score	BLASTX_Evalue	BLASTX_Description	BLASTP_ID	BLASTP_Score	BLASTP_Evalue	BLASTP_Description	PFAM_ID	PFAM_Name	PFAM_Description	eggNOG_ID	eggNOG_Description	RNAMMER	Prot_ID	Prot_Coords	SignalP	TmHMM	GO_biological_process	GO_molecular_function	GO_cellular_component	KO	Map
Novel_16	AAAGAGGCUGAUUCGAACCUUGGC	1	c114480_g1_i1	Score: 0.0	.	.	.	.	.	.	.	.	.	.	.	.	.	.	.	.	.	.	.	.	.	.	.	.	.	.	.	.	.	.	.
Novel_48	AAUUUCUCAUCGAUUGUUGUCUU	8	c80135_g2_i1	Score: 2.0	.	.	.	.	gi|658053903|ref|XP_008362712.1|	144	2e-10	PREDICTED: uncharacterized protein LOC103426396 [Malus domestica]	.	.	.	.	.	.	.	.	.	.	.	.	.	.	.	.	.	.	.	.	.	.	.
			c66309_g1_i1	Score: 2.5	gi|399604800|gb|JQ711522.1|	150	3e-71	Olea europaea hypothetical protein mRNA, partial cds	gi|698587606|ref|XP_009779238.1|	1432	0	PREDICTED: uncharacterized protein LOC104228471 [Nicotiana sylvestris]	.	.	.	.	.	.	.	.	.	.	.	.	.	.	c66309_g1_i1|m.17639	349-1641[-]	sigP:1^26^0.784^YES	ExpAA=19.24^PredHel=1^Topology=i7-29o	.	.	.	.	.
			c91699_g1_i3	Score: 2.5	.	.	.	.	gi|596034850|ref|XP_007219605.1|	416	4e-61	hypothetical protein PRUPE_ppa023156mg [Prunus persica]	sp|P08770|TRA1_MAIZE	97.4	E:7e-20	RecName:^	.	.	.	.	Streptophyta;			Spermatophyta;		Full=Putative	AC	transposase;^Eukaryota;	Embryophyta;	Tracheophyta;	.	.	.	.	.
			c91228_g2_i1	Score: 2.2	.	.	.	.	gi|657958070|ref|XP_008370540.1|	221	3e-19	PREDICTED: uncharacterized protein LOC103434004 [Malus domestica]	.	.	.	.	.	.	.	.	.	.	.	.	.	.	.	.	.	.	.	.	.	.	.
			c87305_g1_i1	Score: 2.5	.	.	.	.	gi|731345854|ref|XP_010684138.1|	250	1e-22	PREDICTED: uncharacterized protein LOC104898735 [Beta vulgaris subsp. vulgaris]	.	.	.	.	.	.	.	.	.	.	.	.	.	.	.	.	.	.	.	.	.	.	.
			c138047_g1_i1	Score: 2.0	.	.	.	.	gi|658037889|ref|XP_008354499.1|	262	1e-25	PREDICTED: uncharacterized protein LOC103418131 [Malus domestica]	.	.	.	.	.	.	.	.	.	.	.	.	.	.	.	.	.	.	.	.	.	.	.
			c115287_g1_i1	Score: 2.5	.	.	.	.	.	.	.	.	.	.	.	.	.	.	.	.	.	.	.	.	.	.	.	.	.	.	.	.	.	.	.
			c128051_g1_i1	Score: 2.2	.	.	.	.	.	.	.	.	.	.	.	.	.	.	.	.	.	.	.	.	.	.	.	.	.	.	.	.	.	.	.
Novel_22	ACCAAUGGAUUGAUGUGCCAU	26	c81401_g1_i2	Score: 2.5	gi|565378196|ref|XM_006355486.1|	700	0	PREDICTED: Solanum tuberosum structural maintenance of chromosomes protein 6B-like (LOC102601629), mRNA	.	.	.	.	sp|Q6P9I7|SMC6_XENLA	231	E:2e-60	RecName:^	.	.	.	.	protein			Chordata;		Full=Structural	maintenance	of	6;^Eukaryota;	Metazoa;	.	.	.	.	.
			c86464_g1_i1	Score: 0.5	.	.	.	.	.	.	.	.	.	.	.	.	.	.	.	.	.	.	.	.	.	.	.	.	.	.	.	.	.	.	.
			c85266_g1_i1	Score: 2.5	gi|595817645|ref|XM_007204177.1|	262	2e-133	Prunus persica hypothetical protein (PRUPE_ppa002448mg) mRNA, complete cds	.	.	.	.	sp|Q9FN48|CAS_ARATH	90.1	E:8e-18	RecName:^	.	.	.	.	Viridiplantae;			Tracheophyta;		Full=Calcium	sensing	receptor,	Streptophyta;	Embryophyta;	.	.	.	.	.
			c90641_g1_i5	Score: 2.5	gi|595926555|ref|XM_007214977.1|	164	6e-79	Prunus persica hypothetical protein (PRUPE_ppa012019mg) mRNA, complete cds	gi|747077531|ref|XP_011085888.1|	936	2e-118	PREDICTED: protein OPI10 homolog [Sesamum indicum]	sp|A4IGP0|HIKES_XENTR	64.7	E:3e-10	RecName:^	.	.	.	.	Craniata;			Amphibia;		Full=Protein	Hikeshi;^Eukaryota;	Metazoa;	Vertebrata;	Euteleostomi;	.	.	.	.	.
			c79669_g1_i1	Score: 2.5	gi|590648748|ref|XM_007032176.1|	351	0	Theobroma cacao Uncharacterized protein isoform 1 (TCM_017739) mRNA, complete cds	gi|747107360|ref|XP_011101978.1|	1848	0	PREDICTED: uncharacterized protein LOC105180011 isoform X2 [Sesamum indicum]	.	.	.	.	.	.	.	.	.	.	.	.	.	.	c79669_g1_i1|m.13795	593-1939[-]	.	.	.	.	.	.	.
			c83643_g1_i1	Score: 2.5	gi|565401703|ref|XM_006366273.1|	577	0	PREDICTED: Solanum tuberosum eukaryotic initiation factor 4A-3-like (LOC102579743), mRNA	gi|848873626|ref|XP_012837368.1|	2090	0	PREDICTED: eukaryotic initiation factor 4A-3 [Erythranthe guttatus]	sp|P41380|IF4A3_NICPL	773	E:0	RecName:^	.	.	.	.	Viridiplantae;			Tracheophyta;		Full=Eukaryotic	initiation	factor	Streptophyta;	Embryophyta;	.	.	.	.	.
			c85605_g1_i1	Score: 1.5	gi|571458348|ref|XM_003527157.2|	110	5e-49	PREDICTED: Glycine max transcription factor bHLH63-like (LOC100819517), mRNA	gi|747102905|ref|XP_011099632.1|	843	6e-105	PREDICTED: transcription factor BEE 2 [Sesamum indicum]	sp|Q8GY61|BH063_ARATH	186	E:7e-52	RecName:^	.	.	.	.	Streptophyta;			Spermatophyta;		Full=Transcription	factor	bHLH63;^Eukaryota;	Embryophyta;	Tracheophyta;	.	.	.	.	.
			c90826_g1_i2	Score: 2.0	gi|566166908|ref|XM_002305414.2|	202	3e-100	Populus trichocarpa SHORT LIFE family protein (POPTR_0004s16700g) mRNA, complete cds	gi|747090292|ref|XP_011092827.1|	827	3e-106	PREDICTED: chromatin structure-remodeling complex subunit RSC1-like [Sesamum indicum]	sp|Q9P281|BAHC1_HUMAN	63.5	E:2e-09	RecName:^	.	.	.	.	protein			Chordata;		Full=BAH	and	coiled-coil	1;^Eukaryota;	Metazoa;	.	.	.	.	.
			c84404_g1_i1	Score: 2.5	.	.	.	.	.	.	.	.	.	.	.	.	.	.	.	.	.	.	.	.	.	.	.	.	.	.	.	.	.	.	.
			c80678_g2_i1	Score: 1.5	gi|565400026|ref|XM_006365474.1|	125	1e-57	PREDICTED: Solanum tuberosum SWI/SNF complex subunit SWI3C-like (LOC102579842), mRNA	gi|747057091|ref|XP_011074832.1|	410	2e-41	PREDICTED: SWI/SNF complex subunit SWI3C [Sesamum indicum]	sp|Q9XI07|SWI3C_ARATH	130	E:1e-31	RecName:^	.	.	.	.	Viridiplantae;			Tracheophyta;		Full=SWI/SNF	complex	subunit	Streptophyta;	Embryophyta;	.	.	.	K11649|SMARCC; SWI/SNF related-matrix-associated actin-dependent regulator of chromatin subfamily C	.
			c69087_g1_i1	Score: 2.5	gi|388521778|gb|BT149157.1|	89	1e-37	Lotus japonicus clone JCVI-FLLj-6O7 unknown mRNA	gi|763763631|gb|KJB30885.1|	209	9e-18	hypothetical protein B456_005G165800, partial [Gossypium raimondii]	.	.	.	.	.	.	.	.	.	.	.	.	.	.	.	.	.	.	.	.	.	.	.
			c67721_g1_i2	Score: 2.0	.	.	.	.	gi|661872864|emb|CDP21094.1|	138	7e-07	unnamed protein product [Coffea canephora]	.	.	.	.	.	.	.	.	.	.	.	.	.	.	.	.	.	.	.	.	.	.	.
			c37846_g1_i1	Score: 2.2	.	.	.	.	.	.	.	.	.	.	.	.	.	.	.	.	.	.	.	.	.	.	.	.	.	.	.	.	.	.	.
			c20458_g1_i1	Score: 1.5	.	.	.	.	.	.	.	.	.	.	.	.	.	.	.	.	.	.	.	.	.	.	.	.	.	.	.	.	.	.	.
			c43539_g1_i1	Score: 2.5	.	.	.	.	.	.	.	.	.	.	.	.	.	.	.	.	.	.	.	.	.	.	.	.	.	.	.	.	.	.	.
			c72745_g1_i1	Score: 0.0	.	.	.	.	.	.	.	.	.	.	.	.	.	.	.	.	.	.	.	.	.	.	.	.	.	.	.	.	.	.	.
			c75382_g1_i1	Score: 2.0	.	.	.	.	.	.	.	.	.	.	.	.	.	.	.	.	.	.	.	.	.	.	.	.	.	.	.	.	.	.	.
			c70790_g2_i1	Score: 0.5	.	.	.	.	.	.	.	.	.	.	.	.	.	.	.	.	.	.	.	.	.	.	.	.	.	.	.	.	.	.	.
			c138776_g1_i1	Score: 2.5	.	.	.	.	.	.	.	.	.	.	.	.	.	.	.	.	.	.	.	.	.	.	.	.	.	.	.	.	.	.	.
			c102232_g1_i1	Score: 2.0	.	.	.	.	.	.	.	.	.	.	.	.	.	.	.	.	.	.	.	.	.	.	.	.	.	.	.	.	.	.	.
			c97662_g1_i1	Score: 2.5	.	.	.	.	.	.	.	.	.	.	.	.	.	.	.	.	.	.	.	.	.	.	.	.	.	.	.	.	.	.	.
			c156764_g1_i1	Score: 2.5	.	.	.	.	.	.	.	.	.	.	.	.	.	.	.	.	.	.	.	.	.	.	.	.	.	.	.	.	.	.	.
			c102464_g1_i1	Score: 2.5	.	.	.	.	.	.	.	.	.	.	.	.	.	.	.	.	.	.	.	.	.	.	.	.	.	.	.	.	.	.	.
			c57929_g1_i1	Score: 2.5	.	.	.	.	gi|747099794|ref|XP_011097958.1|	159	4e-11	PREDICTED: G-type lectin S-receptor-like serine/threonine-protein kinase At4g27290 isoform X2 [Sesamum indicum]	sp|O81832|Y4729_ARATH	46.2	E:1e-05	RecName:^	.	.	.	.	kinase			Streptophyta;		Full=G-type	lectin	S-receptor-like	At4g27290;^Eukaryota;	Viridiplantae;	.	.	.	.	.
			c107156_g1_i1	Score: 2.5	.	.	.	.	.	.	.	.	.	.	.	.	.	.	.	.	.	.	.	.	.	.	.	.	.	.	.	.	.	.	.
			c154003_g1_i1	Score: 2.5	.	.	.	.	.	.	.	.	.	.	.	.	.	.	.	.	.	.	.	.	.	.	.	.	.	.	.	.	.	.	.
Novel_49	ACCACUGCCACAUUGUCCAAUGAA	4	c95966_g1_i1	Score: 2.5	gi|565390484|ref|XM_006360906.1|	250	4e-126	PREDICTED: Solanum tuberosum small subunit processome component 20 homolog (LOC102588637), mRNA	.	.	.	.	sp|O75691|UTP20_HUMAN	463	E:1e-129	RecName:^	.	.	.	.	20			Chordata;		Full=Small	subunit	processome	homolog;^Eukaryota;	Metazoa;	.	.	.	K14772|UTP20; U3 small nucleolar RNA-associated protein 20	.
			c77089_g1_i2	Score: 1.2	.	.	.	.	.	.	.	.	.	.	.	.	.	.	.	.	.	.	.	.	.	.	.	.	.	.	.	.	.	.	.
			c66823_g1_i1	Score: 2.0	.	.	.	.	.	.	.	.	.	.	.	.	.	.	.	.	.	.	.	.	.	.	.	.	.	.	.	.	.	.	.
			c98942_g1_i1	Score: 2.5	.	.	.	.	.	.	.	.	.	.	.	.	.	.	.	.	.	.	.	.	.	.	.	.	.	.	.	.	.	.	.
Novel_50	ACUAACUGUGACCAAAUUUGUAUU	18	c87847_g1_i2	Score: 2.0	.	.	.	.	.	.	.	.	.	.	.	.	.	.	.	.	.	.	.	.	.	.	.	.	.	.	.	.	.	.	.
			c88591_g1_i2	Score: 2.2	.	.	.	.	.	.	.	.	.	.	.	.	.	.	.	.	.	.	.	.	.	.	.	.	.	.	.	.	.	.	.
			c88087_g2_i6	Score: 0.8	.	.	.	.	.	.	.	.	.	.	.	.	.	.	.	.	.	.	.	.	.	.	.	.	.	.	.	.	.	.	.
			c95042_g4_i1	Score: 2.0	.	.	.	.	.	.	.	.	.	.	.	.	.	.	.	.	.	.	.	.	.	.	.	.	.	.	.	.	.	.	.
			c95042_g4_i1	Score: 2.0	.	.	.	.	.	.	.	.	.	.	.	.	.	.	.	.	.	.	.	.	.	.	.	.	.	.	.	.	.	.	.
			c91852_g2_i1	Score: 1.2	.	.	.	.	.	.	.	.	.	.	.	.	.	.	.	.	.	.	.	.	.	.	.	.	.	.	.	.	.	.	.
			c41125_g1_i2	Score: 1.5	.	.	.	.	.	.	.	.	.	.	.	.	.	.	.	.	.	.	.	.	.	.	.	.	.	.	.	.	.	.	.
			c41125_g1_i2	Score: 2.2	.	.	.	.	.	.	.	.	.	.	.	.	.	.	.	.	.	.	.	.	.	.	.	.	.	.	.	.	.	.	.
			c95042_g3_i1	Score: 2.0	.	.	.	.	.	.	.	.	.	.	.	.	.	.	.	.	.	.	.	.	.	.	.	.	.	.	.	.	.	.	.
			c95042_g3_i1	Score: 1.0	.	.	.	.	.	.	.	.	.	.	.	.	.	.	.	.	.	.	.	.	.	.	.	.	.	.	.	.	.	.	.
			c80039_g1_i1	Score: 1.0	.	.	.	.	.	.	.	.	.	.	.	.	.	.	.	.	.	.	.	.	.	.	.	.	.	.	.	.	.	.	.
			c95042_g2_i2	Score: 0.2	.	.	.	.	.	.	.	.	.	.	.	.	.	.	.	.	.	.	.	.	.	.	.	.	.	.	.	.	.	.	.
			c142501_g1_i1	Score: 2.5	gi|290543768|gb|GU171522.1|	47	8e-15	Ipomoea batatas microsatellite Stv_Ipb_83 sequence	.	.	.	.	.	.	.	.	.	.	.	.	.	.	.	.	.	.	.	.	.	.	.	.	.	.	.
			c106777_g1_i1	Score: 0.8	.	.	.	.	.	.	.	.	.	.	.	.	.	.	.	.	.	.	.	.	.	.	.	.	.	.	.	.	.	.	.
			c57753_g1_i1	Score: 2.5	.	.	.	.	.	.	.	.	.	.	.	.	.	.	.	.	.	.	.	.	.	.	.	.	.	.	.	.	.	.	.
			c90911_g4_i1	Score: 0.0	.	.	.	.	.	.	.	.	.	.	.	.	.	.	.	.	.	.	.	.	.	.	.	.	.	.	.	.	.	.	.
			c67226_g1_i1	Score: 1.2	.	.	.	.	.	.	.	.	.	.	.	.	.	.	.	.	.	.	.	.	.	.	.	.	.	.	.	.	.	.	.
			c7980_g1_i1	Score: 2.2	.	.	.	.	.	.	.	.	.	.	.	.	.	.	.	.	.	.	.	.	.	.	.	.	.	.	.	.	.	.	.
Novel_23	ACUGACCAAUCCCGAAAUCCGAAA	1	c11161_g1_i1	Score: 0.0	.	.	.	.	.	.	.	.	.	.	.	.	.	.	.	.	.	.	.	.	.	.	.	.	.	.	.	.	.	.	.
Novel_3	AGCACAGGGGUCGGGUUGUUACAA	4	c27918_g1_i1	Score: 2.5	.	.	.	.	.	.	.	.	.	.	.	.	.	.	.	.	.	.	.	.	.	.	.	.	.	.	.	.	.	.	.
			c96058_g4_i1	Score: 2.5	.	.	.	.	.	.	.	.	.	.	.	.	.	.	.	.	.	.	.	.	.	.	.	.	.	.	.	.	.	.	.
			c50632_g1_i1	Score: 2.5	.	.	.	.	.	.	.	.	.	.	.	.	.	.	.	.	.	.	.	.	.	.	.	.	.	.	.	.	.	.	.
			c153889_g1_i1	Score: 2.5	.	.	.	.	.	.	.	.	.	.	.	.	.	.	.	.	.	.	.	.	.	.	.	.	.	.	.	.	.	.	.
Novel_52	AGCUCAACCAACUUUACACCUCUA	2	c93513_g3_i1	Score: 0.0	.	.	.	.	.	.	.	.	.	.	.	.	.	.	.	.	.	.	.	.	.	.	.	.	.	.	.	.	.	.	.
			c76425_g1_i1	Score: 1.5	.	.	.	.	.	.	.	.	.	.	.	.	.	.	.	.	.	.	.	.	.	.	.	.	.	.	.	.	.	.	.
Novel_53	AGGAUAUCGAACCGUGUACCCCCC	2	c89125_g1_i2	Score: 0.0	.	.	.	.	.	.	.	.	sp|Q7EZT1|NAC67_ORYSJ	94.7	E:1e-19	RecName:^	.	.	.	.	Viridiplantae;			Tracheophyta;		Full=NAC	domain-containing	protein	Streptophyta;	Embryophyta;	.	.	.	.	.
			c95986_g3_i1	Score: 2.5	.	.	.	.	.	.	.	.	.	.	.	.	.	.	.	.	.	.	.	.	.	.	.	.	.	.	.	.	.	.	.
Novel_1	AAAGUAUGUGAUUGUUUGAUGGGG	6	c94550_g1_i5	Score: 2.0	.	.	.	.	.	.	.	.	sp|Q8GW57|PP134_ARATH	493	E:2e-164	RecName:^	.	.	.	.	mitochondrial;	Eukaryota;		Embryophyta;		Full=Pentatricopeptide	repeat-containing	protein	Viridiplantae;	Streptophyta;	.	.	.	.	.
			c87875_g1_i2	Score: 2.5	.	.	.	.	gi|697127055|ref|XP_009617558.1|	241	2e-51	PREDICTED: hit family protein 1 isoform X2 [Nicotiana tomentosiformis]	sp|O07513|HIT_BACSU	42.7	E:7e-11	RecName:^	.	.	.	.	Bacillales;			Full=Protein		Full=Protein	hit;^Bacteria;	Firmicutes;	Bacillaceae;	Bacillus`sp|O07513|HIT_BACSU^O07513^Q:1137-1033,H:6-40^45.71%ID^E:7e-11^RecName:	.	.	.	K02503|HINT1, hinT, hit; histidine triad (HIT) family protein	.
			c77738_g1_i1	Score: 2.5	.	.	.	.	.	.	.	.	.	.	.	.	.	.	.	.	.	.	.	.	.	.	.	.	.	.	.	.	.	.	.
			c63961_g1_i1	Score: 2.2	.	.	.	.	.	.	.	.	.	.	.	.	.	.	.	.	.	.	.	.	.	.	.	.	.	.	.	.	.	.	.
			c151335_g1_i1	Score: 2.2	.	.	.	.	.	.	.	.	.	.	.	.	.	.	.	.	.	.	.	.	.	.	.	.	.	.	.	.	.	.	.
			c99324_g1_i1	Score: 2.2	.	.	.	.	.	.	.	.	.	.	.	.	.	.	.	.	.	.	.	.	.	.	.	.	.	.	.	.	.	.	.
Novel_24	AGUCGGUUCAGAUAUCCAAUAAGC	1	c76212_g1_i2	Score: 0.0	.	.	.	.	gi|747095147|ref|XP_011095437.1|	922	4e-117	PREDICTED: ribonuclease 3-like protein 2 isoform X2 [Sesamum indicum]	sp|Q9LTQ0|RTL2_ARATH	204	E:2e-58	RecName:^	.	.	.	.	Viridiplantae;			Tracheophyta;		Full=Ribonuclease	3-like	protein	Streptophyta;	Embryophyta;	.	.	.	.	.
Novel_54	AGUGGAAUUAAUUGAUACAUUAUU	3	c96008_g1_i2	Score: 2.2	gi|596018835|ref|XM_007218846.1|	1101	0	Prunus persica hypothetical protein (PRUPE_ppa000625mg) mRNA, complete cds	.	.	.	.	sp|Q93YU5|EXOC4_ARATH	1352	E:0	RecName:^	.	.	.	.	4;	Eukaryota;		Embryophyta;		Full=Probable	exocyst	complex	Viridiplantae;	Streptophyta;	.	.	.	K06111|EXOC4, SEC8L1; exocyst complex component 4	map04530|Tight junction
			c74082_g1_i1	Score: 2.0	gi|349704889|emb|FQ383843.1|	273	2e-139	Vitis vinifera clone SS0ABG13YI04	gi|698515540|ref|XP_009802647.1|	1913	0	PREDICTED: DDB1- and CUL4-associated factor 8 isoform X2 [Nicotiana sylvestris]	sp|Q6NRH1|DCAF8_XENLA	282	E:6e-83	RecName:^	.	.	.	.	8;	Eukaryota;		Craniata;		Full=DDB1-	and	CUL4-associated	Metazoa;	Chordata;	.	.	.	K11804|WDR42A; WD repeat-containing protein 42A	.
			c56520_g1_i1	Score: 0.0	.	.	.	.	.	.	.	.	.	.	.	.	.	.	.	.	.	.	.	.	.	.	.	.	.	.	.	.	.	.	.
Novel_55	AUAAUCUUACCCAAAUAUGUU	21	c95768_g1_i5	Score: 2.5	gi|566175615|ref|XM_002309148.2|	755	0	Populus trichocarpa vacuolar sorting receptor family protein (POPTR_0006s10930g) mRNA, complete cds	.	.	.	.	sp|P93026|VSR1_ARATH	961	E:0	RecName:^	.	.	.	.	Streptophyta;			Spermatophyta;		Full=Vacuolar-sorting	receptor	1;^Eukaryota;	Embryophyta;	Tracheophyta;	.	.	.	.	.
			c92994_g1_i2	Score: 2.2	gi|566191975|ref|XM_002316255.2|	205	1e-101	Populus trichocarpa Kin17 DNA-binding family protein (POPTR_0010s21200g) mRNA, complete cds	gi|747043736|ref|XP_011085443.1|	1680	0	PREDICTED: DNA/RNA-binding protein KIN17 [Sesamum indicum]	sp|Q8K339|KIN17_MOUSE	346	E:1e-109	RecName:^	.	.	.	.	Chordata;			Euteleostomi;		Full=DNA/RNA-binding	protein	KIN17;^Eukaryota;	Craniata;	Vertebrata;	.	.	.	K13102|KIN; DNA/RNA-binding protein KIN17	.
			c83129_g1_i1	Score: 2.5	gi|568871947|ref|XM_006489077.1|	109	2e-48	PREDICTED: Citrus sinensis probable receptor-like protein kinase At5g38990-like (LOC102608183), mRNA	gi|567852977|ref|XP_006419652.1|	576	6e-64	hypothetical protein CICLE_v10005161mg [Citrus clementina]	sp|Q9SJT0|Y2214_ARATH	103	E:2e-21	RecName:^	.	.	.	.	At2g21480;	Eukaryota;		Embryophyta;		Full=Probable	receptor-like	protein	Viridiplantae;	Streptophyta;	.	.	.	.	.
			c82313_g1_i9	Score: 0.0	gi|573919989|ref|XM_006647540.1|	78	3e-31	PREDICTED: Oryza brachyantha kinesin-like protein NACK1-like (LOC102711225), mRNA	gi|747090332|ref|XP_011092849.1|	720	3e-81	PREDICTED: kinesin-like protein NACK1 isoform X1 [Sesamum indicum]	sp|Q02224|CENPE_HUMAN	89.7	E:3e-17	RecName:^	.	.	.	.	Chordata;			Euteleostomi;		Full=Centromere-associated	protein	E;^Eukaryota;	Craniata;	Vertebrata;	.	.	.	K11498|CENPE; centromeric protein E	.
			c81002_g4_i3	Score: 2.5	gi|566152304|ref|XM_002300109.2|	95	1e-40	Populus trichocarpa hypothetical protein (POPTR_0001s32830g) mRNA, complete cds	gi|747055094|ref|XP_011073784.1|	933	2e-119	PREDICTED: histidine protein methyltransferase 1 homolog [Sesamum indicum]	sp|Q55DL2|MET18_DICDI	153	E:2e-40	RecName:^	.	.	.	.	homolog;	Eukaryota;		Dictyosteliida;		Full=Histidine	protein	methyltransferase	Amoebozoa;	Mycetozoa;	.	.	.	.	.
			c92526_g1_i1	Score: 2.5	.	.	.	.	gi|747086238|ref|XP_011090608.1|	293	8e-36	PREDICTED: uncharacterized protein LOC105171253 isoform X1 [Sesamum indicum]	.	.	.	.	.	.	.	.	.	.	.	.	.	.	c92526_g1_i1|m.21235	710-1018[+]	sigP:1^21^0.663^YES	.	.	.	.	.	.
			c96510_g2_i2	Score: 2.5	.	.	.	.	.	.	.	.	.	.	.	.	.	.	.	.	.	.	.	.	.	.	.	.	.	.	.	.	.	.	.
			c73280_g1_i1	Score: 1.5	.	.	.	.	.	.	.	.	.	.	.	.	.	.	.	.	.	.	.	.	.	.	.	.	.	.	.	.	.	.	.
			c95207_g1_i1	Score: 2.2	.	.	.	.	.	.	.	.	.	.	.	.	.	.	.	.	.	.	.	.	.	.	.	.	.	.	.	.	.	.	.
			c83009_g1_i1	Score: 2.2	gi|565342689|ref|XM_006338413.1|	111	4e-50	PREDICTED: Solanum tuberosum ubiquitin-conjugating enzyme E2 2-like (LOC102592500), mRNA	gi|414883671|tpg|DAA59685.1|	298	7e-32	TPA: putative ubiquitin-conjugating enzyme family [Zea mays]	sp|P35130|UBC2_MEDSA	117	E:1e-31	RecName:^	.	.	.	.	Viridiplantae;			Tracheophyta;		Full=Ubiquitin-conjugating	enzyme	E2	Streptophyta;	Embryophyta;	.	.	.	.	.
			c153487_g1_i1	Score: 2.2	.	.	.	.	.	.	.	.	.	.	.	.	.	.	.	.	.	.	.	.	.	.	.	.	.	.	.	.	.	.	.
			c21135_g1_i1	Score: 2.5	.	.	.	.	.	.	.	.	.	.	.	.	.	.	.	.	.	.	.	.	.	.	.	.	.	.	.	.	.	.	.
			c28063_g2_i1	Score: 2.5	.	.	.	.	.	.	.	.	.	.	.	.	.	.	.	.	.	.	.	.	.	.	.	.	.	.	.	.	.	.	.
			c63205_g1_i1	Score: 2.5	.	.	.	.	.	.	.	.	.	.	.	.	.	.	.	.	.	.	.	.	.	.	.	.	.	.	.	.	.	.	.
			c12566_g1_i1	Score: 2.5	.	.	.	.	.	.	.	.	.	.	.	.	.	.	.	.	.	.	.	.	.	.	.	.	.	.	.	.	.	.	.
			c139591_g1_i1	Score: 2.2	.	.	.	.	.	.	.	.	.	.	.	.	.	.	.	.	.	.	.	.	.	.	.	.	.	.	.	.	.	.	.
			c116656_g1_i1	Score: 1.5	.	.	.	.	.	.	.	.	.	.	.	.	.	.	.	.	.	.	.	.	.	.	.	.	.	.	.	.	.	.	.
			c157679_g1_i1	Score: 2.0	.	.	.	.	.	.	.	.	.	.	.	.	.	.	.	.	.	.	.	.	.	.	.	.	.	.	.	.	.	.	.
			c142183_g1_i1	Score: 2.5	.	.	.	.	.	.	.	.	.	.	.	.	.	.	.	.	.	.	.	.	.	.	.	.	.	.	.	.	.	.	.
			c154477_g1_i1	Score: 2.2	.	.	.	.	.	.	.	.	.	.	.	.	.	.	.	.	.	.	.	.	.	.	.	.	.	.	.	.	.	.	.
			c130196_g1_i1	Score: 1.8	.	.	.	.	.	.	.	.	.	.	.	.	.	.	.	.	.	.	.	.	.	.	.	.	.	.	.	.	.	.	.
Novel_57	AUCGAAACUGUCAAUGUAGAUGUU	4	c85066_g1_i1	Score: 2.5	.	.	.	.	.	.	.	.	.	.	.	.	.	.	.	.	.	.	.	.	.	.	.	.	.	.	.	.	.	.	.
			c81455_g1_i1	Score: 1.8	.	.	.	.	gi|747081341|ref|XP_011087950.1|	209	2e-16	PREDICTED: uncharacterized protein LOC105169281 [Sesamum indicum]	.	.	.	.	.	.	.	.	.	.	.	.	.	.	.	.	.	.	.	.	.	.	.
			c52394_g1_i1	Score: 2.2	.	.	.	.	.	.	.	.	.	.	.	.	.	.	.	.	.	.	.	.	.	.	.	.	.	.	.	.	.	.	.
			c83859_g1_i1	Score: 2.5	.	.	.	.	.	.	.	.	.	.	.	.	.	.	.	.	.	.	.	.	.	.	.	.	.	.	.	.	.	.	.
Novel_58	AUGGUCAAGUGGCUACCCCUUAUU	2	c70702_g1_i1	Score: 2.2	.	.	.	.	.	.	.	.	.	.	.	.	.	.	.	.	.	.	.	.	.	.	.	.	.	.	.	.	.	.	.
			c86333_g1_i1	Score: 2.5	gi|568840654|ref|XM_006474218.1|	70	2e-27	PREDICTED: Citrus sinensis transcription factor bHLH35-like (LOC102609092), mRNA	gi|747092669|ref|XP_011094110.1|	494	2e-59	PREDICTED: transcription factor bHLH35 [Sesamum indicum]	sp|Q2HIV9|BH035_ARATH	131	E:6e-36	RecName:^	.	.	.	.	Streptophyta;			Spermatophyta;		Full=Transcription	factor	bHLH35;^Eukaryota;	Embryophyta;	Tracheophyta;	.	.	.	.	.
Novel_59	AUGUCUCUUAGUUUGGCUAACUGA	3	c63847_g1_i1	Score: 0.0	.	.	.	.	.	.	.	.	.	.	.	.	.	.	.	.	.	.	.	.	.	.	.	.	.	.	.	.	.	.	.
			c45339_g1_i1	Score: 0.5	.	.	.	.	.	.	.	.	.	.	.	.	.	.	.	.	.	.	.	.	.	.	.	.	.	.	.	.	.	.	.
			c4976_g1_i1	Score: 2.0	.	.	.	.	.	.	.	.	.	.	.	.	.	.	.	.	.	.	.	.	.	.	.	.	.	.	.	.	.	.	.
Novel_60	AUUGAACCGCACUAAUAUCCC	5	c82092_g1_i1	Score: 0.0	gi|565385188|ref|XM_006358434.1|	1676	0	PREDICTED: Solanum tuberosum uncharacterized LOC102597779 (LOC102597779), transcript variant X2, mRNA	.	.	.	.	.	.	.	.	sp|Q55DM1|LVSA_DICDI	57.8	E:8e-07	RecName:^	Full=BEACH			lvsA;	Eukaryota;	.	c82092_g1_i1|m.460	1739-5872[-]	domain-containing	protein	.	.	.	.	.
			c53582_g1_i1	Score: 2.5	gi|595932901|ref|XM_007215336.1|	285	3e-146	Prunus persica hypothetical protein (PRUPE_ppa005895mg) mRNA, complete cds	gi|747098316|ref|XP_011097162.1|	1676	0	PREDICTED: uncharacterized protein LOC105176146 [Sesamum indicum]	sp|Q9CE00|YVDE_LACLA	68.9	E:1e-11	RecName:^	.	.	.	.	YvdE;	Bacteria;		Lactobacillales;		Full=Putative	glutamine	amidotransferase-like	Firmicutes;	Bacilli;	.	.	.	K07010|K07010; putative glutamine amidotransferase	.
			c94239_g1_i3	Score: 2.5	.	.	.	.	gi|747055698|ref|XP_011074093.1|	673	2e-81	PREDICTED: uncharacterized protein LOC105158886 [Sesamum indicum]	.	.	.	.	.	.	.	.	PF10044.4	Ret_tiss	Retinal	.	.	.	c94239_g1_i3|m.21978	177-1010[+]	tissue	protein^224-272^E:6.7e-05	.	.	.	.	.
			c88693_g2_i2	Score: 2.5	.	.	.	.	gi|747048222|ref|XP_011070112.1|	839	2e-104	PREDICTED: scarecrow-like protein 22 [Sesamum indicum]	sp|O81316|SCL6_ARATH	184	E:1e-52	RecName:^	.	.	.	.	Streptophyta;			Spermatophyta;		Full=Scarecrow-like	protein	6;^Eukaryota;	Embryophyta;	Tracheophyta;	.	.	.	.	.
			c77962_g1_i2	Score: 2.2	.	.	.	.	gi|747070089|ref|XP_011081851.1|	185	1e-13	PREDICTED: uncharacterized protein LOC105164785 isoform X1 [Sesamum indicum]	.	.	.	.	.	.	.	.	.	.	.	.	.	.	.	.	.	.	.	.	.	.	.
Novel_17	AAAGUCGAGAAUGCUAAGCAAAUA	2	c88878_g1_i4	Score: 2.2	gi|590713315|ref|XM_007049546.1|	563	0	Theobroma cacao Gb:AAB97010.1 isoform 2 (TCM_002681) mRNA, complete cds	.	.	.	.	sp|Q6DCY9|HAUS3_XENLA	60.5	E:5e-08	RecName:^	.	.	.	.	3;	Eukaryota;		Craniata;		Full=HAUS	augmin-like	complex	Metazoa;	Chordata;	.	.	.	K16586|HAUS3; HAUS augmin-like complex subunit 3	.
			c84969_g2_i1	Score: 0.0	.	.	.	.	.	.	.	.	.	.	.	.	.	.	.	.	.	.	.	.	.	.	.	.	.	.	.	.	.	.	.
Novel_63	CCAUGGUGGGCAUUAUAACUCAUG	2	c86022_g1_i1	Score: 1.2	gi|401661910|emb|FR714868.1|	36	3e-08	Malus x domestica mitchondrial complete genome, cultivar Golden delicious	.	.	.	.	.	.	.	.	.	.	.	.	.	.	.	.	.	.	.	.	.	.	.	.	.	.	.
			c143866_g1_i1	Score: 1.5	.	.	.	.	.	.	.	.	.	.	.	.	.	.	.	.	.	.	.	.	.	.	.	.	.	.	.	.	.	.	.
Novel_26	CCCGAGUUGUGCCAAUUGAAU	5	c81231_g2_i2	Score: 2.5	gi|565402608|ref|XM_006366704.1|	893	0	PREDICTED: Solanum tuberosum transmembrane 9 superfamily member 4-like (LOC102604052), mRNA	.	.	.	.	sp|Q92544|TM9S4_HUMAN	432	E:3e-138	RecName:^	.	.	.	.	4;	Eukaryota;		Craniata;		Full=Transmembrane	9	superfamily	Metazoa;	Chordata;	.	.	.	K17086|TM9SF2_4; transmembrane 9 superfamily member 2/4	.
			c75591_g1_i2	Score: 2.0	.	.	.	.	.	.	.	.	.	.	.	.	.	.	.	.	.	.	.	.	.	.	.	.	.	.	.	.	.	.	.
			c87434_g3_i1	Score: 2.5	.	.	.	.	gi|567914191|ref|XP_006449409.1|	188	6e-13	hypothetical protein CICLE_v10015416mg [Citrus clementina]	sp|Q9FTT3|TPT_ORYSJ	74.7	E:5e-13	RecName:^	.	.	.	.	chloroplastic;	Eukaryota;		Embryophyta;		Full=Triose	phosphate/phosphate	translocator	Viridiplantae;	Streptophyta;	.	.	.	K15283|SLC35E1; solute carrier family 35, member E1	.
			c146281_g1_i1	Score: 0.0	.	.	.	.	.	.	.	.	.	.	.	.	.	.	.	.	.	.	.	.	.	.	c146281_g1_i1|m.32919	330-710[-]	.	.	.	.	.	.	.
			c161661_g1_i1	Score: 2.5	.	.	.	.	gi|449469977|ref|XP_004152695.1|	385	1e-42	PREDICTED: sugar transporter ERD6-like 6 [Cucumis sativus]	sp|Q9FRL3|ERDL6_ARATH	135	E:9e-38	RecName:^	.	.	.	.	Viridiplantae;			Tracheophyta;		Full=Sugar	transporter	ERD6-like	Streptophyta;	Embryophyta;	.	.	.	.	.
Novel_27	CCGGUGCUAAGAACCAGUGGGACU	1	c85937_g1_i2	Score: 0.0	.	.	.	.	gi|747042747|ref|XP_011080096.1|	264	5e-23	PREDICTED: myelin transcription factor 1 [Sesamum indicum]	.	.	.	.	.	.	.	.	.	.	.	.	.	.	c85937_g1_i2|m.22347	144-563[-]	.	.	.	.	.	.	.
Novel_4	CCUGAGUUGUGCCAAAUGAAU	10	c88079_g1_i1	Score: 2.5	gi|590670947|ref|XM_007038137.1|	754	0	Theobroma cacao Clp ATPase isoform 1 (TCM_014795) mRNA, complete cds	.	.	.	.	sp|P42762|CLPD_ARATH	1248	E:0	RecName:^	.	.	.	.	Viridiplantae;			Tracheophyta;		Full=Chaperone	protein	ClpD,	Streptophyta;	Embryophyta;	.	.	.	.	.
			c92318_g1_i2	Score: 2.5	.	.	.	.	.	.	.	.	sp|O65440|BAME3_ARATH	683	E:0	RecName:^	.	.	.	.	kinase			Streptophyta;		Full=Leucine-rich	repeat	receptor-like	BAM3;^Eukaryota;	Viridiplantae;	.	.	.	.	.
			c88457_g1_i2	Score: 2.5	gi|149938955|gb|EF063568.1|	601	0	Actinidia chinensis GDH1 (GDH1) mRNA, complete cds	gi|747057485|ref|XP_011075044.1|	2085	0	PREDICTED: glutamate dehydrogenase B [Sesamum indicum]	sp|Q9LEC8|DHEB_NICPL	792	E:0	RecName:^	.	.	.	.	Streptophyta;			Spermatophyta;		Full=Glutamate	dehydrogenase	B;^Eukaryota;	Embryophyta;	Tracheophyta;	.	.	.	.	.
			c95408_g3_i1	Score: 2.5	gi|349720855|emb|FQ392983.1|	754	0	Vitis vinifera clone SS0AFA3YD16	gi|747088601|ref|XP_011091896.1|	2154	0	PREDICTED: probable serine/threonine-protein phosphatase 2A regulatory subunit B'' subunit TON2 [Sesamum indicum]	sp|Q9JK24|P2R3C_MOUSE	265	E:2e-79	RecName:^	.	.	.	.	subunit			gamma;	Eukaryota;	Full=Serine/threonine-protein	phosphatase	2A	B''	subunit	.	.	.	K11583|PPP2R3; serine/threonine-protein phosphatase 2A regulatory subunit B''	map04071|Sphingolipid signaling pathway;map04152|AMPK signaling pathway;map04151|PI3K-Akt signaling pathway;map04261|Adrenergic signaling in cardiomyocytes;map04728|Dopaminergic synapse;map03015|mRNA surveillance pathway
			c75591_g1_i2	Score: 0.0	.	.	.	.	.	.	.	.	.	.	.	.	.	.	.	.	.	.	.	.	.	.	.	.	.	.	.	.	.	.	.
			c83189_g2_i1	Score: 2.5	.	.	.	.	.	.	.	.	.	.	.	.	.	.	.	.	.	.	.	.	.	.	.	.	.	.	.	.	.	.	.
			c74949_g1_i1	Score: 2.5	.	.	.	.	.	.	.	.	.	.	.	.	.	.	.	.	.	.	.	.	.	.	.	.	.	.	.	.	.	.	.
			c146281_g1_i1	Score: 1.5	.	.	.	.	.	.	.	.	.	.	.	.	.	.	.	.	.	.	.	.	.	.	c146281_g1_i1|m.32919	330-710[-]	.	.	.	.	.	.	.
			c2380_g1_i2	Score: 2.5	gi|565388703|ref|XM_006360050.1|	181	6e-89	PREDICTED: Solanum tuberosum putative beta-glucosidase 41-like (LOC102580126), mRNA	gi|747094886|ref|XP_011095300.1|	900	1e-116	PREDICTED: putative beta-glucosidase 41 isoform X2 [Sesamum indicum]	sp|Q9FIU7|BGL41_ARATH	323	E:2e-106	RecName:^	.	.	.	.	Streptophyta;			Spermatophyta;		Full=Putative	beta-glucosidase	41;^Eukaryota;	Embryophyta;	Tracheophyta;	.	.	.	K01188|E3.2.1.21; beta-glucosidase [EC:3.2.1.21]	map01110|Biosynthesis of secondary metabolites;map01100|Metabolic pathways;map00940|Phenylpropanoid biosynthesis;map00460|Cyanoamino acid metabolism;map00500|Starch and sucrose metabolism
			c147060_g1_i1	Score: 2.5	.	.	.	.	.	.	.	.	.	.	.	.	.	.	.	.	.	.	.	.	.	.	.	.	.	.	.	.	.	.	.
Novel_5	CGAGAAGAACAAAGACAAGAAG	29	c96450_g2_i1	Score: 2.5	.	.	.	.	.	.	.	.	.	.	.	.	.	.	.	.	.	.	.	.	.	.	.	.	.	.	.	.	.	.	.
			c95273_g1_i1	Score: 0.0	gi|565370529|ref|XR_367607.1|	734	0	PREDICTED: Solanum tuberosum oxysterol-binding protein-related protein 1C-like (LOC102584853), misc_RNA	.	.	.	.	sp|Q8L751|ORP1C_ARATH	1063	E:0	RecName:^	.	.	.	.	Viridiplantae;			Tracheophyta;		Full=Oxysterol-binding	protein-related	protein	Streptophyta;	Embryophyta;	.	.	.	.	.
			c93332_g2_i2	Score: 2.0	gi|568851665|ref|XM_006479445.1|	655	0	PREDICTED: Citrus sinensis serine/threonine-protein kinase 38-like (LOC102607156), mRNA	.	.	.	.	sp|Q9Y2H1|ST38L_HUMAN	415	E:2e-131	RecName:^	.	.	.	.	Chordata;			Euteleostomi;		Full=Serine/threonine-protein	kinase	38-like;^Eukaryota;	Craniata;	Vertebrata;	.	.	.	K08790|STK38, NDR; serine/threonine kinase 38 [EC:2.7.11.1]	.
			c92440_g1_i4	Score: 2.5	gi|565341862|ref|XM_006338028.1|	150	5e-71	PREDICTED: Solanum tuberosum transcription factor bHLH143-like (LOC102588067), mRNA	.	.	.	.	sp|Q9FGB0|BH145_ARATH	85.5	E:2e-16	RecName:^	.	.	.	.	Streptophyta;			Spermatophyta;		Full=Transcription	factor	bHLH145;^Eukaryota;	Embryophyta;	Tracheophyta;	.	.	.	.	.
			c93602_g1_i5	Score: 2.0	gi|565346261|ref|XM_006340123.1|	289	3e-148	PREDICTED: Solanum tuberosum protein-tyrosine sulfotransferase-like (LOC102585997), transcript variant X2, mRNA	.	.	.	.	sp|Q3EDG5|TPST_ARATH	496	E:1e-162	RecName:^	.	.	.	.	Embryophyta;			Magnoliophyta;		Full=Protein-tyrosine	sulfotransferase;^Eukaryota;	Viridiplantae;	Tracheophyta;	Spermatophyta;	.	.	.	.	.
			c81682_g1_i1	Score: 2.5	gi|595852174|ref|XM_007210197.1|	44	4e-12	Prunus persica hypothetical protein (PRUPE_ppa003256mg) mRNA, complete cds	.	.	.	.	sp|Q8L4D8|IQD31_ARATH	253	E:2e-71	RecName:^	.	.	.	.	Streptophyta;			Spermatophyta;		Full=Protein	IQ-DOMAIN	31;^Eukaryota;	Embryophyta;	Tracheophyta;	.	.	.	.	.
			c55390_g1_i1	Score: 2.0	.	.	.	.	.	.	.	.	.	.	.	.	.	.	.	.	.	.	.	.	.	.	c55390_g1_i1|m.16973	1350-1658[-]	.	.	.	.	.	.	.
			c94963_g1_i5	Score: 2.0	.	.	.	.	.	.	.	.	.	.	.	.	.	.	.	.	.	.	.	.	.	.	.	.	.	.	.	.	.	.	.
			c84731_g2_i1	Score: 2.5	.	.	.	.	gi|747088397|ref|XP_011091785.1|	727	4e-89	PREDICTED: putative transcription factor kapC [Sesamum indicum]	.	.	.	.	.	.	.	.	PF07716.10	bZIP_2	Basic	zipper	82-136	.	c84731_g2_i1|m.19171	543-1283[+]	region	leucine	.	.	.	.	.
			c66967_g1_i1	Score: 2.2	gi|590715495|ref|XM_007050150.1|	131	8e-61	Theobroma cacao Immunoglobulin E-set superfamily protein isoform 1 (TCM_003956) mRNA, complete cds	gi|747072288|ref|XP_011083051.1|	843	7e-108	PREDICTED: rho GDP-dissociation inhibitor 1-like [Sesamum indicum]	sp|Q9SFC6|GDIR_ARATH	179	E:4e-51	RecName:^	.	.	.	.	Viridiplantae;			Tracheophyta;		Full=Rho	GDP-dissociation	inhibitor	Streptophyta;	Embryophyta;	.	.	.	K12462|ARHGDI, RHOGDI; Rho GDP-dissociation inhibitor	map04962|Vasopressin-regulated water reabsorption;map04722|Neurotrophin signaling pathway
			c12618_g1_i1	Score: 1.8	.	.	.	.	gi|661898419|emb|CDO98386.1|	966	1e-126	unnamed protein product [Coffea canephora]	.	.	.	.	.	.	.	.	.	.	.	.	.	.	c12618_g1_i1|m.24406	383-1180[-]	.	.	.	.	.	.	.
			c76840_g1_i1	Score: 2.2	.	.	.	.	.	.	.	.	.	.	.	.	.	.	.	.	.	.	.	.	.	.	.	.	.	.	.	.	.	.	.
			c93962_g1_i2	Score: 2.5	.	.	.	.	.	.	.	.	.	.	.	.	.	.	.	.	.	.	.	.	.	.	c93962_g1_i2|m.29508	338-832[-]	.	.	.	.	.	.	.
			c92212_g2_i1	Score: 2.2	gi|565394567|ref|XM_006362867.1|	231	1e-116	PREDICTED: Solanum tuberosum FACT complex subunit SPT16-like (LOC102588201), transcript variant X2, mRNA	gi|747080563|ref|XP_011087535.1|	478	5e-51	PREDICTED: FACT complex subunit SPT16-like [Sesamum indicum]	sp|Q7X923|SPT16_ORYSJ	166	E:1e-44	RecName:^	.	.	.	.	Viridiplantae;			Tracheophyta;		Full=FACT	complex	subunit	Streptophyta;	Embryophyta;	.	.	.	.	.
			c77721_g1_i2	Score: 2.5	gi|565352081|ref|XM_006342914.1|	86	5e-36	PREDICTED: Solanum tuberosum zinc finger protein MAGPIE-like (LOC102585450), transcript variant X3, mRNA	gi|734368642|gb|KHN18855.1|	401	2e-44	Zinc finger protein MAGPIE [Glycine soja]	sp|Q9ZWA6|MGP_ARATH	119	E:4e-29	RecName:^	.	.	.	.	Viridiplantae;			Tracheophyta;		Full=Zinc	finger	protein	Streptophyta;	Embryophyta;	.	.	.	.	.
			c87425_g4_i1	Score: 2.5	.	.	.	.	.	.	.	.	.	.	.	.	.	.	.	.	.	.	.	.	.	.	.	.	.	.	.	.	.	.	.
			c34748_g1_i2	Score: 1.8	.	.	.	.	.	.	.	.	.	.	.	.	.	.	.	.	.	.	.	.	.	.	.	.	.	.	.	.	.	.	.
			c73562_g1_i1	Score: 2.2	gi|351726813|ref|NM_001250978.1|	183	4e-90	Glycine max uncharacterized LOC100500427 (LOC100500427), mRNA	gi|659128666|ref|XP_008464314.1|	743	9e-98	PREDICTED: uncharacterized protein LOC103502227 [Cucumis melo]	.	.	.	.	.	.	.	.	PF04398.7	DUF538	Protein	function,		.	c73562_g1_i1|m.36632	93-596[-]	of	unknown	.	.	.	.	.
			c90130_g1_i1	Score: 1.8	.	.	.	.	.	.	.	.	.	.	.	.	.	.	.	.	.	.	.	.	.	.	.	.	.	.	.	.	.	.	.
			c94252_g7_i1	Score: 2.5	.	.	.	.	.	.	.	.	.	.	.	.	.	.	.	.	.	.	.	.	.	.	.	.	.	.	.	.	.	.	.
			c90233_g2_i1	Score: 2.5	.	.	.	.	.	.	.	.	.	.	.	.	.	.	.	.	.	.	.	.	.	.	.	.	.	.	.	.	.	.	.
			c143403_g1_i1	Score: 2.5	.	.	.	.	.	.	.	.	.	.	.	.	.	.	.	.	.	.	.	.	.	.	.	.	.	.	.	.	.	.	.
			c51178_g1_i1	Score: 2.5	.	.	.	.	.	.	.	.	.	.	.	.	.	.	.	.	.	.	.	.	.	.	.	.	.	.	.	.	.	.	.
			c76578_g1_i1	Score: 2.0	.	.	.	.	.	.	.	.	.	.	.	.	.	.	.	.	.	.	.	.	.	.	.	.	.	.	.	.	.	.	.
			c115928_g1_i1	Score: 2.2	.	.	.	.	.	.	.	.	.	.	.	.	.	.	.	.	.	.	.	.	.	.	.	.	.	.	.	.	.	.	.
			c94070_g4_i1	Score: 2.2	.	.	.	.	.	.	.	.	.	.	.	.	.	.	.	.	.	.	.	.	.	.	.	.	.	.	.	.	.	.	.
			c29155_g1_i1	Score: 2.2	.	.	.	.	.	.	.	.	.	.	.	.	.	.	.	.	.	.	.	.	.	.	.	.	.	.	.	.	.	.	.
			c102988_g1_i1	Score: 2.0	.	.	.	.	.	.	.	.	.	.	.	.	.	.	.	.	.	.	.	.	.	.	.	.	.	.	.	.	.	.	.
			c123731_g1_i1	Score: 2.0	gi|3115373|gb|AF002016.1|AF002016	37	2e-09	Cucurbita sp. cv. Kurokawa Amakuri acyl CoA oxidase homolog mRNA, complete cds	.	.	.	.	.	.	.	.	.	.	.	.	.	.	.	.	.	.	.	.	.	.	.	.	.	.	.
Novel_6	CGGUGCCACGCUGUGUGCGAU	2	c116994_g1_i1	Score: 0.0	.	.	.	.	.	.	.	.	.	.	.	.	.	.	.	.	.	.	.	.	.	.	.	.	.	.	.	.	.	.	.
			c112906_g1_i1	Score: 2.0	.	.	.	.	gi|659075958|ref|XP_008438422.1|	252	2e-24	PREDICTED: uncharacterized protein LOC103483521 isoform X1 [Cucumis melo]	.	.	.	.	.	.	.	.	PF00646.28	F-box	F-box	.	.	.	c112906_g1_i1|m.47222	2-328[+]	domain^58-103^E:7.2e-05`PF12937.2^F-box-like^F-box-like^65-103^E:2.6e-06	.	.	.	.	.	.
Novel_46	AAAGUUUAGGAACUCAUUUGCACA	4	c81015_g2_i1	Score: 2.0	.	.	.	.	.	.	.	.	.	.	.	.	.	.	.	.	.	.	.	.	.	.	.	.	.	.	.	.	.	.	.
			c91112_g2_i1	Score: 1.5	.	.	.	.	.	.	.	.	.	.	.	.	.	.	.	.	.	.	.	.	.	.	.	.	.	.	.	.	.	.	.
			c77255_g1_i1	Score: 2.5	.	.	.	.	.	.	.	.	.	.	.	.	.	.	.	.	.	.	.	.	.	.	.	.	.	.	.	.	.	.	.
			c26392_g1_i1	Score: 2.5	.	.	.	.	.	.	.	.	.	.	.	.	.	.	.	.	.	.	.	.	.	.	.	.	.	.	.	.	.	.	.
Novel_29	GAGAAGAACAAAGACAAGAAG	120	c91756_g1_i12	Score: 2.5	gi|565356709|ref|XM_006345144.1|	794	0	PREDICTED: Solanum tuberosum putative ATP-dependent helicase HRQ1-like (LOC102589199), mRNA	.	.	.	.	sp|Q05549|HRQ1_YEAST	439	E:1e-130	RecName:^	.	.	.	.	Fungi;			Saccharomycotina;		Full=Putative	ATP-dependent	helicase	Dikarya;	Ascomycota;	.	.	.	K06877|K06877; DEAD/DEAH box helicase domain-containing protein	.
			c95048_g1_i6	Score: 2.5	gi|565362225|ref|XM_006347788.1|	1065	0	PREDICTED: Solanum tuberosum uncharacterized LOC102587911 (LOC102587911), partial mRNA	.	.	.	.	.	.	.	.	.	.	.	.	PF05664.6	DUF810	Protein	function		.	c95048_g1_i6|m.2385	152-3289[-]	of	unknown	.	.	.	.	.
			c86832_g1_i1	Score: 2.5	gi|565385881|ref|XM_006358724.1|	1337	0	PREDICTED: Solanum tuberosum probable UDP-N-acetylglucosamine--peptide N-acetylglucosaminyltransferase SEC-like (LOC102597898), mRNA	.	.	.	.	sp|Q9M8Y0|SEC_ARATH	1603	E:0	RecName:^	.	.	.	.	Viridiplantae;			Tracheophyta;		Full=Probable	UDP-N-acetylglucosamine--peptide	N-acetylglucosaminyltransferase	Streptophyta;	Embryophyta;	.	.	.	K09667|OGT; protein O-GlcNAc transferase [EC:2.4.1.255]	map04931|Insulin resistance;map00514|Other types of O-glycan biosynthesis
			c94511_g1_i10	Score: 2.0	gi|294461553|gb|BT122992.1|	53	5e-17	Picea sitchensis clone WS0464_F16 unknown mRNA	.	.	.	.	sp|Q8LSN3|FYPP_PEA	73.2	E:2e-12	RecName:^	.	.	.	.	Streptophyta;			Spermatophyta;		Full=Phytochrome-associated	serine/threonine-protein	phosphatase;^Eukaryota;	Embryophyta;	Tracheophyta;	.	.	.	.	.
			c96450_g2_i1	Score: 2.5	.	.	.	.	.	.	.	.	.	.	.	.	.	.	.	.	.	.	.	.	.	.	.	.	.	.	.	.	.	.	.
			c95273_g1_i1	Score: 0.0	gi|565370529|ref|XR_367607.1|	734	0	PREDICTED: Solanum tuberosum oxysterol-binding protein-related protein 1C-like (LOC102584853), misc_RNA	.	.	.	.	sp|Q8L751|ORP1C_ARATH	1063	E:0	RecName:^	.	.	.	.	Viridiplantae;			Tracheophyta;		Full=Oxysterol-binding	protein-related	protein	Streptophyta;	Embryophyta;	.	.	.	.	.
			c95661_g1_i4	Score: 2.2	gi|590712195|ref|XM_007049262.1|	253	3e-128	Theobroma cacao DNAJ heat shock N-terminal domain-containing protein isoform 1 (TCM_002343) mRNA, complete cds	.	.	.	.	sp|Q8CP18|DNAJ_STAES	65.5	E:1e-09	RecName:^	.	.	.	.	Bacilli;			.	.	Full=Chaperone	protein	DnaJ;^Bacteria;	Bacillales;	Staphylococcus	.	.	.	K03686|dnaJ; molecular chaperone DnaJ	.
			c93332_g2_i2	Score: 1.5	gi|568851665|ref|XM_006479445.1|	655	0	PREDICTED: Citrus sinensis serine/threonine-protein kinase 38-like (LOC102607156), mRNA	.	.	.	.	sp|Q9Y2H1|ST38L_HUMAN	415	E:2e-131	RecName:^	.	.	.	.	Chordata;			Euteleostomi;		Full=Serine/threonine-protein	kinase	38-like;^Eukaryota;	Craniata;	Vertebrata;	.	.	.	K08790|STK38, NDR; serine/threonine kinase 38 [EC:2.7.11.1]	.
			c93732_g1_i1	Score: 2.2	.	.	.	.	.	.	.	.	sp|Q9LND7|SKI16_ARATH	91.7	E:5e-18	RecName:^	.	.	.	.	Streptophyta;			Spermatophyta;		Full=F-box	protein	SKIP16;^Eukaryota;	Embryophyta;	Tracheophyta;	.	.	.	K10290|FBXO3; F-box protein 3	.
			c92438_g4_i2	Score: 2.5	.	.	.	.	.	.	.	.	.	.	.	.	.	.	.	.	.	.	.	.	.	.	.	.	.	.	.	.	.	.	.
			c85915_g1_i3	Score: 2.5	.	.	.	.	.	.	.	.	.	.	.	.	.	.	.	.	.	.	.	.	.	.	c85915_g1_i3|m.5465	471-1838[-]	.	.	.	.	.	.	.
			c93602_g1_i5	Score: 1.8	gi|565346261|ref|XM_006340123.1|	289	3e-148	PREDICTED: Solanum tuberosum protein-tyrosine sulfotransferase-like (LOC102585997), transcript variant X2, mRNA	.	.	.	.	sp|Q3EDG5|TPST_ARATH	496	E:1e-162	RecName:^	.	.	.	.	Embryophyta;			Magnoliophyta;		Full=Protein-tyrosine	sulfotransferase;^Eukaryota;	Viridiplantae;	Tracheophyta;	Spermatophyta;	.	.	.	.	.
			c81682_g1_i1	Score: 1.8	gi|595852174|ref|XM_007210197.1|	44	4e-12	Prunus persica hypothetical protein (PRUPE_ppa003256mg) mRNA, complete cds	.	.	.	.	sp|Q8L4D8|IQD31_ARATH	253	E:2e-71	RecName:^	.	.	.	.	Streptophyta;			Spermatophyta;		Full=Protein	IQ-DOMAIN	31;^Eukaryota;	Embryophyta;	Tracheophyta;	.	.	.	.	.
			c92870_g1_i1	Score: 2.2	.	.	.	.	.	.	.	.	sp|O81908|PPR2_ARATH	729	E:0	RecName:^	.	.	.	.	chloroplastic;	Eukaryota;		Embryophyta;		Full=Pentatricopeptide	repeat-containing	protein	Viridiplantae;	Streptophyta;	.	.	.	.	.
			c93043_g5_i3	Score: 2.5	.	.	.	.	.	.	.	.	sp|O74503|UAF30_SCHPO	85.9	E:6e-17	RecName:^	.	.	.	.	spp27;	Eukaryota;		Ascomycota;		Full=Upstream	activation	factor	Fungi;	Dikarya;	.	.	.	K15223|UAF30, SPP27; upstream activation factor subunit UAF30	.
			c94758_g1_i2	Score: 2.5	gi|590685517|ref|XM_007042059.1|	397	0	Theobroma cacao SEC14-like 3 (TCM_006842) mRNA, complete cds	.	.	.	.	sp|Q10137|SEC14_SCHPO	216	E:4e-62	RecName:^	.	.	.	.	Dikarya;			Schizosaccharomycetes;		Full=Sec14	cytosolic	factor;^Eukaryota;	Ascomycota;	Taphrinomycotina;	.	.	.	.	.
			c89423_g2_i4	Score: 2.5	gi|596176509|ref|XM_007223151.1|	74	7e-29	Prunus persica hypothetical protein (PRUPE_ppa009352mg) mRNA, complete cds	.	.	.	.	.	.	.	.	.	.	.	.	.	.	.	.	.	.	c89423_g2_i4|m.10425	2-433[+]	.	.	.	.	.	.	.
			c82313_g2_i2	Score: 2.2	gi|357466886|ref|XM_003603680.1|	96	4e-41	Medicago truncatula Kinesin-related protein (MTR_3g113110) mRNA, complete cds	gi|747082344|ref|XP_011088489.1|	1131	2e-138	PREDICTED: kinesin-like protein NACK1 [Sesamum indicum]	sp|Q02224|CENPE_HUMAN	181	E:1e-45	RecName:^	.	.	.	.	Chordata;			Euteleostomi;		Full=Centromere-associated	protein	E;^Eukaryota;	Craniata;	Vertebrata;	.	.	.	K11498|CENPE; centromeric protein E	.
			c92382_g1_i4	Score: 2.0	.	.	.	.	gi|747074354|ref|XP_011084165.1|	949	1e-117	PREDICTED: uncharacterized protein At3g49140 isoform X3 [Sesamum indicum]	sp|Q0WMN5|Y3913_ARATH	75.5	E:7e-13	RecName:^	.	.	.	.	Streptophyta;			Spermatophyta;		Full=Uncharacterized	protein	At3g49140;^Eukaryota;	Embryophyta;	Tracheophyta;	.	.	.	.	.
			c86659_g2_i1	Score: 2.5	.	.	.	.	gi|848903739|ref|XP_012851609.1|	1667	0	PREDICTED: ferruginol synthase-like [Erythranthe guttatus]	sp|Q8VWZ7|C76B6_CATRO	493	E:3e-166	RecName:^	.	.	.	.	Embryophyta;			Magnoliophyta;		Full=Geraniol	8-hydroxylase;^Eukaryota;	Viridiplantae;	Tracheophyta;	Spermatophyta;	.	.	.	.	.
			c53354_g1_i1	Score: 2.2	gi|566147127|ref|XM_002297586.2|	621	0	Populus trichocarpa hypothetical protein (POPTR_0001s04100g) mRNA, complete cds	gi|747084593|ref|XP_011089714.1|	1950	0	PREDICTED: uncharacterized protein LOC105170589 [Sesamum indicum]	.	.	.	.	.	.	.	.	PF14365.1	DUF4409	Domain	function		.	c53354_g1_i1|m.15784	274-1554[-]	of	unknown	.	.	.	.	.
			c76126_g1_i1	Score: 2.5	gi|149192947|gb|AC202298.6|	35	3e-07	Medicago truncatula clone mth2-82e22, complete sequence	.	.	.	.	.	.	.	.	.	.	.	.	.	.	.	.	.	.	.	.	.	.	.	.	.	.	.
			c91445_g1_i1	Score: 2.0	gi|147854979|emb|AM430964.2|	118	2e-53	Vitis vinifera contig VV78X109665.12, whole genome shotgun sequence	gi|6642775|gb|AAF20282.1|	287	1e-91	gag-pol polyprotein [Vitis vinifera]	.	.	.	.	.	.	.	.	.	.	.	.	.	.	.	.	.	.	.	.	.	.	.
			c94113_g1_i2	Score: 2.0	gi|565386659|ref|XM_006359065.1|	383	0	PREDICTED: Solanum tuberosum uncharacterized LOC102588515 (LOC102588515), mRNA	gi|697118728|ref|XP_009613301.1|	1201	1e-156	PREDICTED: uncharacterized protein LOC104106458 [Nicotiana tomentosiformis]	.	.	.	.	.	.	.	.	PF03080.10	DUF239	Domain	function		.	c94113_g1_i2|m.16944	280-633[-]	of	unknown	.	.	.	.	.
			c55390_g1_i1	Score: 1.2	.	.	.	.	.	.	.	.	.	.	.	.	.	.	.	.	.	.	.	.	.	.	c55390_g1_i1|m.16973	1350-1658[-]	.	.	.	.	.	.	.
			c94963_g1_i5	Score: 1.5	.	.	.	.	.	.	.	.	.	.	.	.	.	.	.	.	.	.	.	.	.	.	.	.	.	.	.	.	.	.	.
			c87329_g1_i4	Score: 2.5	gi|573915346|ref|XM_006645265.1|	157	4e-75	PREDICTED: Oryza brachyantha glycerol-3-phosphate dehydrogenase [NAD(+)]-like (LOC102708484), mRNA	gi|697142448|ref|XP_009625326.1|	1085	0	PREDICTED: glycerol-3-phosphate dehydrogenase [NAD(+)] [Nicotiana tomentosiformis]	sp|P52425|GPDA_CUPLA	400	E:3e-175	RecName:^	.	.	.	.	Streptophyta;			Spermatophyta;		Full=Glycerol-3-phosphate	dehydrogenase	[NAD(+)];^Eukaryota;	Embryophyta;	Tracheophyta;	.	.	.	.	.
			c70801_g3_i1	Score: 2.5	gi|565391552|ref|XM_006361424.1|	309	1e-159	PREDICTED: Solanum tuberosum vesicle-associated membrane protein 727-like (LOC102582814), mRNA	gi|661896729|emb|CDO99918.1|	1072	4e-141	unnamed protein product [Coffea canephora]	sp|Q9M376|VA727_ARATH	387	E:1e-130	RecName:^	.	.	.	.	Viridiplantae;			Tracheophyta;		Full=Vesicle-associated	membrane	protein	Streptophyta;	Embryophyta;	.	.	.	K08511|ATVAMP72; vesicle-associated membrane protein 72	.
			c84731_g2_i1	Score: 2.0	.	.	.	.	gi|747088397|ref|XP_011091785.1|	727	4e-89	PREDICTED: putative transcription factor kapC [Sesamum indicum]	.	.	.	.	.	.	.	.	PF07716.10	bZIP_2	Basic	zipper	82-136	.	c84731_g2_i1|m.19171	543-1283[+]	region	leucine	.	.	.	.	.
			c17367_g1_i1	Score: 2.5	gi|568430105|gb|KC569434.1|	172	2e-83	Olea europaea subsp. europaea microsatellite ZIT033 sequence	gi|848877510|ref|XP_012839188.1|	705	2e-83	PREDICTED: E3 ubiquitin-protein ligase CIP8 [Erythranthe guttatus]	sp|Q9SPL2|CIP8_ARATH	188	E:8e-53	RecName:^	.	.	.	.	Viridiplantae;			Tracheophyta;		Full=E3	ubiquitin-protein	ligase	Streptophyta;	Embryophyta;	.	.	.	K11982|RNF115_126; E3 ubiquitin-protein ligase RNF115/126 [EC:2.3.2.27]	.
			c88574_g1_i1	Score: 2.2	gi|568827814|ref|XM_006468181.1|	275	8e-141	PREDICTED: Citrus sinensis U-box domain-containing protein 35-like (LOC102610647), mRNA	gi|848867790|ref|XP_012834543.1|	1729	0	PREDICTED: U-box domain-containing protein 35-like [Erythranthe guttatus]	sp|Q9SW11|PUB35_ARATH	363	E:8e-114	RecName:^	.	.	.	.	Viridiplantae;			Tracheophyta;		Full=U-box	domain-containing	protein	Streptophyta;	Embryophyta;	.	.	.	.	.
			c72907_g1_i1	Score: 2.5	.	.	.	.	.	.	.	.	.	.	.	.	.	.	.	.	.	.	.	.	.	.	.	.	.	.	.	.	.	.	.
			c94814_g1_i1	Score: 2.5	.	.	.	.	.	.	.	.	.	.	.	.	.	.	.	.	.	.	.	.	.	.	.	.	.	.	.	.	.	.	.
			c66967_g1_i1	Score: 1.8	gi|590715495|ref|XM_007050150.1|	131	8e-61	Theobroma cacao Immunoglobulin E-set superfamily protein isoform 1 (TCM_003956) mRNA, complete cds	gi|747072288|ref|XP_011083051.1|	843	7e-108	PREDICTED: rho GDP-dissociation inhibitor 1-like [Sesamum indicum]	sp|Q9SFC6|GDIR_ARATH	179	E:4e-51	RecName:^	.	.	.	.	Viridiplantae;			Tracheophyta;		Full=Rho	GDP-dissociation	inhibitor	Streptophyta;	Embryophyta;	.	.	.	K12462|ARHGDI, RHOGDI; Rho GDP-dissociation inhibitor	map04962|Vasopressin-regulated water reabsorption;map04722|Neurotrophin signaling pathway
			c81867_g1_i1	Score: 2.5	gi|565445301|ref|XM_006284329.1|	117	5e-53	Capsella rubella hypothetical protein (CARUB_v10005560mg) mRNA, complete cds	gi|848894264|ref|XP_012847168.1|	554	3e-64	PREDICTED: small nuclear ribonucleoprotein-associated proteins B and B'-like [Erythranthe guttatus]	sp|Q9N1Q0|RSMB_MACEU	114	E:1e-27	RecName:^	.	.	.	.	B';	Eukaryota;		Craniata;		Full=Small	nuclear	ribonucleoprotein-associated	Metazoa;	Chordata;	.	.	.	.	.
			c65499_g1_i1	Score: 2.5	gi|571498202|ref|XM_003542480.2|	75	1e-29	PREDICTED: Glycine max uncharacterized LOC100796414 (LOC100796414), transcript variant X1, mRNA	gi|747061690|ref|XP_011077323.1|	443	2e-49	PREDICTED: uncharacterized protein LOC105161363 [Sesamum indicum]	sp|Q2RQZ4|ACYP_RHORT	94.4	E:4e-22	RecName:^	.	.	.	.	Rhodospirillaceae;			c65499_g1_i1|m.23822		Full=Acylphosphatase;^Bacteria;	Proteobacteria;	Alphaproteobacteria;	Rhodospirillum	.	.	.	.	K01512|acyP; acylphosphatase [EC:3.6.1.7]	map00620|Pyruvate metabolism;map01120|Microbial metabolism in diverse environments;map00627|Aminobenzoate degradation
			c553_g1_i1	Score: 2.5	gi|590667801|ref|XM_007037253.1|	245	3e-124	Theobroma cacao NAP1-related protein 2 (TCM_013948) mRNA, complete cds	gi|747080041|ref|XP_011087256.1|	919	3e-119	PREDICTED: NAP1-related protein 2 isoform X2 [Sesamum indicum]	sp|Q63945|SET_RAT	178	E:2e-50	RecName:^	.	.	.	.	Craniata;			Mammalia;		Full=Protein	SET;^Eukaryota;	Metazoa;	Vertebrata;	Euteleostomi;	.	.	.	K11290|SET, TAF1, I2PP2A; template-activating factor I	.
			c74345_g2_i2	Score: 2.2	.	.	.	.	gi|661882316|emb|CDP13896.1|	622	6e-74	unnamed protein product [Coffea canephora]	sp|Q9LY00|WRK70_ARATH	141	E:5e-37	RecName:^	.	.	.	.	70;	Eukaryota;		Embryophyta;		Full=Probable	WRKY	transcription	Viridiplantae;	Streptophyta;	.	.	.	.	.
			c60749_g1_i1	Score: 2.5	gi|565355752|ref|XM_006344685.1|	262	1e-133	PREDICTED: Solanum tuberosum zinc finger matrin-type protein 2-like (LOC102601798), mRNA	gi|747089028|ref|XP_011092135.1|	657	6e-81	PREDICTED: zinc finger matrin-type protein 2 [Sesamum indicum]	sp|Q9CPW7|ZMAT2_MOUSE	144	E:8e-39	RecName:^	.	.	.	.	2;	Eukaryota;		Craniata;		Full=Zinc	finger	matrin-type	Metazoa;	Chordata;	.	.	.	K12848|SNU23; U4/U6.U5 tri-snRNP component SNU23	map03040|Spliceosome
			c76248_g1_i1	Score: 2.5	.	.	.	.	.	.	.	.	.	.	.	.	.	.	.	.	.	.	.	.	.	.	.	.	.	.	.	.	.	.	.
			c12618_g1_i1	Score: 1.5	.	.	.	.	gi|661898419|emb|CDO98386.1|	966	1e-126	unnamed protein product [Coffea canephora]	.	.	.	.	.	.	.	.	.	.	.	.	.	.	c12618_g1_i1|m.24406	383-1180[-]	.	.	.	.	.	.	.
			c86073_g1_i2	Score: 2.2	gi|565400714|ref|XM_006365803.1|	275	7e-141	PREDICTED: Solanum tuberosum DAG protein, chloroplastic-like (LOC102597199), mRNA	gi|747096489|ref|XP_011096169.1|	928	2e-121	PREDICTED: DAG protein, chloroplastic [Sesamum indicum]	sp|Q38732|DAG_ANTMA	344	E:7e-116	RecName:^	.	.	.	.	Streptophyta;			Spermatophyta;		Full=DAG	protein,	chloroplastic;^Eukaryota;	Embryophyta;	Tracheophyta;	.	.	.	.	.
			c65024_g1_i1	Score: 2.0	gi|353685436|gb|JF433376.1|	50	8e-16	Corylus avellana DHN1 (DHN1) mRNA, complete cds	gi|13375171|emb|CAC34554.1|	173	1e-11	dehydrin [Pistacia vera]	.	.	.	.	.	.	.	.	PF00257.14	Dehydrin	Dehydrin	.	.	.	c65024_g1_i1|m.25104	661-1185[-]	.	.	.	.	.	.	.
			c81318_g2_i1	Score: 2.2	.	.	.	.	.	.	.	.	.	.	.	.	.	.	.	.	.	.	.	.	.	.	.	.	.	.	.	.	.	.	.
			c84752_g1_i1	Score: 2.5	.	.	.	.	gi|697110442|ref|XP_009609087.1|	476	1e-52	PREDICTED: zinc finger protein ZAT5 [Nicotiana tomentosiformis]	sp|Q681X4|ZAT5_ARATH	129	E:8e-33	RecName:^	.	.	.	.	Viridiplantae;			Tracheophyta;		Full=Zinc	finger	protein	Streptophyta;	Embryophyta;	.	.	.	.	.
			c82447_g4_i2	Score: 2.5	.	.	.	.	.	.	.	.	.	.	.	.	.	.	.	.	.	.	.	.	.	.	.	.	.	.	.	.	.	.	.
			c61005_g1_i1	Score: 2.5	.	.	.	.	.	.	.	.	.	.	.	.	.	.	.	.	.	.	.	.	.	.	.	.	.	.	.	.	.	.	.
			c53044_g1_i1	Score: 2.0	.	.	.	.	.	.	.	.	.	.	.	.	.	.	.	.	.	.	.	.	.	.	.	.	.	.	.	.	.	.	.
			c72131_g1_i1	Score: 2.5	.	.	.	.	.	.	.	.	.	.	.	.	.	.	.	.	.	.	.	.	.	.	.	.	.	.	.	.	.	.	.
			c82986_g1_i1	Score: 2.5	.	.	.	.	.	.	.	.	.	.	.	.	.	.	.	.	.	.	.	.	.	.	.	.	.	.	.	.	.	.	.
			c86627_g1_i1	Score: 2.2	.	.	.	.	.	.	.	.	.	.	.	.	.	.	.	.	.	.	.	.	.	.	.	.	.	.	.	.	.	.	.
			c93214_g4_i1	Score: 2.5	.	.	.	.	.	.	.	.	.	.	.	.	.	.	.	.	.	.	.	.	.	.	.	.	.	.	.	.	.	.	.
			c76840_g1_i1	Score: 1.5	.	.	.	.	.	.	.	.	.	.	.	.	.	.	.	.	.	.	.	.	.	.	.	.	.	.	.	.	.	.	.
			c71497_g1_i2	Score: 2.5	.	.	.	.	.	.	.	.	.	.	.	.	.	.	.	.	.	.	.	.	.	.	.	.	.	.	.	.	.	.	.
			c56358_g1_i1	Score: 2.5	.	.	.	.	.	.	.	.	.	.	.	.	.	.	.	.	.	.	.	.	.	.	c56358_g1_i1|m.28576	238-588[-]	.	.	.	.	.	.	.
			c92670_g1_i3	Score: 2.5	gi|568867739|ref|XM_006487128.1|	48	8e-15	PREDICTED: Citrus sinensis NEDD8-conjugating enzyme Ubc12-like (LOC102618559), mRNA	gi|26000688|gb|AAN75193.1|	128	4e-06	RUB1 conjugating enzyme [Olea europaea]	.	.	.	.	.	.	.	.	.	.	.	.	.	.	.	.	.	.	.	.	.	.	.
			c89600_g1_i1	Score: 2.5	gi|399605115|gb|JQ711533.1|	242	1e-122	Olea europaea transducin family protein mRNA, partial cds	gi|848873040|ref|XP_012837078.1|	530	1e-98	PREDICTED: WD repeat-containing protein 13 [Erythranthe guttatus]	sp|Q6DKP5|WDR13_PANTR	95.1	E:2e-20	RecName:^	.	.	.	.	Metazoa;			Vertebrata;		Full=WD	repeat-containing	protein	Chordata;	Craniata;	.	.	.	.	.
			c59549_g2_i1	Score: 2.5	.	.	.	.	.	.	.	.	.	.	.	.	.	.	.	.	.	.	.	.	.	.	.	.	.	.	.	.	.	.	.
			c52412_g1_i1	Score: 2.5	.	.	.	.	.	.	.	.	.	.	.	.	.	.	.	.	.	.	.	.	.	.	.	.	.	.	.	.	.	.	.
			c85148_g1_i2	Score: 2.5	.	.	.	.	.	.	.	.	.	.	.	.	.	.	.	.	.	.	.	.	.	.	.	.	.	.	.	.	.	.	.
			c93962_g1_i2	Score: 2.2	.	.	.	.	.	.	.	.	.	.	.	.	.	.	.	.	.	.	.	.	.	.	c93962_g1_i2|m.29508	338-832[-]	.	.	.	.	.	.	.
			c38619_g2_i1	Score: 2.5	.	.	.	.	.	.	.	.	.	.	.	.	.	.	.	.	.	.	.	.	.	.	.	.	.	.	.	.	.	.	.
			c88431_g1_i1	Score: 2.5	gi|590649851|ref|XM_007032443.1|	329	4e-171	Theobroma cacao Ribosomal protein S4 (TCM_018488) mRNA, complete cds	gi|747077290|ref|XP_011085760.1|	929	6e-124	PREDICTED: 40S ribosomal protein S9-2-like [Sesamum indicum]	sp|Q9FLF0|RS92_ARATH	347	E:4e-119	RecName:^	.	.	.	.	Viridiplantae;			Tracheophyta;		Full=40S	ribosomal	protein	Streptophyta;	Embryophyta;	.	.	.	K02997|RP-S9e, RPS9; small subunit ribosomal protein S9e	map03010|Ribosome
			c32646_g1_i1	Score: 2.2	gi|565375195|ref|XM_006354058.1|	290	2e-149	PREDICTED: Solanum tuberosum uncharacterized LOC102591027 (LOC102591027), mRNA	gi|747084593|ref|XP_011089714.1|	1156	4e-155	PREDICTED: uncharacterized protein LOC105170589 [Sesamum indicum]	.	.	.	.	.	.	.	.	PF14365.1	DUF4409	Domain	function		.	c32646_g1_i1|m.31041	1-771[-]	of	unknown	.	.	.	.	.
			c92212_g2_i1	Score: 2.2	gi|565394567|ref|XM_006362867.1|	231	1e-116	PREDICTED: Solanum tuberosum FACT complex subunit SPT16-like (LOC102588201), transcript variant X2, mRNA	gi|747080563|ref|XP_011087535.1|	478	5e-51	PREDICTED: FACT complex subunit SPT16-like [Sesamum indicum]	sp|Q7X923|SPT16_ORYSJ	166	E:1e-44	RecName:^	.	.	.	.	Viridiplantae;			Tracheophyta;		Full=FACT	complex	subunit	Streptophyta;	Embryophyta;	.	.	.	.	.
			c77721_g1_i2	Score: 2.0	gi|565352081|ref|XM_006342914.1|	86	5e-36	PREDICTED: Solanum tuberosum zinc finger protein MAGPIE-like (LOC102585450), transcript variant X3, mRNA	gi|734368642|gb|KHN18855.1|	401	2e-44	Zinc finger protein MAGPIE [Glycine soja]	sp|Q9ZWA6|MGP_ARATH	119	E:4e-29	RecName:^	.	.	.	.	Viridiplantae;			Tracheophyta;		Full=Zinc	finger	protein	Streptophyta;	Embryophyta;	.	.	.	.	.
			c93835_g1_i2	Score: 2.5	.	.	.	.	gi|747046711|ref|XP_011100917.1|	216	3e-18	PREDICTED: uncharacterized protein LOC105179028 [Sesamum indicum]	.	.	.	.	.	.	.	.	.	.	.	.	.	.	.	.	.	.	.	.	.	.	.
			c4789_g1_i1	Score: 2.5	.	.	.	.	.	.	.	.	.	.	.	.	.	.	.	.	.	.	.	.	.	.	.	.	.	.	.	.	.	.	.
			c76354_g1_i1	Score: 2.5	gi|350534791|ref|NM_001246975.1|	254	2e-129	Solanum lycopersicum nonclathrin coat protein zeta2-COP (copz2), mRNA	gi|848847726|ref|XP_012855705.1|	653	3e-83	PREDICTED: coatomer subunit zeta-1-like [Erythranthe guttatus]	sp|Q940S5|COPZ1_ARATH	221	E:7e-71	RecName:^	.	.	.	.	Streptophyta;			Spermatophyta;		Full=Coatomer	subunit	zeta-1;^Eukaryota;	Embryophyta;	Tracheophyta;	.	.	.	.	.
			c73854_g1_i1	Score: 2.5	.	.	.	.	.	.	.	.	.	.	.	.	.	.	.	.	.	.	.	.	.	.	.	.	.	.	.	.	.	.	.
			c87599_g1_i2	Score: 2.5	.	.	.	.	.	.	.	.	.	.	.	.	.	.	.	.	.	.	.	.	.	.	.	.	.	.	.	.	.	.	.
			c96140_g3_i1	Score: 2.0	.	.	.	.	gi|147792973|emb|CAN73102.1|	575	2e-64	hypothetical protein VITISV_042891 [Vitis vinifera]	sp|P92520|M820_ARATH	62.8	E:3e-11	RecName:^	.	.	.	.	Viridiplantae;			Tracheophyta;		Full=Uncharacterized	mitochondrial	protein	Streptophyta;	Embryophyta;	.	.	.	.	.
			c63030_g1_i2	Score: 2.5	.	.	.	.	.	.	.	.	.	.	.	.	.	.	.	.	.	.	.	.	.	.	.	.	.	.	.	.	.	.	.
			c63009_g1_i1	Score: 2.5	.	.	.	.	.	.	.	.	.	.	.	.	.	.	.	.	.	.	.	.	.	.	.	.	.	.	.	.	.	.	.
			c93835_g2_i1	Score: 2.5	.	.	.	.	gi|747053728|ref|XP_011073037.1|	233	8e-20	PREDICTED: retrovirus-related Pol polyprotein from transposon TNT 1-94 [Sesamum indicum]	sp|P10978|POLX_TOBAC	50.8	E:3e-06	RecName:^	.	.	.	.	transposon			Viridiplantae;		Full=Retrovirus-related	Pol	polyprotein	TNT	1-94;^Eukaryota;	.	.	.	.	.
			c87425_g4_i1	Score: 2.0	.	.	.	.	.	.	.	.	.	.	.	.	.	.	.	.	.	.	.	.	.	.	.	.	.	.	.	.	.	.	.
			c34748_g1_i2	Score: 1.5	.	.	.	.	.	.	.	.	.	.	.	.	.	.	.	.	.	.	.	.	.	.	.	.	.	.	.	.	.	.	.
			c90938_g2_i1	Score: 2.2	.	.	.	.	.	.	.	.	.	.	.	.	.	.	.	.	.	.	.	.	.	.	.	.	.	.	.	.	.	.	.
			c6765_g1_i1	Score: 2.2	.	.	.	.	.	.	.	.	.	.	.	.	.	.	.	.	.	.	.	.	.	.	.	.	.	.	.	.	.	.	.
			c122484_g1_i1	Score: 2.2	.	.	.	.	gi|700192482|gb|KGN47686.1|	511	2e-57	hypothetical protein Csa_6G376270 [Cucumis sativus]	sp|Q94AG2|SERK1_ARATH	53.9	E:2e-07	RecName:^	.	.	.	.	1;	Eukaryota;		Embryophyta;		Full=Somatic	embryogenesis	receptor	Viridiplantae;	Streptophyta;	.	.	.	K13418|SERK1; somatic embryogenesis receptor kinase 1 [EC:2.7.10.1 2.7.11.1]	.
			c73562_g1_i1	Score: 1.8	gi|351726813|ref|NM_001250978.1|	183	4e-90	Glycine max uncharacterized LOC100500427 (LOC100500427), mRNA	gi|659128666|ref|XP_008464314.1|	743	9e-98	PREDICTED: uncharacterized protein LOC103502227 [Cucumis melo]	.	.	.	.	.	.	.	.	PF04398.7	DUF538	Protein	function,		.	c73562_g1_i1|m.36632	93-596[-]	of	unknown	.	.	.	.	.
			c9619_g1_i1	Score: 2.5	.	.	.	.	.	.	.	.	.	.	.	.	.	.	.	.	.	.	.	.	.	.	.	.	.	.	.	.	.	.	.
			c90130_g1_i1	Score: 1.0	.	.	.	.	.	.	.	.	.	.	.	.	.	.	.	.	.	.	.	.	.	.	.	.	.	.	.	.	.	.	.
			c94252_g7_i1	Score: 2.0	.	.	.	.	.	.	.	.	.	.	.	.	.	.	.	.	.	.	.	.	.	.	.	.	.	.	.	.	.	.	.
			c72191_g1_i1	Score: 2.5	.	.	.	.	.	.	.	.	.	.	.	.	.	.	.	.	.	.	.	.	.	.	.	.	.	.	.	.	.	.	.
			c95780_g3_i2	Score: 2.2	.	.	.	.	.	.	.	.	.	.	.	.	.	.	.	.	.	.	.	.	.	.	.	.	.	.	.	.	.	.	.
			c71975_g1_i1	Score: 2.5	.	.	.	.	.	.	.	.	.	.	.	.	.	.	.	.	.	.	.	.	.	.	.	.	.	.	.	.	.	.	.
			c90233_g2_i1	Score: 2.2	.	.	.	.	.	.	.	.	.	.	.	.	.	.	.	.	.	.	.	.	.	.	.	.	.	.	.	.	.	.	.
			c36586_g1_i1	Score: 2.2	.	.	.	.	.	.	.	.	.	.	.	.	.	.	.	.	.	.	.	.	.	.	.	.	.	.	.	.	.	.	.
			c62963_g1_i1	Score: 2.5	.	.	.	.	.	.	.	.	.	.	.	.	.	.	.	.	.	.	.	.	.	.	.	.	.	.	.	.	.	.	.
			c65441_g1_i1	Score: 2.2	.	.	.	.	gi|697104865|ref|XP_009606238.1|	186	1e-13	PREDICTED: H/ACA ribonucleoprotein complex subunit 4 [Nicotiana tomentosiformis]	sp|Q9LD90|CBF5_ARATH	72.8	E:8e-14	RecName:^	.	.	.	.	4;	Eukaryota;		Embryophyta;		Full=H/ACA	ribonucleoprotein	complex	Viridiplantae;	Streptophyta;	.	.	.	K11131|DKC1, NOLA4, CBF5; H/ACA ribonucleoprotein complex subunit 4 [EC:5.4.99.-]	map03008|Ribosome biogenesis in eukaryotes
			c143403_g1_i1	Score: 2.5	.	.	.	.	.	.	.	.	.	.	.	.	.	.	.	.	.	.	.	.	.	.	.	.	.	.	.	.	.	.	.
			c62183_g1_i1	Score: 2.2	.	.	.	.	.	.	.	.	.	.	.	.	.	.	.	.	.	.	.	.	.	.	.	.	.	.	.	.	.	.	.
			c51178_g1_i1	Score: 2.0	.	.	.	.	.	.	.	.	.	.	.	.	.	.	.	.	.	.	.	.	.	.	.	.	.	.	.	.	.	.	.
			c115881_g1_i1	Score: 2.5	.	.	.	.	gi|449437010|ref|XP_004136285.1|	208	1e-16	PREDICTED: probable pectin methyltransferase QUA2 [Cucumis sativus]	sp|Q9C9Q8|PMTT_ARATH	60.5	E:8e-10	RecName:^	.	.	.	.	Viridiplantae;			Tracheophyta;		Full=Probable	pectin	methyltransferase	Streptophyta;	Embryophyta;	.	.	.	.	.
			c37275_g1_i1	Score: 2.5	.	.	.	.	.	.	.	.	.	.	.	.	.	.	.	.	.	.	.	.	.	.	.	.	.	.	.	.	.	.	.
			c96118_g3_i1	Score: 2.5	gi|145361004|ref|NM_130054.2|	78	7e-32	Arabidopsis thaliana protein ARABIDILLO 1 mRNA, complete cds	gi|802700272|ref|XP_012083660.1|	541	4e-62	PREDICTED: protein ARABIDILLO 1-like [Jatropha curcas]	sp|O22161|ADLO1_ARATH	207	E:2e-61	RecName:^	.	.	.	.	Streptophyta;			Spermatophyta;		Full=Protein	ARABIDILLO	1;^Eukaryota;	Embryophyta;	Tracheophyta;	.	.	.	.	.
			c58010_g1_i1	Score: 2.2	.	.	.	.	.	.	.	.	.	.	.	.	.	.	.	.	.	.	.	.	.	.	.	.	.	.	.	.	.	.	.
			c63871_g1_i2	Score: 2.2	.	.	.	.	gi|661893522|emb|CDP03331.1|	420	9e-47	unnamed protein product [Coffea canephora]	.	.	.	.	.	.	.	.	.	.	.	.	.	.	.	.	.	.	.	.	.	.	.
			c21613_g1_i1	Score: 2.2	.	.	.	.	.	.	.	.	.	.	.	.	.	.	.	.	.	.	.	.	.	.	.	.	.	.	.	.	.	.	.
			c1890_g1_i1	Score: 2.5	.	.	.	.	.	.	.	.	.	.	.	.	.	.	.	.	.	.	.	.	.	.	.	.	.	.	.	.	.	.	.
			c28035_g1_i1	Score: 2.2	.	.	.	.	.	.	.	.	.	.	.	.	.	.	.	.	.	.	.	.	.	.	.	.	.	.	.	.	.	.	.
			c152445_g1_i1	Score: 2.5	.	.	.	.	gi|661887386|emb|CDP09166.1|	225	4e-21	unnamed protein product [Coffea canephora]	.	.	.	.	.	.	.	.	.	.	.	.	.	.	c152445_g1_i1|m.44982	15-365[-]	.	.	.	.	.	.	.
			c117295_g1_i1	Score: 2.5	.	.	.	.	.	.	.	.	.	.	.	.	.	.	.	.	.	.	.	.	.	.	.	.	.	.	.	.	.	.	.
			c76578_g1_i1	Score: 1.5	.	.	.	.	.	.	.	.	.	.	.	.	.	.	.	.	.	.	.	.	.	.	.	.	.	.	.	.	.	.	.
			c159310_g1_i1	Score: 2.2	.	.	.	.	gi|565390376|ref|XP_006360915.1|	147	2e-09	PREDICTED: uncharacterized protein LOC102597799 [Solanum tuberosum]	.	.	.	.	.	.	.	.	.	.	.	.	.	.	.	.	.	.	.	.	.	.	.
			c150006_g1_i1	Score: 2.5	.	.	.	.	.	.	.	.	.	.	.	.	.	.	.	.	.	.	.	.	.	.	.	.	.	.	.	.	.	.	.
			c91882_g1_i1	Score: 2.2	.	.	.	.	.	.	.	.	.	.	.	.	.	.	.	.	.	.	.	.	.	.	.	.	.	.	.	.	.	.	.
			c106588_g1_i1	Score: 2.5	gi|397701746|gb|JQ629965.1|	118	3e-54	Juglans regia ABA 8'-hydroxylase (CYP707A2) mRNA, partial cds	gi|397701747|gb|AFO59593.1|	278	8e-28	ABA 8'-hydroxylase, partial [Juglans regia]	sp|Q9FH76|ABAH3_ARATH	92.8	E:7e-22	RecName:^	.	.	.	.	Viridiplantae;			Tracheophyta;		Full=Abscisic	acid	8'-hydroxylase	Streptophyta;	Embryophyta;	.	.	.	K09843|E1.14.13.93; (+)-abscisic acid 8'-hydroxylase [EC:1.14.13.93]	map00906|Carotenoid biosynthesis
			c157253_g1_i1	Score: 2.5	.	.	.	.	.	.	.	.	.	.	.	.	.	.	.	.	.	.	.	.	.	.	.	.	.	.	.	.	.	.	.
			c115928_g1_i1	Score: 2.2	.	.	.	.	.	.	.	.	.	.	.	.	.	.	.	.	.	.	.	.	.	.	.	.	.	.	.	.	.	.	.
			c94070_g4_i1	Score: 2.5	.	.	.	.	.	.	.	.	.	.	.	.	.	.	.	.	.	.	.	.	.	.	.	.	.	.	.	.	.	.	.
			c141391_g1_i1	Score: 2.5	.	.	.	.	gi|449447039|ref|XP_004141277.1|	115	5e-06	PREDICTED: ethylene-responsive transcription factor ERF011-like [Cucumis sativus]	.	.	.	.	.	.	.	.	.	.	.	.	.	.	.	.	.	.	.	.	.	.	.
			c29155_g1_i1	Score: 2.2	.	.	.	.	.	.	.	.	.	.	.	.	.	.	.	.	.	.	.	.	.	.	.	.	.	.	.	.	.	.	.
			c145384_g1_i1	Score: 2.5	.	.	.	.	.	.	.	.	.	.	.	.	.	.	.	.	.	.	.	.	.	.	.	.	.	.	.	.	.	.	.
			c102988_g1_i1	Score: 1.5	.	.	.	.	.	.	.	.	.	.	.	.	.	.	.	.	.	.	.	.	.	.	.	.	.	.	.	.	.	.	.
			c145288_g1_i1	Score: 2.5	.	.	.	.	gi|759282014|gb|KIW58517.1|	178	3e-15	hypothetical protein PV05_03028 [Exophiala xenobiotica]	.	.	.	.	.	.	.	.	.	.	.	.	.	.	.	.	.	.	.	.	.	.	.
			c123731_g1_i1	Score: 1.5	gi|3115373|gb|AF002016.1|AF002016	37	2e-09	Cucurbita sp. cv. Kurokawa Amakuri acyl CoA oxidase homolog mRNA, complete cds	.	.	.	.	.	.	.	.	.	.	.	.	.	.	.	.	.	.	.	.	.	.	.	.	.	.	.
			c121613_g1_i1	Score: 2.2	.	.	.	.	.	.	.	.	.	.	.	.	.	.	.	.	.	.	.	.	.	.	.	.	.	.	.	.	.	.	.
			c138049_g1_i1	Score: 2.5	.	.	.	.	.	.	.	.	.	.	.	.	.	.	.	.	.	.	.	.	.	.	.	.	.	.	.	.	.	.	.
Novel_30	GAGGUGUAAAGUGGGUUGGGUUGG	12	c92654_g2_i22	Score: 2.0	gi|225312837|dbj|AK320179.1|	110	1e-48	Solanum lycopersicum cDNA, clone: LEFL1006BA06, HTC in leaf	.	.	.	.	sp|P96554|Y319_MYXXA	86.7	E:9e-17	RecName:^	.	.	.	.	Proteobacteria;			Cystobacterineae;		Full=Uncharacterized	membrane	protein	Deltaproteobacteria;	Myxococcales;	.	.	.	.	.
			c92650_g2_i2	Score: 2.0	.	.	.	.	.	.	.	.	sp|Q9FZD4|PPR59_ARATH	628	E:0	RecName:^	.	.	.	.	At1g26500;	Eukaryota;		Embryophyta;		Full=Putative	pentatricopeptide	repeat-containing	Viridiplantae;	Streptophyta;	.	.	.	.	.
			c85043_g1_i1	Score: 2.0	gi|565378737|ref|XM_006355742.1|	157	5e-75	PREDICTED: Solanum tuberosum aspartic proteinase Asp1-like (LOC102584763), transcript variant X1, mRNA	gi|747047123|ref|XP_011069472.1|	1219	6e-158	PREDICTED: aspartic proteinase Asp1 isoform X2 [Sesamum indicum]	sp|Q0IU52|ASP1_ORYSJ	223	E:2e-63	RecName:^	.	.	.	.	Streptophyta;			Spermatophyta;		Full=Aspartic	proteinase	Asp1;^Eukaryota;	Embryophyta;	Tracheophyta;	.	.	.	.	.
			c66966_g1_i1	Score: 2.5	.	.	.	.	gi|723218826|gb|AIX87538.1|	475	2e-60	heat shock protein 21 [Lycium ruthenicum]	sp|P09887|HS22C_SOYBN	192	E:4e-57	RecName:^	.	.	.	.	chloroplastic;	Eukaryota;		Embryophyta;		Full=Small	heat	shock	Viridiplantae;	Streptophyta;	.	.	.	.	.
			c93513_g3_i1	Score: 0.0	.	.	.	.	.	.	.	.	.	.	.	.	.	.	.	.	.	.	.	.	.	.	.	.	.	.	.	.	.	.	.
			c83568_g1_i4	Score: 2.5	gi|565356523|ref|XM_006345052.1|	174	1e-84	PREDICTED: Solanum tuberosum uncharacterized LOC102587470 (LOC102587470), mRNA	gi|747080239|ref|XP_011087363.1|	975	2e-121	PREDICTED: uncharacterized protein LOC105168876 [Sesamum indicum]	sp|O94336|YHM3_SCHPO	55.1	E:5e-07	RecName:^	.	.	.	.	protein			Dikarya;		Full=Uncharacterized	FCP1	homology	C1271.03c;^Eukaryota;	Fungi;	.	.	.	.	.
			c79972_g2_i1	Score: 2.0	.	.	.	.	gi|747098510|ref|XP_011097270.1|	314	8e-34	PREDICTED: uncharacterized protein LOC105176236 [Sesamum indicum]	.	.	.	.	.	.	.	.	.	.	.	.	.	.	.	.	.	.	.	.	.	.	.
			c121761_g1_i1	Score: 2.5	.	.	.	.	.	.	.	.	.	.	.	.	.	.	.	.	.	.	.	.	.	.	.	.	.	.	.	.	.	.	.
			c77927_g1_i1	Score: 2.0	.	.	.	.	gi|565399017|ref|XP_006365059.1|	123	3e-06	PREDICTED: thioredoxin O1, mitochondrial-like [Solanum tuberosum]	.	.	.	.	.	.	.	.	.	.	.	.	.	.	.	.	.	.	.	.	.	.	.
			c140705_g1_i1	Score: 2.0	.	.	.	.	.	.	.	.	.	.	.	.	.	.	.	.	.	.	.	.	.	.	.	.	.	.	.	.	.	.	.
			c16055_g1_i1	Score: 2.0	.	.	.	.	.	.	.	.	.	.	.	.	.	.	.	.	.	.	.	.	.	.	.	.	.	.	.	.	.	.	.
			c31185_g1_i1	Score: 2.5	.	.	.	.	.	.	.	.	.	.	.	.	.	.	.	.	.	.	.	.	.	.	.	.	.	.	.	.	.	.	.
Novel_31	GCAUAUGAGGAGCCGAGCAUA	7	c96511_g2_i1	Score: 2.5	gi|566179293|ref|XM_002310439.2|	824	0	Populus trichocarpa SET domain-containing family protein (POPTR_0007s02850g) mRNA, complete cds	.	.	.	.	sp|O23372|ATXR3_ARATH	1974	E:0	RecName:^	.	.	.	.	Viridiplantae;			Tracheophyta;		Full=Probable	histone-lysine	N-methyltransferase	Streptophyta;	Embryophyta;	.	.	.	.	.
			c10876_g1_i2	Score: 1.8	gi|147783368|emb|AM479352.2|	152	4e-72	Vitis vinifera contig VV79X001573.4, whole genome shotgun sequence	.	.	.	.	sp|B3NU20|NO66_DROER	84	E:4e-15	RecName:^	.	.	.	.	histidyl-hydroxylase			Ecdysozoa;		Full=Bifunctional	lysine-specific	demethylase	NO66;^Eukaryota;	Metazoa;	.	.	.	K16914|NO66; bifunctional lysine-specific demethylase and histidyl-hydroxylase NO66 [EC:1.14.11.- 1.14.11.27]	.
			c91349_g1_i1	Score: 2.5	gi|565394579|ref|XM_006362873.1|	564	0	PREDICTED: Solanum tuberosum myosin-2-like (LOC102590068), transcript variant X2, mRNA	.	.	.	.	sp|P54697|MYOJ_DICDI	457	E:7e-136	RecName:^	.	.	.	.	Mycetozoa;			.	.	Full=Myosin-J	heavy	chain;^Eukaryota;	Dictyosteliida;	Dictyostelium	.	.	.	.	.
			c64577_g1_i1	Score: 2.0	gi|349727510|emb|FQ394006.1|	695	0	Vitis vinifera clone SS0AFA23YB18	gi|747075534|ref|XP_011084806.1|	2324	0	PREDICTED: uncharacterized aarF domain-containing protein kinase At5g05200, chloroplastic [Sesamum indicum]	sp|Q9ASX5|Y5520_ARATH	820	E:0	RecName:^	.	.	.	.	kinase			Viridiplantae;		Full=Uncharacterized	aarF	domain-containing	At5g05200,	chloroplastic;^Eukaryota;	.	.	.	K08869|ADCK, ABC1; aarF domain-containing kinase	.
			c34794_g1_i1	Score: 1.5	gi|396578539|gb|JX014007.1|	68	5e-26	Manihot esculenta precursor microRNA miR160d gene, complete sequence	.	.	.	.	.	.	.	.	.	.	.	.	.	.	.	.	.	.	.	.	.	.	.	.	.	.	.
			c72156_g1_i1	Score: 0.0	.	.	.	.	.	.	.	.	.	.	.	.	.	.	.	.	.	.	.	.	.	.	.	.	.	.	.	.	.	.	.
			c9461_g1_i1	Score: 2.5	.	.	.	.	gi|330922151|ref|XP_003299720.1|	575	1e-66	hypothetical protein PTT_10773 [Pyrenophora teres f. teres 0-1]	.	.	.	.	.	.	.	.	.	.	.	.	.	.	c9461_g1_i1|m.36942	1-585[+]	.	.	.	.	.	.	.
Novel_7	GGUGCAAUGGGGGGACGCCGAGA	1	c73123_g1_i2	Score: 0.0	gi|565365449|ref|XM_006349357.1|	489	0	PREDICTED: Solanum tuberosum uncharacterized LOC102595883 (LOC102595883), mRNA	.	.	.	.	.	.	.	.	.	.	.	.	.	.	.	.	.	.	c73123_g1_i2|m.5687	1295-2311[+]	.	.	.	.	.	.	.
Novel_68	GUCGGACCAGGCUUCAUUCCC	10	c93904_g1_i5	Score: 2.5	.	.	.	.	.	.	.	.	.	.	.	.	.	.	.	.	.	.	.	.	.	.	c93904_g1_i5|m.8404	2372-2686[+]	.	.	.	.	.	.	.
			c86630_g1_i1	Score: 2.5	gi|255565696|ref|XM_002523792.1|	323	3e-167	Ricinus communis conserved hypothetical protein, mRNA	.	.	.	.	sp|Q9ZE28|Y120_RICPR	103	E:4e-22	RecName:^	.	.	.	.	Alphaproteobacteria;			Rickettsieae;		Full=Uncharacterized	protein	RP120;^Bacteria;	Rickettsiales;	Rickettsiaceae;	.	.	.	K07276|K07276; uncharacterized protein	.
			c91157_g1_i1	Score: 1.5	gi|255578152|ref|XM_002529900.1|	276	3e-141	Ricinus communis DNA binding protein, putative, mRNA	gi|747084957|ref|XP_011089912.1|	1008	9e-123	PREDICTED: homeobox-leucine zipper protein REVOLUTA-like [Sesamum indicum]	sp|Q9SE43|REV_ARATH	345	E:3e-106	RecName:^	.	.	.	.	Viridiplantae;			Tracheophyta;		Full=Homeobox-leucine	zipper	protein	Streptophyta;	Embryophyta;	.	.	.	K09338|HD-ZIP; homeobox-leucine zipper protein	.
			c91157_g2_i1	Score: 1.5	gi|255578152|ref|XM_002529900.1|	263	4e-134	Ricinus communis DNA binding protein, putative, mRNA	gi|747084957|ref|XP_011089912.1|	977	4e-119	PREDICTED: homeobox-leucine zipper protein REVOLUTA-like [Sesamum indicum]	sp|Q9SE43|REV_ARATH	336	E:1e-103	RecName:^	.	.	.	.	Viridiplantae;			Tracheophyta;		Full=Homeobox-leucine	zipper	protein	Streptophyta;	Embryophyta;	.	.	.	K09338|HD-ZIP; homeobox-leucine zipper protein	.
			c91409_g5_i1	Score: 2.5	.	.	.	.	.	.	.	.	.	.	.	.	.	.	.	.	.	.	.	.	.	.	c91409_g5_i1|m.25621	95-523[+]	.	.	.	.	.	.	.
			c76285_g1_i3	Score: 1.0	.	.	.	.	.	.	.	.	.	.	.	.	.	.	.	.	.	.	.	.	.	.	.	.	.	.	.	.	.	.	.
			c81951_g1_i1	Score: 2.0	gi|590573548|ref|XM_007012091.1|	274	2e-140	Theobroma cacao Class III HD-Zip protein 8 isoform 2 (TCM_037207) mRNA, partial cds	gi|590573549|ref|XP_007012153.1|	946	2e-118	Class III HD-Zip protein 8 isoform 2, partial [Theobroma cacao]	sp|Q9ZU11|ATB15_ARATH	331	E:3e-105	RecName:^	.	.	.	.	Viridiplantae;			Tracheophyta;		Full=Homeobox-leucine	zipper	protein	Streptophyta;	Embryophyta;	.	.	.	.	.
			c55150_g1_i2	Score: 1.5	.	.	.	.	gi|747093014|ref|XP_011094295.1|	178	2e-13	PREDICTED: uncharacterized protein LOC105174032 [Sesamum indicum]	.	.	.	.	.	.	.	.	.	.	.	.	.	.	.	.	.	.	.	.	.	.	.
			c124953_g1_i1	Score: 1.0	.	.	.	.	.	.	.	.	.	.	.	.	.	.	.	.	.	.	.	.	.	.	.	.	.	.	.	.	.	.	.
			c119350_g1_i1	Score: 2.5	.	.	.	.	gi|662536523|gb|KEQ93835.1|	122	2e-06	hypothetical protein AUEXF2481DRAFT_6409 [Aureobasidium subglaciale EXF-2481]	.	.	.	.	.	.	.	.	.	.	.	.	.	.	.	.	.	.	.	.	.	.	.
Novel_69	GUGUCCGCUCUGAAAGAAUUUGAG	3	c65594_g1_i1	Score: 2.0	gi|334084638|emb|FN998901.1|	397	0	Olea woodiana subsp. woodiana complete chloroplast genome, specimen voucher A. Costa 02 (MPU)	.	.	.	.	sp|Q94AZ2|STP13_ARATH	850	E:0	RecName:^	.	.	.	.	Viridiplantae;			Tracheophyta;		Full=Sugar	transport	protein	Streptophyta;	Embryophyta;	.	.	.	.	.
			c60699_g1_i1	Score: 2.2	.	.	.	.	.	.	.	.	.	.	.	.	.	.	.	.	.	.	.	.	.	.	.	.	.	.	.	.	.	.	.
			c50632_g1_i1	Score: 2.5	.	.	.	.	.	.	.	.	.	.	.	.	.	.	.	.	.	.	.	.	.	.	.	.	.	.	.	.	.	.	.
Novel_8	GUUGCACCAUCAAGAUUCACA	18	c95510_g1_i2	Score: 2.2	gi|565355446|ref|XM_006344538.1|	397	0	PREDICTED: Solanum tuberosum E3 ubiquitin-protein ligase listerin-like (LOC102580043), mRNA	.	.	.	.	sp|Q9FGI1|LTN1_ARATH	1666	E:0	RecName:^	.	.	.	.	Viridiplantae;			Tracheophyta;		Full=E3	ubiquitin-protein	ligase	Streptophyta;	Embryophyta;	.	.	.	.	.
			c90577_g1_i8	Score: 2.5	gi|567890502|ref|XM_006437709.1|	906	0	Citrus clementina hypothetical protein (CICLE_v10030544mg) mRNA, complete cds	.	.	.	.	sp|Q9SX33|ALA9_ARATH	1545	E:0	RecName:^	.	.	.	.	Viridiplantae;			Tracheophyta;		Full=Putative	phospholipid-transporting	ATPase	Streptophyta;	Embryophyta;	.	.	.	K01530|E3.6.3.1; phospholipid-translocating ATPase [EC:3.6.3.1]	map04742|Taste transduction;map00230|Purine metabolism
			c94966_g1_i1	Score: 1.8	gi|590574539|ref|XM_007012369.1|	1030	0	Theobroma cacao Leucine-rich receptor-like protein kinase family protein (TCM_037393) mRNA, complete cds	.	.	.	.	sp|Q42371|ERECT_ARATH	1489	E:0	RecName:^	.	.	.	.	ERECTA;	Eukaryota;		Embryophyta;		Full=LRR	receptor-like	serine/threonine-protein	Viridiplantae;	Streptophyta;	.	.	.	.	.
			c95715_g2_i1	Score: 1.5	gi|565402614|ref|XR_368912.1|	778	0	PREDICTED: Solanum tuberosum uncharacterized LOC102604724 (LOC102604724), transcript variant X2, misc_RNA	.	.	.	.	sp|Q80YV2|NIPA_MOUSE	64.3	E:4e-09	RecName:^	.	.	.	.	Metazoa;			Vertebrata;		Full=Nuclear-interacting	partner	of	Chordata;	Craniata;	.	.	.	.	.
			c81991_g1_i1	Score: 2.5	.	.	.	.	gi|697178201|ref|XP_009598081.1|	1682	0	PREDICTED: polygalacturonase QRT3 isoform X1 [Nicotiana tomentosiformis]	sp|O49432|QRT3_ARATH	570	E:0	RecName:^	.	.	.	.	Embryophyta;			Magnoliophyta;		Full=Polygalacturonase	QRT3;^Eukaryota;	Viridiplantae;	Tracheophyta;	Spermatophyta;	.	.	.	.	.
			c77771_g1_i1	Score: 2.2	.	.	.	.	.	.	.	.	.	.	.	.	.	.	.	.	.	.	.	.	.	.	.	.	.	.	.	.	.	.	.
			c89831_g1_i2	Score: 2.5	.	.	.	.	gi|848895069|ref|XP_012847573.1|	1059	4e-140	PREDICTED: putative SNAP25 homologous protein SNAP30 [Erythranthe guttatus]	sp|Q9LMG8|SNP30_ARATH	313	E:3e-103	RecName:^	.	.	.	.	SNAP30;	Eukaryota;		Embryophyta;		Full=Putative	SNAP25	homologous	Viridiplantae;	Streptophyta;	.	.	.	K18211|SNAP25; synaptosomal-associated protein 25	map04721|Synaptic vesicle cycle;map04911|Insulin secretion
			c77254_g1_i1	Score: 2.2	gi|567914862|ref|XM_006449682.1|	426	0	Citrus clementina hypothetical protein (CICLE_v10016136mg) mRNA, complete cds	gi|747096285|ref|XP_011096056.1|	1431	0	PREDICTED: putative lactoylglutathione lyase [Sesamum indicum]	sp|Q948T6|LGUL_ORYSJ	492	E:5e-173	RecName:^	.	.	.	.	Embryophyta;			Magnoliophyta;		Full=Lactoylglutathione	lyase;^Eukaryota;	Viridiplantae;	Tracheophyta;	Spermatophyta;	.	.	.	K01759|GLO1, gloA; lactoylglutathione lyase [EC:4.4.1.5]	map00620|Pyruvate metabolism;map04011|MAPK signaling pathway - yeast
			c60777_g1_i1	Score: 2.2	.	.	.	.	.	.	.	.	.	.	.	.	.	.	.	.	.	.	.	.	.	.	.	.	.	.	.	.	.	.	.
			c60464_g1_i1	Score: 2.5	.	.	.	.	.	.	.	.	.	.	.	.	.	.	.	.	.	.	.	.	.	.	.	.	.	.	.	.	.	.	.
			c145754_g1_i1	Score: 2.5	.	.	.	.	.	.	.	.	.	.	.	.	.	.	.	.	.	.	.	.	.	.	.	.	.	.	.	.	.	.	.
			c94956_g4_i6	Score: 2.5	.	.	.	.	.	.	.	.	.	.	.	.	.	.	.	.	.	.	.	.	.	.	.	.	.	.	.	.	.	.	.
			c20347_g1_i1	Score: 2.5	.	.	.	.	.	.	.	.	.	.	.	.	.	.	.	.	.	.	.	.	.	.	.	.	.	.	.	.	.	.	.
			c85870_g1_i1	Score: 0.0	.	.	.	.	.	.	.	.	.	.	.	.	.	.	.	.	.	.	.	.	.	.	.	.	.	.	.	.	.	.	.
			c48164_g2_i1	Score: 1.0	gi|396578622|gb|JX014090.1|	35	5e-08	Manihot esculenta precursor microRNA miR172e gene, complete sequence	.	.	.	.	.	.	.	.	.	.	.	.	.	.	.	.	.	.	.	.	.	.	.	.	.	.	.
			c114384_g1_i1	Score: 2.5	.	.	.	.	.	.	.	.	.	.	.	.	.	.	.	.	.	.	.	.	.	.	.	.	.	.	.	.	.	.	.
			c7834_g1_i1	Score: 2.5	.	.	.	.	.	.	.	.	.	.	.	.	.	.	.	.	.	.	.	.	.	.	.	.	.	.	.	.	.	.	.
			c158445_g1_i1	Score: 2.5	.	.	.	.	.	.	.	.	.	.	.	.	.	.	.	.	.	.	.	.	.	.	.	.	.	.	.	.	.	.	.
Novel_2	AACUCUGAUGGUGACAUUAUCAAG	1	c76201_g1_i1	Score: 0.0	.	.	.	.	.	.	.	.	.	.	.	.	.	.	.	.	.	.	.	.	.	.	.	.	.	.	.	.	.	.	.
Novel_33	UAAUUGUGGGUCUCAUAGCUUAUA	1	c94362_g3_i5	Score: 0.0	gi|291045348|gb|AC240315.1|	67	5e-25	Solanum tuberosum chromosome 7 clone RHPOTKEY101K20, complete sequence	gi|147776299|emb|CAN63182.1|	261	2e-21	hypothetical protein VITISV_029266 [Vitis vinifera]	sp|P04146|COPIA_DROME	63.9	E:5e-09	RecName:^	.	.	.	.	Arthropoda;			Pterygota;		Full=Copia	protein;^Eukaryota;	Metazoa;	Hexapoda;	Insecta;	.	.	.	.	.
Novel_34	UAGCCAAGGACGAUUUGCCUAC	8	c94852_g4_i1	Score: 2.5	gi|568846337|ref|XM_006476950.1|	728	0	PREDICTED: Citrus sinensis uncharacterized LOC102607540 (LOC102607540), mRNA	gi|747053703|ref|XP_011073023.1|	2999	0	PREDICTED: uncharacterized protein LOC105158089 [Sesamum indicum]	sp|Q7ZZ25|ATD1A_DANRE	259	E:3e-77	RecName:^	.	.	.	.	protein			Chordata;		Full=ATPase	family	AAA	1-A;^Eukaryota;	Metazoa;	.	.	.	.	.
			c85557_g1_i1	Score: 2.5	.	.	.	.	gi|747062873|ref|XP_011077967.1|	1713	0	PREDICTED: uncharacterized protein LOC105161840 [Sesamum indicum]	.	.	.	.	.	.	.	.	PF11510.3	FA_FANCE	Fanconi	E		.	c85557_g1_i1|m.21182	3-1463[-]	Anaemia	group	.	.	.	.	.
			c71024_g1_i1	Score: 2.0	.	.	.	.	.	.	.	.	.	.	.	.	.	.	.	.	.	.	.	.	.	.	.	.	.	.	.	.	.	.	.
			c90006_g2_i3	Score: 2.5	.	.	.	.	.	.	.	.	.	.	.	.	.	.	.	.	.	.	.	.	.	.	.	.	.	.	.	.	.	.	.
			c52797_g1_i1	Score: 2.5	.	.	.	.	.	.	.	.	.	.	.	.	.	.	.	.	.	.	.	.	.	.	.	.	.	.	.	.	.	.	.
			c126002_g1_i1	Score: 2.0	.	.	.	.	.	.	.	.	.	.	.	.	.	.	.	.	.	.	.	.	.	.	.	.	.	.	.	.	.	.	.
			c64736_g1_i1	Score: 2.5	.	.	.	.	.	.	.	.	.	.	.	.	.	.	.	.	.	.	.	.	.	.	.	.	.	.	.	.	.	.	.
			c64736_g2_i1	Score: 2.5	.	.	.	.	.	.	.	.	.	.	.	.	.	.	.	.	.	.	.	.	.	.	.	.	.	.	.	.	.	.	.
Novel_35	UAGGCGUCAUCCUUUGGCUAUC	3	c95027_g1_i10	Score: 2.5	gi|340549473|gb|JN107812.1|	64	3e-23	Boea hygrometrica mitochondrion, complete genome	.	.	.	.	.	.	.	.	.	.	.	.	.	.	.	.	.	.	c95027_g1_i10|m.9744	579-962[-]	.	.	.	.	.	.	.
			c71024_g1_i1	Score: 0.0	.	.	.	.	.	.	.	.	.	.	.	.	.	.	.	.	.	.	.	.	.	.	.	.	.	.	.	.	.	.	.
			c123491_g1_i1	Score: 2.5	.	.	.	.	.	.	.	.	.	.	.	.	.	.	.	.	.	.	.	.	.	.	.	.	.	.	.	.	.	.	.
Novel_70	UAUUUAUGAAAUGUUAGGGACC	24	c95967_g1_i4	Score: 2.5	gi|590662075|ref|XM_007035786.1|	182	2e-88	Theobroma cacao RNA binding,abscisic acid binding, putative isoform 4 (TCM_021403) mRNA, complete cds	.	.	.	.	sp|O04425|FCA_ARATH	250	E:2e-67	RecName:^	.	.	.	.	FCA;	Eukaryota;		Embryophyta;		Full=Flowering	time	control	Viridiplantae;	Streptophyta;	.	.	.	.	.
			c91208_g1_i2	Score: 2.5	gi|565370521|ref|XM_006351807.1|	1195	0	PREDICTED: Solanum tuberosum protein PIR-like (LOC102583093), transcript variant X3, mRNA	.	.	.	.	sp|Q5S2C3|PIR_ARATH	1546	E:0	RecName:^	.	.	.	.	Embryophyta;			Magnoliophyta;		Full=Protein	PIR;^Eukaryota;	Viridiplantae;	Tracheophyta;	Spermatophyta;	.	.	.	.	.
			c82875_g1_i1	Score: 2.5	gi|349707282|emb|FQ395338.1|	713	0	Vitis vinifera clone SS0AFA16YG16	.	.	.	.	sp|Q9LYR6|PTR49_ARATH	907	E:0	RecName:^	.	.	.	.	Viridiplantae;			Tracheophyta;		Full=Probable	peptide/nitrate	transporter	Streptophyta;	Embryophyta;	.	.	.	.	.
			c93461_g1_i1	Score: 2.5	gi|565364847|ref|XM_006349068.1|	348	0	PREDICTED: Solanum tuberosum pentatricopeptide repeat-containing protein At2g15820-like (LOC102579317), partial mRNA	.	.	.	.	sp|Q9XIL5|PP154_ARATH	816	E:0	RecName:^	.	.	.	.	Viridiplantae;			Tracheophyta;		Full=Pentatricopeptide	repeat-containing	protein	Streptophyta;	Embryophyta;	.	.	.	.	.
			c83669_g3_i1	Score: 2.5	.	.	.	.	gi|747077442|ref|XP_011085843.1|	302	1e-28	PREDICTED: uncharacterized protein LOC105167721 isoform X2 [Sesamum indicum]	.	.	.	.	.	.	.	.	PF09425.5	CCT_2	Divergent	.	.	.	c83669_g3_i1|m.22142	367-1068[-]	CCT	motif^180-203^E:4.2e-07	.	.	.	.	.
			c87489_g1_i3	Score: 2.2	gi|310699208|dbj|AB597166.1|	74	4e-29	Menziesia goyozanensis DNA, microsatellite:locus Mg15	gi|747092676|ref|XP_011094113.1|	634	9e-91	PREDICTED: transcription factor bHLH35-like isoform X2 [Sesamum indicum]	sp|Q2HIV9|BH035_ARATH	173	E:1e-61	RecName:^	.	.	.	.	Streptophyta;			Spermatophyta;		Full=Transcription	factor	bHLH35;^Eukaryota;	Embryophyta;	Tracheophyta;	.	.	.	.	.
			c68814_g1_i1	Score: 2.2	.	.	.	.	.	.	.	.	.	.	.	.	.	.	.	.	.	.	.	.	.	.	.	.	.	.	.	.	.	.	.
			c16140_g1_i1	Score: 2.2	.	.	.	.	gi|604331510|gb|EYU36368.1|	296	4e-30	hypothetical protein MIMGU_mgv1a017259mg [Erythranthe guttata]	.	.	.	.	.	.	.	.	.	.	.	.	.	.	.	.	.	.	.	.	.	.	.
			c87191_g1_i2	Score: 2.0	.	.	.	.	.	.	.	.	.	.	.	.	.	.	.	.	.	.	.	.	.	.	.	.	.	.	.	.	.	.	.
			c136457_g1_i1	Score: 2.0	.	.	.	.	.	.	.	.	.	.	.	.	.	.	.	.	.	.	.	.	.	.	.	.	.	.	.	.	.	.	.
			c94099_g1_i1	Score: 2.5	.	.	.	.	.	.	.	.	.	.	.	.	.	.	.	.	.	.	.	.	.	.	.	.	.	.	.	.	.	.	.
			c113959_g1_i1	Score: 1.8	.	.	.	.	.	.	.	.	.	.	.	.	.	.	.	.	.	.	.	.	.	.	.	.	.	.	.	.	.	.	.
			c46095_g1_i1	Score: 2.0	.	.	.	.	.	.	.	.	.	.	.	.	.	.	.	.	.	.	.	.	.	.	.	.	.	.	.	.	.	.	.
			c16583_g1_i1	Score: 2.0	.	.	.	.	.	.	.	.	.	.	.	.	.	.	.	.	.	.	.	.	.	.	.	.	.	.	.	.	.	.	.
			c15045_g1_i1	Score: 2.5	.	.	.	.	.	.	.	.	.	.	.	.	.	.	.	.	.	.	.	.	.	.	.	.	.	.	.	.	.	.	.
			c34083_g2_i1	Score: 2.0	.	.	.	.	.	.	.	.	.	.	.	.	.	.	.	.	.	.	.	.	.	.	.	.	.	.	.	.	.	.	.
			c64328_g1_i1	Score: 1.0	.	.	.	.	.	.	.	.	.	.	.	.	.	.	.	.	.	.	.	.	.	.	.	.	.	.	.	.	.	.	.
			c107151_g1_i1	Score: 0.8	.	.	.	.	.	.	.	.	.	.	.	.	.	.	.	.	.	.	.	.	.	.	.	.	.	.	.	.	.	.	.
			c100028_g1_i1	Score: 2.0	.	.	.	.	.	.	.	.	.	.	.	.	.	.	.	.	.	.	.	.	.	.	.	.	.	.	.	.	.	.	.
			c156151_g1_i1	Score: 2.2	.	.	.	.	.	.	.	.	.	.	.	.	.	.	.	.	.	.	.	.	.	.	.	.	.	.	.	.	.	.	.
			c147569_g1_i1	Score: 2.5	.	.	.	.	.	.	.	.	.	.	.	.	.	.	.	.	.	.	.	.	.	.	.	.	.	.	.	.	.	.	.
			c40500_g1_i1	Score: 2.2	.	.	.	.	.	.	.	.	.	.	.	.	.	.	.	.	.	.	.	.	.	.	.	.	.	.	.	.	.	.	.
			c120984_g1_i1	Score: 2.5	.	.	.	.	.	.	.	.	.	.	.	.	.	.	.	.	.	.	.	.	.	.	.	.	.	.	.	.	.	.	.
			c102349_g1_i1	Score: 2.5	.	.	.	.	.	.	.	.	.	.	.	.	.	.	.	.	.	.	.	.	.	.	.	.	.	.	.	.	.	.	.
Novel_71	UAUUUCUGCUUGGUCCUUGAA	16	c88680_g1_i4	Score: 2.5	gi|595850741|ref|XM_007209918.1|	244	3e-123	Prunus persica hypothetical protein (PRUPE_ppa005072mg) mRNA, complete cds	.	.	.	.	sp|Q8CHJ0|PIGU_CRIGR	137	E:6e-33	RecName:^	.	.	.	.	class			Metazoa;		Full=Phosphatidylinositol	glycan	anchor	U	protein;^Eukaryota;	.	.	.	K05293|PIGU; phosphatidylinositol glycan, class U	map00563|Glycosylphosphatidylinositol(GPI)-anchor biosynthesis;map01100|Metabolic pathways
			c93730_g3_i1	Score: 2.0	.	.	.	.	.	.	.	.	.	.	.	.	.	.	.	.	.	.	.	.	.	.	.	.	.	.	.	.	.	.	.
			c76400_g1_i3	Score: 2.5	.	.	.	.	gi|848903309|ref|XP_012851453.1|	1517	0	PREDICTED: nijmegen breakage syndrome 1 protein isoform X2 [Erythranthe guttatus]	sp|Q5RCV3|NBN_PONAB	93.2	E:3e-18	RecName:^	.	.	.	.	Vertebrata;			Eutheria;		Full=Nibrin;^Eukaryota;	Metazoa;	Chordata;	Euteleostomi;	Mammalia;	.	.	.	K10867|NBN, NBS1; nijmegen breakage syndrome protein 1	map03440|Homologous recombination
			c89884_g1_i1	Score: 2.5	.	.	.	.	.	.	.	.	.	.	.	.	.	.	.	.	.	.	.	.	.	.	.	.	.	.	.	.	.	.	.
			c82173_g1_i4	Score: 2.5	gi|595830331|ref|XM_007205987.1|	233	2e-117	Prunus persica hypothetical protein (PRUPE_ppa012603mg) mRNA, complete cds	gi|645217446|ref|XP_008225924.1|	888	1e-113	PREDICTED: cytokinin riboside 5'-monophosphate phosphoribohydrolase LOG1 [Prunus mume]	sp|Q8RUN2|LOG1_ARATH	336	E:5e-111	RecName:^	.	.	.	.	LOG1;	Eukaryota;		Embryophyta;		Full=Cytokinin	riboside	5'-monophosphate	Viridiplantae;	Streptophyta;	.	.	.	K06966|K06966; uncharacterized protein	.
			c90478_g3_i2	Score: 2.5	gi|596013212|ref|XM_007218639.1|	71	2e-27	Prunus persica hypothetical protein (PRUPE_ppa008839mg) mRNA, complete cds	gi|747067529|ref|XP_011080490.1|	649	3e-77	PREDICTED: dr1-associated corepressor [Sesamum indicum]	sp|Q2YDP3|NC2A_BOVIN	68.6	E:8e-12	RecName:^	.	.	.	.	Craniata;			Mammalia;		Full=Dr1-associated	corepressor;^Eukaryota;	Metazoa;	Vertebrata;	Euteleostomi;	.	.	.	.	.
			c94037_g6_i1	Score: 2.0	gi|288552065|gb|GQ117297.1|	34	7e-07	Chionanthus retusus clone StvCHR_12 microsatellite sequence	.	.	.	.	.	.	.	.	.	.	.	.	.	.	.	.	.	.	.	.	.	.	.	.	.	.	.
			c80474_g2_i1	Score: 2.5	.	.	.	.	.	.	.	.	.	.	.	.	.	.	.	.	.	.	.	.	.	.	.	.	.	.	.	.	.	.	.
			c32855_g1_i1	Score: 2.5	.	.	.	.	.	.	.	.	.	.	.	.	.	.	.	.	.	.	.	.	.	.	.	.	.	.	.	.	.	.	.
			c35941_g1_i1	Score: 2.5	.	.	.	.	.	.	.	.	.	.	.	.	.	.	.	.	.	.	.	.	.	.	.	.	.	.	.	.	.	.	.
			c125413_g1_i1	Score: 2.5	gi|566195161|ref|XM_002316900.2|	32	5e-06	Populus trichocarpa hypothetical protein (POPTR_0011s12750g) mRNA, complete cds	gi|661883078|emb|CDP13286.1|	215	3e-18	unnamed protein product [Coffea canephora]	sp|P81394|MYB15_ANTMA	56.2	E:4e-08	RecName:^	.	.	.	.	Streptophyta;			Spermatophyta;		Full=Myb-related	protein	315;^Eukaryota;	Embryophyta;	Tracheophyta;	.	.	.	.	.
			c25151_g1_i1	Score: 2.5	.	.	.	.	.	.	.	.	.	.	.	.	.	.	.	.	.	.	.	.	.	.	.	.	.	.	.	.	.	.	.
			c73664_g1_i1	Score: 2.5	.	.	.	.	.	.	.	.	.	.	.	.	.	.	.	.	.	.	.	.	.	.	.	.	.	.	.	.	.	.	.
			c153478_g1_i1	Score: 2.0	.	.	.	.	.	.	.	.	sp|O00339|MATN2_HUMAN	56.6	E:2e-08	RecName:^	.	.	.	.	Vertebrata;			Eutheria;		Full=Matrilin-2;^Eukaryota;	Metazoa;	Chordata;	Euteleostomi;	Mammalia;	.	.	.	.	.
			c14484_g1_i1	Score: 2.5	.	.	.	.	.	.	.	.	.	.	.	.	.	.	.	.	.	.	.	.	.	.	.	.	.	.	.	.	.	.	.
			c157538_g1_i1	Score: 2.5	.	.	.	.	.	.	.	.	.	.	.	.	.	.	.	.	.	.	.	.	.	.	.	.	.	.	.	.	.	.	.
Novel_36	UCACAGGUUUCUCUUACGUCC	6	c96448_g1_i5	Score: 2.0	gi|565380805|ref|XM_006356721.1|	335	2e-173	PREDICTED: Solanum tuberosum chromatin modification-related protein EAF1-like (LOC102588720), mRNA	.	.	.	.	sp|Q6ZRS2|SRCAP_HUMAN	70.1	E:3e-10	RecName:^	.	.	.	.	Craniata;			Mammalia;		Full=Helicase	SRCAP;^Eukaryota;	Metazoa;	Vertebrata;	Euteleostomi;	.	.	.	K11661|SRCAP; helicase SRCAP [EC:3.6.4.-]	.
			c82197_g1_i3	Score: 2.5	gi|565394571|ref|XM_006362869.1|	444	0	PREDICTED: Solanum tuberosum probable serine/threonine-protein kinase abkC-like (LOC102589091), mRNA	.	.	.	.	sp|Q02981|YP109_YEAST	244	E:2e-67	RecName:^	.	.	.	.	mitochondrial;	Eukaryota;		Ascomycota;		Full=ABC1	family	protein	Fungi;	Dikarya;	.	.	.	K08869|ADCK, ABC1; aarF domain-containing kinase	.
			c86343_g1_i1	Score: 2.5	.	.	.	.	.	.	.	.	.	.	.	.	.	.	.	.	.	.	.	.	.	.	.	.	.	.	.	.	.	.	.
			c96444_g3_i1	Score: 2.5	.	.	.	.	.	.	.	.	.	.	.	.	.	.	.	.	.	.	.	.	.	.	.	.	.	.	.	.	.	.	.
			c9741_g1_i2	Score: 2.5	.	.	.	.	.	.	.	.	.	.	.	.	.	.	.	.	.	.	.	.	.	.	.	.	.	.	.	.	.	.	.
			c89621_g1_i1	Score: 2.5	.	.	.	.	.	.	.	.	.	.	.	.	.	.	.	.	.	.	.	.	.	.	.	.	.	.	.	.	.	.	.
Novel_72	UCAUGCGAUCCCUUAGGAAUU	2	c75621_g1_i2	Score: 0.0	.	.	.	.	.	.	.	.	.	.	.	.	.	.	.	.	.	.	.	.	.	.	.	.	.	.	.	.	.	.	.
			c129104_g1_i1	Score: 2.5	.	.	.	.	.	.	.	.	.	.	.	.	.	.	.	.	.	.	.	.	.	.	.	.	.	.	.	.	.	.	.
Novel_37	UCCACAUGCAUAUUCUGUUAG	14	c93537_g1_i3	Score: 2.2	.	.	.	.	.	.	.	.	sp|Q9LID0|LDL2_ARATH	46.2	E:3e-07	RecName:^	.	.	.	.	homolog			Streptophyta;		Full=Lysine-specific	histone	demethylase	2;^Eukaryota;	Viridiplantae;	.	.	.	K11450|KDM1A, AOF2, LSD1; lysine-specific histone demethylase 1A [EC:1.-.-.-]	.
			c78713_g1_i3	Score: 2.5	gi|566150794|ref|XM_002299838.2|	198	1e-97	Populus trichocarpa hypothetical protein (POPTR_0001s24650g) mRNA, complete cds	.	.	.	.	sp|B2UQ30|OBG_AKKM8	191	E:8e-52	RecName:^	.	.	.	.	Verrucomicrobiales;			.	.	Full=GTPase	obg;^Bacteria;	Verrucomicrobia;	Verrucomicrobiaceae;	Akkermansia	.	.	.	K03979|obg; GTP-binding protein	.
			c90832_g1_i1	Score: 2.2	.	.	.	.	gi|698430421|ref|XP_009792971.1|	843	2e-109	PREDICTED: GDSL esterase/lipase At1g28600-like [Nicotiana sylvestris]	sp|Q9FXJ1|GDL6_ARATH	295	E:4e-95	RecName:^	.	.	.	.	Streptophyta;			Spermatophyta;		Full=GDSL	esterase/lipase	At1g28570;^Eukaryota;	Embryophyta;	Tracheophyta;	.	.	.	.	.
			c55355_g1_i1	Score: 2.2	.	.	.	.	.	.	.	.	.	.	.	.	.	.	.	.	.	.	.	.	.	.	.	.	.	.	.	.	.	.	.
			c94108_g2_i6	Score: 2.2	gi|449459203|ref|XM_004147288.1|	181	1e-88	PREDICTED: Cucumis sativus vesicle transport protein SFT2B (LOC101211113), transcript variant X1, mRNA	gi|747072617|ref|XP_011083228.1|	747	6e-96	PREDICTED: vesicle transport protein SFT2B [Sesamum indicum]	sp|O95562|SFT2B_HUMAN	101	E:4e-24	RecName:^	.	.	.	.	Metazoa;			Vertebrata;		Full=Vesicle	transport	protein	Chordata;	Craniata;	.	.	.	.	.
			c76376_g1_i1	Score: 0.0	.	.	.	.	.	.	.	.	.	.	.	.	.	.	.	.	.	.	.	.	.	.	.	.	.	.	.	.	.	.	.
			c19334_g1_i2	Score: 2.5	.	.	.	.	.	.	.	.	.	.	.	.	.	.	.	.	.	.	.	.	.	.	.	.	.	.	.	.	.	.	.
			c82545_g1_i2	Score: 2.2	gi|590720038|ref|XM_007051159.1|	110	2e-49	Theobroma cacao HCO3- transporter family (TCM_004891) mRNA, complete cds	gi|848850959|ref|XP_012834626.1|	244	4e-42	PREDICTED: probable boron transporter 2 [Erythranthe guttatus]	sp|Q9M1P7|BOR2_ARATH	98.6	E:1e-42	RecName:^	.	.	.	.	Viridiplantae;			Tracheophyta;		Full=Probable	boron	transporter	Streptophyta;	Embryophyta;	.	.	.	.	.
			c128398_g1_i1	Score: 2.0	.	.	.	.	.	.	.	.	.	.	.	.	.	.	.	.	.	.	.	.	.	.	.	.	.	.	.	.	.	.	.
			c16194_g1_i1	Score: 2.5	.	.	.	.	.	.	.	.	.	.	.	.	.	.	.	.	.	.	.	.	.	.	.	.	.	.	.	.	.	.	.
			c76376_g2_i1	Score: 2.0	.	.	.	.	.	.	.	.	.	.	.	.	.	.	.	.	.	.	.	.	.	.	.	.	.	.	.	.	.	.	.
			c73151_g1_i1	Score: 2.0	.	.	.	.	.	.	.	.	.	.	.	.	.	.	.	.	.	.	.	.	.	.	.	.	.	.	.	.	.	.	.
			c11038_g1_i1	Score: 2.2	.	.	.	.	.	.	.	.	.	.	.	.	.	.	.	.	.	.	.	.	.	.	.	.	.	.	.	.	.	.	.
			c139221_g1_i1	Score: 2.0	.	.	.	.	.	.	.	.	.	.	.	.	.	.	.	.	.	.	.	.	.	.	.	.	.	.	.	.	.	.	.
Novel_18	AAGAGGCAUCUAAGAGGGGAGAAC	3	c76364_g1_i1	Score: 2.2	.	.	.	.	.	.	.	.	.	.	.	.	.	.	.	.	.	.	.	.	.	.	.	.	.	.	.	.	.	.	.
			c63690_g2_i1	Score: 0.0	.	.	.	.	.	.	.	.	.	.	.	.	.	.	.	.	.	.	.	.	.	.	.	.	.	.	.	.	.	.	.
			c33491_g1_i1	Score: 2.2	.	.	.	.	.	.	.	.	.	.	.	.	.	.	.	.	.	.	.	.	.	.	.	.	.	.	.	.	.	.	.
Novel_39	UCGGACCAGGCUUCAUUCCUC	7	c93904_g1_i5	Score: 2.5	.	.	.	.	.	.	.	.	.	.	.	.	.	.	.	.	.	.	.	.	.	.	c93904_g1_i5|m.8404	2372-2686[+]	.	.	.	.	.	.	.
			c86630_g1_i1	Score: 2.5	gi|255565696|ref|XM_002523792.1|	323	3e-167	Ricinus communis conserved hypothetical protein, mRNA	.	.	.	.	sp|Q9ZE28|Y120_RICPR	103	E:4e-22	RecName:^	.	.	.	.	Alphaproteobacteria;			Rickettsieae;		Full=Uncharacterized	protein	RP120;^Bacteria;	Rickettsiales;	Rickettsiaceae;	.	.	.	K07276|K07276; uncharacterized protein	.
			c91157_g2_i1	Score: 1.8	gi|255578152|ref|XM_002529900.1|	276	3e-141	Ricinus communis DNA binding protein, putative, mRNA	gi|747084957|ref|XP_011089912.1|	1008	9e-123	PREDICTED: homeobox-leucine zipper protein REVOLUTA-like [Sesamum indicum]	sp|Q9SE43|REV_ARATH	345	E:3e-106	RecName:^	.	.	.	.	Viridiplantae;			Tracheophyta;		Full=Homeobox-leucine	zipper	protein	Streptophyta;	Embryophyta;	.	.	.	K09338|HD-ZIP; homeobox-leucine zipper protein	.
			c76285_g1_i3	Score: 0.0	.	.	.	.	.	.	.	.	.	.	.	.	.	.	.	.	.	.	.	.	.	.	.	.	.	.	.	.	.	.	.
			c81951_g1_i1	Score: 2.2	gi|590573548|ref|XM_007012091.1|	274	2e-140	Theobroma cacao Class III HD-Zip protein 8 isoform 2 (TCM_037207) mRNA, partial cds	gi|590573549|ref|XP_007012153.1|	946	2e-118	Class III HD-Zip protein 8 isoform 2, partial [Theobroma cacao]	sp|Q9ZU11|ATB15_ARATH	331	E:3e-105	RecName:^	.	.	.	.	Viridiplantae;			Tracheophyta;		Full=Homeobox-leucine	zipper	protein	Streptophyta;	Embryophyta;	.	.	.	.	.
			c77849_g2_i1	Score: 2.5	.	.	.	.	gi|747083772|ref|XP_011089264.1|	710	6e-86	PREDICTED: uncharacterized protein LOC105170278 isoform X2 [Sesamum indicum]	.	.	.	.	.	.	.	.	.	.	.	.	.	.	c77849_g2_i1|m.33442	91-723[-]	.	.	.	.	.	.	.
			c55150_g1_i2	Score: 1.0	.	.	.	.	gi|747093014|ref|XP_011094295.1|	178	2e-13	PREDICTED: uncharacterized protein LOC105174032 [Sesamum indicum]	.	.	.	.	.	.	.	.	.	.	.	.	.	.	.	.	.	.	.	.	.	.	.
Novel_76	UCUAUGUGAGUGUAUGUACACCC	2	c140500_g1_i1	Score: 2.5	.	.	.	.	.	.	.	.	.	.	.	.	.	.	.	.	.	.	.	.	.	.	.	.	.	.	.	.	.	.	.
			c1184_g2_i1	Score: 2.5	.	.	.	.	.	.	.	.	.	.	.	.	.	.	.	.	.	.	.	.	.	.	.	.	.	.	.	.	.	.	.
Novel_9	UCUCUCUCCUUCAAAGGCUUCU	9	c91868_g1_i2	Score: 2.0	.	.	.	.	gi|747056170|ref|XP_011074340.1|	1730	0	PREDICTED: 70 kDa peptidyl-prolyl isomerase-like isoform X2 [Sesamum indicum]	sp|Q43207|FKB70_WHEAT	454	E:8e-150	RecName:^	.	.	.	.	Viridiplantae;			Tracheophyta;		Full=70	kDa	peptidyl-prolyl	Streptophyta;	Embryophyta;	.	.	.	.	.
			c77314_g1_i3	Score: 2.5	gi|324121153|gb|HQ687488.1|	472	0	Bacopa monnieri 3-deoxy-D-arabino-heptulosonate-7-phosphate synthase mRNA, complete cds	gi|747099015|ref|XP_011097545.1|	1588	0	PREDICTED: phospho-2-dehydro-3-deoxyheptonate aldolase 2, chloroplastic [Sesamum indicum]	sp|P37822|AROG_SOLTU	579	E:0	RecName:^	.	.	.	.	Viridiplantae;			Tracheophyta;		Full=Phospho-2-dehydro-3-deoxyheptonate	aldolase	2,	Streptophyta;	Embryophyta;	.	.	.	K01626|E2.5.1.54, aroF, aroG, aroH; 3-deoxy-7-phosphoheptulonate synthase [EC:2.5.1.54]	map01230|Biosynthesis of amino acids;map01100|Metabolic pathways;map00400|Phenylalanine, tyrosine and tryptophan biosynthesis;map01110|Biosynthesis of secondary metabolites;map01130|Biosynthesis of antibiotics
			c143656_g1_i1	Score: 1.5	gi|593688250|ref|XM_007144698.1|	189	3e-93	Phaseolus vulgaris hypothetical protein (PHAVU_007G182400g) mRNA, complete cds	.	.	.	.	sp|Q9ZVL6|U603_ARATH	325	E:1e-109	RecName:^	.	.	.	.	Viridiplantae;			Tracheophyta;		Full=UPF0603	protein	At1g54780,	Streptophyta;	Embryophyta;	.	.	.	.	.
			c8021_g1_i1	Score: 2.0	.	.	.	.	gi|778683511|ref|XP_011651891.1|	1034	4e-139	PREDICTED: suppressor of disruption of TFIIS [Cucumis sativus]	sp|Q09893|YAI5_SCHPO	83.2	E:8e-18	RecName:^	.	.	.	.	Dikarya;			Schizosaccharomycetes;		Full=Uncharacterized	protein	C24B11.05;^Eukaryota;	Ascomycota;	Taphrinomycotina;	.	.	.	K18551|SDT1; pyrimidine and pyridine-specific 5'-nucleotidase [EC:3.1.3.-]	map00760|Nicotinate and nicotinamide metabolism
			c88483_g1_i1	Score: 2.0	.	.	.	.	.	.	.	.	.	.	.	.	.	.	.	.	.	.	.	.	.	.	.	.	.	.	.	.	.	.	.
			c39290_g1_i1	Score: 2.5	.	.	.	.	.	.	.	.	.	.	.	.	.	.	.	.	.	.	.	.	.	.	.	.	.	.	.	.	.	.	.
			c54713_g1_i1	Score: 1.8	.	.	.	.	.	.	.	.	.	.	.	.	.	.	.	.	.	.	.	.	.	.	.	.	.	.	.	.	.	.	.
			c122432_g1_i1	Score: 2.5	.	.	.	.	gi|147798163|emb|CAN71770.1|	114	1e-09	hypothetical protein VITISV_026210 [Vitis vinifera]	.	.	.	.	.	.	.	.	.	.	.	.	.	.	.	.	.	.	.	.	.	.	.
			c114522_g1_i1	Score: 1.8	.	.	.	.	gi|659067634|ref|XP_008440494.1|	446	1e-50	PREDICTED: bifunctional purine biosynthesis protein purH [Cucumis melo]	sp|B1HTV8|PUR9_LYSSC	79.7	E:2e-17	RecName:^	.	.	.	.	PurH;	Bacteria;		Bacillales;		Full=Bifunctional	purine	biosynthesis	Firmicutes;	Bacilli;	.	.	.	K00602|purH; phosphoribosylaminoimidazolecarboxamide formyltransferase / IMP cyclohydrolase [EC:2.1.2.3 3.5.4.10]	map00670|One carbon pool by folate;map01100|Metabolic pathways;map01130|Biosynthesis of antibiotics;map01110|Biosynthesis of secondary metabolites;map00230|Purine metabolism
Novel_77	UCUGAUAAUCUUUGUAAUACC	13	c94069_g1_i5	Score: 2.5	gi|147817231|emb|AM481226.2|	302	2e-155	Vitis vinifera contig VV78X278905.23, whole genome shotgun sequence	.	.	.	.	sp|Q6MC06|SYY_PARUW	481	E:7e-154	RecName:^	.	.	.	.	Parachlamydiaceae;			.	.	Full=Tyrosine--tRNA	ligase;^Bacteria;	Chlamydiae;	Candidatus	Protochlamydia	.	.	.	K01866|YARS, tyrS; tyrosyl-tRNA synthetase [EC:6.1.1.1]	map00970|Aminoacyl-tRNA biosynthesis
			c96269_g1_i4	Score: 2.5	gi|566202530|ref|XM_006375074.1|	350	0	Populus trichocarpa hypothetical protein (POPTR_0014s04680g) mRNA, complete cds	.	.	.	.	sp|Q0DCT8|G11A_ORYSJ	580	E:0	RecName:^	.	.	.	.	Streptophyta;			Spermatophyta;		Full=Protein	kinase	G11A;^Eukaryota;	Embryophyta;	Tracheophyta;	.	.	.	.	.
			c94141_g1_i1	Score: 2.2	gi|565356931|ref|XM_006345252.1|	87	6e-36	PREDICTED: Solanum tuberosum uncharacterized LOC102605046 (LOC102605046), transcript variant X2, mRNA	.	.	.	.	sp|Q8KEM4|Y663_CHLTE	53.5	E:1e-06	RecName:^	.	.	.	.	Chlorobia;			Chlorobaculum		Full=UPF0301	protein	CT0663;^Bacteria;	Chlorobiales;	Chlorobiaceae;	.	.	.	K07735|algH; putative transcriptional regulator	.
			c83285_g1_i1	Score: 2.5	gi|568841037|ref|XM_006474406.1|	33	4e-06	PREDICTED: Citrus sinensis uncharacterized LOC102610568 (LOC102610568), mRNA	gi|568842695|ref|XP_006475271.1|	261	7e-38	PREDICTED: uncharacterized protein LOC102626009 [Citrus sinensis]	.	.	.	.	.	.	.	.	PF03004.9	Transposase_24	Plant	family)	20-97	.	c83285_g1_i1|m.13673	1072-1440[+]	transposase	(Ptta/En/Spm	.	.	.	.	.
			c88244_g1_i1	Score: 2.5	.	.	.	.	.	.	.	.	.	.	.	.	.	.	.	.	.	.	.	.	.	.	.	.	.	.	.	.	.	.	.
			c35611_g1_i1	Score: 2.5	.	.	.	.	.	.	.	.	.	.	.	.	.	.	.	.	.	.	.	.	.	.	.	.	.	.	.	.	.	.	.
			c121849_g1_i1	Score: 2.5	.	.	.	.	.	.	.	.	.	.	.	.	.	.	.	.	.	.	.	.	.	.	.	.	.	.	.	.	.	.	.
			c20063_g1_i1	Score: 2.0	.	.	.	.	.	.	.	.	.	.	.	.	.	.	.	.	.	.	.	.	.	.	.	.	.	.	.	.	.	.	.
			c148785_g1_i1	Score: 2.5	.	.	.	.	.	.	.	.	.	.	.	.	.	.	.	.	.	.	.	.	.	.	.	.	.	.	.	.	.	.	.
			c116658_g1_i1	Score: 2.2	.	.	.	.	.	.	.	.	.	.	.	.	.	.	.	.	.	.	.	.	.	.	c116658_g1_i1|m.41102	2-451[+]	.	.	.	.	.	.	.
			c144165_g1_i1	Score: 2.5	.	.	.	.	gi|697156696|ref|XP_009587101.1|	358	7e-40	PREDICTED: protein trichome birefringence-like 31 [Nicotiana tomentosiformis]	.	.	.	.	.	.	.	.	.	.	.	.	.	.	.	.	.	.	.	.	.	.	.
			c145357_g1_i1	Score: 2.2	.	.	.	.	gi|398396002|ref|XP_003851459.1|	211	2e-19	calcium sensor protein NCS [Zymoseptoria tritici IPO323]	sp|Q09711|NCS1_SCHPO	72	E:1e-15	RecName:^	.	.	.	.	Dikarya;			Schizosaccharomycetes;		Full=Calcium-binding	protein	NCS-1;^Eukaryota;	Ascomycota;	Taphrinomycotina;	.	.	.	.	.
			c106789_g1_i1	Score: 2.5	.	.	.	.	.	.	.	.	.	.	.	.	.	.	.	.	.	.	.	.	.	.	.	.	.	.	.	.	.	.	.
Novel_40	UCUUGAUACCAUCAAUGGUGG	17	c79701_g1_i1	Score: 2.5	gi|38017094|gb|AY351387.1|	947	0	Nicotiana benthamiana DNA gyrase B subunit mRNA, complete cds	.	.	.	.	sp|Q5YLB4|GYRB_NICBE	1174	E:0	RecName:^	.	.	.	.	chloroplastic/mitochondrial;	Eukaryota;		Embryophyta;		Full=DNA	gyrase	subunit	Viridiplantae;	Streptophyta;	.	.	.	.	.
			c92527_g1_i8	Score: 2.2	gi|595847491|ref|XM_007209273.1|	134	3e-62	Prunus persica hypothetical protein (PRUPE_ppa008374mg) mRNA, complete cds	gi|747079446|ref|XP_011086923.1|	1115	1e-150	PREDICTED: uncharacterized protein LOC105168516 isoform X1 [Sesamum indicum]	.	.	.	.	.	.	.	.	PF00149.23	Metallophos	Calcineurin-like	.	.	.	c92527_g1_i8|m.14434	310-1311[+]	phosphoesterase^64-158^E:2.4e-06	.	.	.	.	.	.
			c81683_g1_i1	Score: 1.8	gi|159895419|gb|EU154993.1|	62	3e-22	Taraxacum officinale chloroplast polyphenol oxidase mRNA, complete cds; nuclear gene for chloroplast product	gi|747071945|ref|XP_011082867.1|	1564	0	PREDICTED: polyphenol oxidase I, chloroplastic-like [Sesamum indicum]	sp|Q9MB14|PPO2_IPOBA	502	E:1e-168	RecName:^	.	.	.	.	Viridiplantae;			Tracheophyta;		Full=Polyphenol	oxidase	II,	Streptophyta;	Embryophyta;	.	.	.	.	.
			c92827_g1_i1	Score: 2.5	gi|255537266|ref|XM_002509654.1|	295	7e-152	Ricinus communis Adenosine 3'-phospho 5'-phosphosulfate transporter, putative, mRNA	gi|747044902|ref|XP_011091415.1|	1280	6e-170	PREDICTED: UDP-galactose/UDP-glucose transporter 4-like [Sesamum indicum]	sp|Q9LDX3|UTR4_ARATH	448	E:5e-152	RecName:^	.	.	.	.	Streptophyta;			Spermatophyta;		Full=UDP-galactose/UDP-glucose	transporter	4;^Eukaryota;	Embryophyta;	Tracheophyta;	.	.	.	K15277|SLC35B3, PAPST2; solute carrier family 35 (adenosine 3'-phospho 5'-phosphosulfate transporter), member B3	.
			c90642_g2_i1	Score: 2.5	gi|628312129|ref|XM_007762907.1|	466	0	Cladophialophora yegresii CBS 114405 ATP-citrate synthase subunit 1 partial mRNA	gi|759210045|gb|KIV87391.1|	1729	0	ATP-citrate synthase subunit 1 [Exophiala sideris]	sp|O93988|ACL1_SORMK	613	E:0	RecName:^	.	.	.	.	Fungi;			Pezizomycotina;		Full=ATP-citrate	synthase	subunit	Dikarya;	Ascomycota;	.	.	.	K01648|ACLY; ATP citrate (pro-S)-lyase [EC:2.3.3.8]	map00020|Citrate cycle (TCA cycle);map00720|Carbon fixation pathways in prokaryotes;map01110|Biosynthesis of secondary metabolites;map01100|Metabolic pathways;map01120|Microbial metabolism in diverse environments;map01130|Biosynthesis of antibiotics
			c67492_g1_i1	Score: 2.5	gi|590651250|ref|XM_007032788.1|	106	6e-47	Theobroma cacao Brassinosteroid-6-oxidase 2 (TCM_018956) mRNA, complete cds	gi|225423426|ref|XP_002273613.1|	1469	0	PREDICTED: cytochrome P450 85A [Vitis vinifera]	sp|Q69F95|C85A_PHAVU	513	E:5e-178	RecName:^	.	.	.	.	Streptophyta;			Spermatophyta;		Full=Cytochrome	P450	85A;^Eukaryota;	Embryophyta;	Tracheophyta;	.	.	.	.	.
			c81104_g1_i4	Score: 2.5	.	.	.	.	.	.	.	.	.	.	.	.	.	.	.	.	.	.	.	.	.	.	c81104_g1_i4|m.25697	724-1065[+]	.	.	.	.	.	.	.
			c70659_g1_i2	Score: 1.5	.	.	.	.	.	.	.	.	.	.	.	.	.	.	.	.	.	.	.	.	.	.	.	.	.	.	.	.	.	.	.
			c71422_g2_i3	Score: 0.0	.	.	.	.	.	.	.	.	.	.	.	.	.	.	.	.	.	.	.	.	.	.	.	.	.	.	.	.	.	.	.
			c94474_g4_i1	Score: 2.2	.	.	.	.	.	.	.	.	.	.	.	.	.	.	.	.	.	.	.	.	.	.	.	.	.	.	.	.	.	.	.
			c115409_g1_i1	Score: 1.8	.	.	.	.	gi|659127578|ref|XP_008463774.1|	292	6e-29	PREDICTED: probable leucine-rich repeat receptor-like serine/threonine-protein kinase At3g14840 [Cucumis melo]	sp|C0LGN2|Y3148_ARATH	63.5	E:3e-11	RecName:^	.	.	.	.	serine/threonine-protein			Viridiplantae;		Full=Probable	leucine-rich	repeat	kinase	At3g14840;^Eukaryota;	.	.	.	.	.
			c125129_g1_i1	Score: 2.5	gi|590692691|ref|XM_007044064.1|	135	1e-63	Theobroma cacao Sec-independent periplasmic protein translocase (TCM_009037) mRNA, complete cds	gi|449434578|ref|XP_004135073.1|	462	1e-54	PREDICTED: sec-independent protein translocase protein TATC, chloroplastic [Cucumis sativus]	sp|Q9SJV5|TATC_ARATH	176	E:1e-53	RecName:^	.	.	.	.	TATC,			Streptophyta;		Full=Sec-independent	protein	translocase	chloroplastic;^Eukaryota;	Viridiplantae;	.	.	.	K03118|tatC; sec-independent protein translocase protein TatC	map03070|Bacterial secretion system;map03060|Protein export
			c41635_g1_i1	Score: 2.5	.	.	.	.	gi|747100618|ref|XP_011098406.1|	215	2e-19	PREDICTED: uncharacterized protein LOC105177082 [Sesamum indicum]	.	.	.	.	.	.	.	.	.	.	.	.	.	.	.	.	.	.	.	.	.	.	.
			c13535_g1_i1	Score: 2.5	.	.	.	.	.	.	.	.	.	.	.	.	.	.	.	.	.	.	.	.	.	.	.	.	.	.	.	.	.	.	.
			c160621_g1_i1	Score: 2.2	.	.	.	.	.	.	.	.	.	.	.	.	.	.	.	.	.	.	.	.	.	.	.	.	.	.	.	.	.	.	.
			c143772_g1_i1	Score: 2.5	gi|340007640|gb|JN098455.1|	77	1e-31	Mimulus guttatus mitochondrion, complete genome	.	.	.	.	.	.	.	.	.	.	.	.	.	.	.	.	.	.	.	.	.	.	.	.	.	.	.
			c79701_g1_i1	Score: 2.5	gi|38017094|gb|AY351387.1|	947	0	Nicotiana benthamiana DNA gyrase B subunit mRNA, complete cds	.	.	.	.	sp|Q5YLB4|GYRB_NICBE	1174	E:0	RecName:^	.	.	.	.	chloroplastic/mitochondrial;	Eukaryota;		Embryophyta;		Full=DNA	gyrase	subunit	Viridiplantae;	Streptophyta;	.	.	.	.	.
Novel_10	UGACAGAAGAGAGUGAGCACU	24	c91756_g1_i12	Score: 2.2	gi|565356709|ref|XM_006345144.1|	794	0	PREDICTED: Solanum tuberosum putative ATP-dependent helicase HRQ1-like (LOC102589199), mRNA	.	.	.	.	sp|Q05549|HRQ1_YEAST	439	E:1e-130	RecName:^	.	.	.	.	Fungi;			Saccharomycotina;		Full=Putative	ATP-dependent	helicase	Dikarya;	Ascomycota;	.	.	.	K06877|K06877; DEAD/DEAH box helicase domain-containing protein	.
			c93856_g2_i5	Score: 2.5	.	.	.	.	.	.	.	.	.	.	.	.	.	.	.	.	.	.	.	.	.	.	.	.	.	.	.	.	.	.	.
			c93773_g5_i2	Score: 1.5	gi|225317990|dbj|AK323148.1|	306	1e-157	Solanum lycopersicum cDNA, clone: LEFL1050BB12, HTC in leaf	.	.	.	.	sp|Q9FG23|CK5P3_ARATH	635	E:0	RecName:^	.	.	.	.	Embryophyta;			Magnoliophyta;		Full=CDK5RAP3-like	protein;^Eukaryota;	Viridiplantae;	Tracheophyta;	Spermatophyta;	.	.	.	.	.
			c85560_g1_i3	Score: 2.5	gi|255541045|ref|XM_002511541.1|	197	3e-97	Ricinus communis cop9 complex subunit 7a, putative, mRNA	gi|747044513|ref|XP_011089463.1|	872	5e-108	PREDICTED: COP9 signalosome complex subunit 7 isoform X3 [Sesamum indicum]	sp|Q94JU3|CSN7_ARATH	284	E:1e-87	RecName:^	.	.	.	.	7;	Eukaryota;		Embryophyta;		Full=COP9	signalosome	complex	Viridiplantae;	Streptophyta;	.	.	.	K12180|COPS7, CSN7; COP9 signalosome complex subunit 7	.
			c92766_g1_i9	Score: 1.5	gi|444436391|gb|KC160146.1|	44	3e-12	Eucalyptus cladocalyx clone EcxSPL2 SPL2-like protein gene, complete cds	gi|747079231|ref|XP_011086805.1|	1262	5e-163	PREDICTED: squamosa promoter-binding-like protein 12 [Sesamum indicum]	sp|A2YGR5|SPL12_ORYSI	230	E:3e-65	RecName:^	.	.	.	.	Viridiplantae;			Tracheophyta;		Full=Squamosa	promoter-binding-like	protein	Streptophyta;	Embryophyta;	.	.	.	.	.
			c86778_g1_i9	Score: 1.0	gi|568430084|gb|KC569432.1|	145	2e-68	Olea europaea subsp. europaea microsatellite ZIT018 sequence	gi|747100381|ref|XP_011098279.1|	594	2e-69	PREDICTED: protein yippee-like At5g53940 [Sesamum indicum]	sp|Q9FN32|YIPL7_ARATH	209	E:9e-62	RecName:^	.	.	.	.	Streptophyta;			Spermatophyta;		Full=Protein	yippee-like	At5g53940;^Eukaryota;	Embryophyta;	Tracheophyta;	.	.	.	.	.
			c93329_g6_i1	Score: 1.8	.	.	.	.	gi|747049720|ref|XP_011070914.1|	694	2e-82	PREDICTED: squamosa promoter-binding-like protein 6, partial [Sesamum indicum]	sp|Q94JW8|SPL6_ARATH	177	E:5e-48	RecName:^	.	.	.	.	Viridiplantae;			Tracheophyta;		Full=Squamosa	promoter-binding-like	protein	Streptophyta;	Embryophyta;	.	.	.	.	.
			c94541_g2_i2	Score: 2.5	gi|566162982|ref|XM_002304609.2|	482	0	Populus trichocarpa hypothetical protein (POPTR_0003s16250g) mRNA, complete cds	gi|747079350|ref|XP_011086871.1|	2101	0	PREDICTED: serine carboxypeptidase-like 45 [Sesamum indicum]	sp|Q93Y09|SCP45_ARATH	763	E:0	RecName:^	.	.	.	.	Streptophyta;			Spermatophyta;		Full=Serine	carboxypeptidase-like	45;^Eukaryota;	Embryophyta;	Tracheophyta;	.	.	.	K16297|SCPL-II; serine carboxypeptidase-like clade II [EC:3.4.16.-]	.
			c85068_g1_i2	Score: 2.5	.	.	.	.	gi|697137427|ref|XP_009622814.1|	496	3e-54	PREDICTED: protein TIFY 6B-like isoform X1 [Nicotiana tomentosiformis]	sp|Q9LVI4|TIF6B_ARATH	84	E:3e-16	RecName:^	.	.	.	.	Streptophyta;			Spermatophyta;		Full=Protein	TIFY	6B;^Eukaryota;	Embryophyta;	Tracheophyta;	.	.	.	K13464|JAZ; jasmonate ZIM domain-containing protein	map04075|Plant hormone signal transduction
			c68506_g1_i1	Score: 2.5	gi|593702953|ref|XM_007151818.1|	369	0	Phaseolus vulgaris hypothetical protein (PHAVU_004G083500g) mRNA, complete cds	gi|747074674|ref|XP_011084338.1|	1413	0	PREDICTED: mRNA-decapping enzyme subunit 2-like [Sesamum indicum]	sp|Q8GW31|DCP2_ARATH	435	E:2e-148	RecName:^	.	.	.	.	Viridiplantae;			Tracheophyta;		Full=mRNA-decapping	enzyme	subunit	Streptophyta;	Embryophyta;	.	.	.	K12613|DCP2; mRNA-decapping enzyme subunit 2 [EC:3.6.1.62]	map03018|RNA degradation
			c159959_g1_i1	Score: 2.5	gi|566184015|ref|XM_002311557.2|	440	0	Populus trichocarpa hypothetical protein (POPTR_0008s14720g) mRNA, complete cds	gi|659082163|ref|XP_008441700.1|	1741	0	PREDICTED: probable methyltransferase PMT2 [Cucumis melo]	sp|B9DFI7|PMT2_ARATH	581	E:0	RecName:^	.	.	.	.	Streptophyta;			Spermatophyta;		Full=Probable	methyltransferase	PMT2;^Eukaryota;	Embryophyta;	Tracheophyta;	.	.	.	.	.
			c82134_g1_i1	Score: 2.5	.	.	.	.	.	.	.	.	.	.	.	.	.	.	.	.	.	.	.	.	.	.	.	.	.	.	.	.	.	.	.
			c67452_g1_i1	Score: 2.0	.	.	.	.	gi|747047203|ref|XP_011069559.1|	309	9e-30	PREDICTED: MORN repeat-containing protein 1-like [Sesamum indicum]	sp|Q6PGF2|MORN4_MOUSE	56.6	E:6e-09	RecName:^	.	.	.	.	Metazoa;			Vertebrata;		Full=MORN	repeat-containing	protein	Chordata;	Craniata;	.	.	.	.	.
			c81677_g1_i1	Score: 2.5	.	.	.	.	.	.	.	.	.	.	.	.	.	.	.	.	.	.	.	.	.	.	.	.	.	.	.	.	.	.	.
			c96095_g9_i1	Score: 2.2	gi|147798167|emb|AM438944.2|	127	6e-59	Vitis vinifera contig VV78X021237.8, whole genome shotgun sequence	gi|147792973|emb|CAN73102.1|	656	9e-76	hypothetical protein VITISV_042891 [Vitis vinifera]	.	.	.	.	.	.	.	.	.	.	.	.	.	.	.	.	.	.	.	.	.	.	.
			c116496_g1_i1	Score: 1.5	gi|565364890|ref|XM_006349089.1|	38	2e-09	PREDICTED: Solanum tuberosum squamosa promoter-binding-like protein 1-like (LOC102587921), mRNA	gi|747096784|ref|XP_011096328.1|	388	1e-44	PREDICTED: squamosa promoter-binding protein 1 [Sesamum indicum]	sp|Q38741|SBP1_ANTMA	147	E:2e-43	RecName:^	.	.	.	.	Viridiplantae;			Tracheophyta;		Full=Squamosa	promoter-binding	protein	Streptophyta;	Embryophyta;	.	.	.	.	.
			c153591_g1_i1	Score: 2.0	.	.	.	.	.	.	.	.	.	.	.	.	.	.	.	.	.	.	.	.	.	.	.	.	.	.	.	.	.	.	.
			c66054_g1_i1	Score: 2.0	.	.	.	.	.	.	.	.	.	.	.	.	.	.	.	.	.	.	.	.	.	.	.	.	.	.	.	.	.	.	.
			c35266_g1_i1	Score: 2.5	.	.	.	.	gi|672822902|gb|KFH67796.1|	440	3e-53	40S ribosomal protein S24 [Mortierella verticillata NRRL 6337]	sp|O42387|RS24_TAKRU	172	E:1e-53	RecName:^	.	.	.	.	Metazoa;			Vertebrata;		Full=40S	ribosomal	protein	Chordata;	Craniata;	.	.	.	.	.
			c6364_g1_i1	Score: 2.5	.	.	.	.	.	.	.	.	.	.	.	.	.	.	.	.	.	.	.	.	.	.	.	.	.	.	.	.	.	.	.
			c50532_g1_i1	Score: 2.5	gi|565457894|ref|XM_006286885.1|	113	1e-51	Capsella rubella hypothetical protein (CARUB_v10000093mg) mRNA, complete cds	gi|870843077|gb|KMS96340.1|	444	4e-53	hypothetical protein BVRB_9g226100 [Beta vulgaris subsp. vulgaris]	sp|Q9M0V3|DDB1A_ARATH	176	E:9e-51	RecName:^	.	.	.	.	Viridiplantae;			Tracheophyta;		Full=DNA	damage-binding	protein	Streptophyta;	Embryophyta;	.	.	.	.	.
			c128157_g1_i1	Score: 2.5	.	.	.	.	.	.	.	.	.	.	.	.	.	.	.	.	.	.	.	.	.	.	.	.	.	.	.	.	.	.	.
			c19409_g1_i1	Score: 1.5	gi|388520662|gb|BT148599.1|	31	5e-06	Medicago truncatula clone JCVI-FLMt-14B16 unknown mRNA	gi|524845693|gb|AGR34081.1|	142	7e-10	squamosa promoter binding protein-like 4, partial [Pogostemon cablin]	sp|Q38741|SBP1_ANTMA	55.5	E:8e-10	RecName:^	.	.	.	.	Viridiplantae;			Tracheophyta;		Full=Squamosa	promoter-binding	protein	Streptophyta;	Embryophyta;	.	.	.	.	.
			c127832_g1_i1	Score: 2.5	.	.	.	.	gi|551654585|ref|XP_005830068.1|	144	6e-10	hypothetical protein GUITHDRAFT_73372 [Guillardia theta CCMP2712]	sp|P43509|CPR5_CAEEL	65.9	E:6e-13	RecName:^	.	.	.	.	5;	Eukaryota;		Nematoda;		Full=Cathepsin	B-like	cysteine	Metazoa;	Ecdysozoa;	.	.	.	K01363|CTSB; cathepsin B [EC:3.4.22.1]	map04924|Renin secretion;map04142|Lysosome;map04612|Antigen processing and presentation
Novel_11	UGAGCCGAAUCAAUAUCACUC	8	c94207_g3_i4	Score: 2.5	.	.	.	.	.	.	.	.	sp|Q9C5Y0|PLDD1_ARATH	845	E:0	RecName:^	.	.	.	.	Streptophyta;			Spermatophyta;		Full=Phospholipase	D	delta;^Eukaryota;	Embryophyta;	Tracheophyta;	.	.	.	K01115|PLD1_2; phospholipase D1/2 [EC:3.1.4.4]	map04071|Sphingolipid signaling pathway;map04144|Endocytosis;map00565|Ether lipid metabolism;map00564|Glycerophospholipid metabolism;map04014|Ras signaling pathway;map05231|Choline metabolism in cancer;map04024|cAMP signaling pathway;map04912|GnRH signaling pathway;map01110|Biosynthesis of secondary metabolites;map01100|Metabolic pathways;map04666|Fc gamma R-mediated phagocytosis;map04724|Glutama…
			c93662_g1_i2	Score: 2.5	.	.	.	.	.	.	.	.	sp|C0LGT6|EFR_ARATH	769	E:0	RecName:^	.	.	.	.	EFR;	Eukaryota;		Embryophyta;		Full=LRR	receptor-like	serine/threonine-protein	Viridiplantae;	Streptophyta;	.	.	.	K13428|EFR; LRR receptor-like serine/threonine-protein kinase EFR [EC:2.7.11.1]	map04626|Plant-pathogen interaction
			c92297_g1_i3	Score: 2.5	gi|294987228|gb|GU339489.1|	80	4e-32	Cucumis sativus RING zinc finger ankyrin protein mRNA, partial cds	.	.	.	.	.	.	.	.	.	.	.	.	PF14111.1	DUF4283	Domain	function		.	c92297_g1_i3|m.5949	1309-2820[+]	of	unknown	.	.	.	.	.
			c43242_g1_i1	Score: 2.2	gi|595835582|ref|XM_007207021.1|	393	0	Prunus persica hypothetical protein (PRUPE_ppa024338mg) mRNA, partial cds	.	.	.	.	sp|Q9FI80|PP425_ARATH	524	E:9e-174	RecName:^	.	.	.	.	Viridiplantae;			Tracheophyta;		Full=Pentatricopeptide	repeat-containing	protein	Streptophyta;	Embryophyta;	.	.	.	.	.
			c95552_g3_i2	Score: 2.5	.	.	.	.	gi|661886903|emb|CDP09312.1|	1972	0	unnamed protein product [Coffea canephora]	sp|Q9LN01|PPR21_ARATH	452	E:1e-146	RecName:^	.	.	.	.	Viridiplantae;			Tracheophyta;		Full=Pentatricopeptide	repeat-containing	protein	Streptophyta;	Embryophyta;	.	.	.	.	.
			c87208_g2_i3	Score: 0.0	.	.	.	.	.	.	.	.	.	.	.	.	.	.	.	.	.	.	.	.	.	.	.	.	.	.	.	.	.	.	.
			c135325_g1_i1	Score: 2.5	.	.	.	.	gi|747080463|ref|XP_011087483.1|	896	9e-116	PREDICTED: uncharacterized protein LOC105168950 isoform X2 [Sesamum indicum]	.	.	.	.	.	.	.	.	.	.	.	.	.	.	c135325_g1_i1|m.26994	1-1068[+]	.	.	.	.	.	.	.
			c138951_g1_i1	Score: 2.0	.	.	.	.	.	.	.	.	.	.	.	.	.	.	.	.	.	.	.	.	.	.	.	.	.	.	.	.	.	.	.
Novel_78	UGCACUGCCUCUUCCCUGGC	10	c96066_g1_i3	Score: 2.2	gi|147833467|emb|AM478326.2|	488	0	Vitis vinifera contig VV78X154662.12, whole genome shotgun sequence	.	.	.	.	sp|A1XD97|TFP11_CANFA	434	E:6e-131	RecName:^	.	.	.	.	Chordata;			Euteleostomi;		Full=Tuftelin-interacting	protein	11;^Eukaryota;	Craniata;	Vertebrata;	.	.	.	K13103|TFIP11; tuftelin-interacting protein 11	.
			c86150_g1_i2	Score: 2.5	gi|565345404|ref|XM_006339725.1|	258	2e-131	PREDICTED: Solanum tuberosum pollen-specific protein SF3-like (LOC102580228), mRNA	gi|661887714|emb|CDP08845.1|	876	1e-114	unnamed protein product [Coffea canephora]	sp|P29675|SF3_HELAN	195	E:1e-58	RecName:^	.	.	.	.	Streptophyta;			Spermatophyta;		Full=Pollen-specific	protein	SF3;^Eukaryota;	Embryophyta;	Tracheophyta;	.	.	.	.	.
			c63422_g1_i1	Score: 2.2	.	.	.	.	gi|702321396|ref|XP_010052796.1|	344	5e-37	PREDICTED: mavicyanin-like [Eucalyptus grandis]	sp|Q41001|BCP_PEA	93.6	E:9e-22	RecName:^	.	.	.	.	Streptophyta;			Spermatophyta;		Full=Blue	copper	protein;^Eukaryota;	Embryophyta;	Tracheophyta;	.	.	.	.	.
			c80057_g2_i1	Score: 2.5	.	.	.	.	gi|604327584|gb|EYU33341.1|	166	2e-12	hypothetical protein MIMGU_mgv1a017267mg [Erythranthe guttata]	.	.	.	.	.	.	.	.	.	.	.	.	.	.	.	.	.	.	.	.	.	.	.
			c111725_g1_i1	Score: 2.0	.	.	.	.	gi|743823761|ref|XP_010932617.1|	296	3e-32	PREDICTED: basic blue protein-like [Elaeis guineensis]	sp|P60496|BABL_LILLO	102	E:4e-27	RecName:^	.	.	.	.	Tracheophyta;			Liliopsida;		Full=Chemocyanin;^Eukaryota;	Viridiplantae;	Streptophyta;	Spermatophyta;	Magnoliophyta;	.	.	.	.	.
			c146377_g1_i1	Score: 2.5	.	.	.	.	gi|147770062|emb|CAN72141.1|	398	7e-43	hypothetical protein VITISV_017108 [Vitis vinifera]	sp|P10978|POLX_TOBAC	80.9	E:3e-17	RecName:^	.	.	.	.	transposon			Viridiplantae;		Full=Retrovirus-related	Pol	polyprotein	TNT	1-94;^Eukaryota;	.	.	.	.	.
			c17603_g1_i1	Score: 2.2	.	.	.	.	.	.	.	.	.	.	.	.	.	.	.	.	.	.	.	.	.	.	.	.	.	.	.	.	.	.	.
			c99789_g1_i1	Score: 2.5	.	.	.	.	.	.	.	.	.	.	.	.	.	.	.	.	.	.	.	.	.	.	.	.	.	.	.	.	.	.	.
			c150477_g1_i1	Score: 0.0	gi|258676287|gb|GQ468879.1|	36	8e-09	Aquilegia coerulea cultivar Origami precursor microRNA R408 gene, complete sequence	.	.	.	.	.	.	.	.	.	.	.	.	.	.	.	.	.	.	.	.	.	.	.	.	.	.	.
			c147233_g1_i1	Score: 2.5	.	.	.	.	.	.	.	.	.	.	.	.	.	.	.	.	.	.	.	.	.	.	.	.	.	.	.	.	.	.	.
Novel_19	AAGGACUUCACUGCUACUUAAGACU	1	c90667_g1_i1	Score: 0.0	.	.	.	.	.	.	.	.	.	.	.	.	.	.	.	.	.	.	.	.	.	.	.	.	.	.	.	.	.	.	.
Novel_41	UGCACUGCCUCUUCCCUGGCU	8	c96066_g1_i3	Score: 2.2	gi|147833467|emb|AM478326.2|	488	0	Vitis vinifera contig VV78X154662.12, whole genome shotgun sequence	.	.	.	.	sp|A1XD97|TFP11_CANFA	434	E:6e-131	RecName:^	.	.	.	.	Chordata;			Euteleostomi;		Full=Tuftelin-interacting	protein	11;^Eukaryota;	Craniata;	Vertebrata;	.	.	.	K13103|TFIP11; tuftelin-interacting protein 11	.
			c86150_g1_i2	Score: 2.5	gi|565345404|ref|XM_006339725.1|	258	2e-131	PREDICTED: Solanum tuberosum pollen-specific protein SF3-like (LOC102580228), mRNA	gi|661887714|emb|CDP08845.1|	876	1e-114	unnamed protein product [Coffea canephora]	sp|P29675|SF3_HELAN	195	E:1e-58	RecName:^	.	.	.	.	Streptophyta;			Spermatophyta;		Full=Pollen-specific	protein	SF3;^Eukaryota;	Embryophyta;	Tracheophyta;	.	.	.	.	.
			c63422_g1_i1	Score: 2.5	.	.	.	.	gi|702321396|ref|XP_010052796.1|	344	5e-37	PREDICTED: mavicyanin-like [Eucalyptus grandis]	sp|Q41001|BCP_PEA	93.6	E:9e-22	RecName:^	.	.	.	.	Streptophyta;			Spermatophyta;		Full=Blue	copper	protein;^Eukaryota;	Embryophyta;	Tracheophyta;	.	.	.	.	.
			c111725_g1_i1	Score: 2.2	.	.	.	.	gi|743823761|ref|XP_010932617.1|	296	3e-32	PREDICTED: basic blue protein-like [Elaeis guineensis]	sp|P60496|BABL_LILLO	102	E:4e-27	RecName:^	.	.	.	.	Tracheophyta;			Liliopsida;		Full=Chemocyanin;^Eukaryota;	Viridiplantae;	Streptophyta;	Spermatophyta;	Magnoliophyta;	.	.	.	.	.
			c17603_g1_i1	Score: 2.2	.	.	.	.	.	.	.	.	.	.	.	.	.	.	.	.	.	.	.	.	.	.	.	.	.	.	.	.	.	.	.
			c99789_g1_i1	Score: 2.5	.	.	.	.	.	.	.	.	.	.	.	.	.	.	.	.	.	.	.	.	.	.	.	.	.	.	.	.	.	.	.
			c150477_g1_i1	Score: 0.0	gi|258676287|gb|GQ468879.1|	36	8e-09	Aquilegia coerulea cultivar Origami precursor microRNA R408 gene, complete sequence	.	.	.	.	.	.	.	.	.	.	.	.	.	.	.	.	.	.	.	.	.	.	.	.	.	.	.
			c147233_g1_i1	Score: 2.5	.	.	.	.	.	.	.	.	.	.	.	.	.	.	.	.	.	.	.	.	.	.	.	.	.	.	.	.	.	.	.
Novel_79	UGCCAUGUAGGACGACUACCGG	3	c90894_g2_i1	Score: 2.2	gi|596048525|ref|XM_007220329.1|	644	0	Prunus persica hypothetical protein (PRUPE_ppa005291mg) mRNA, complete cds	.	.	.	.	sp|Q0WQG8|GTG2_ARATH	692	E:0	RecName:^	.	.	.	.	Viridiplantae;			Tracheophyta;		Full=GPCR-type	G	protein	Streptophyta;	Embryophyta;	.	.	.	.	.
			c55594_g1_i1	Score: 2.2	.	.	.	.	.	.	.	.	.	.	.	.	.	.	.	.	.	.	.	.	.	.	.	.	.	.	.	.	.	.	.
			c55113_g1_i2	Score: 2.0	.	.	.	.	.	.	.	.	.	.	.	.	.	.	.	.	.	.	.	.	.	.	.	.	.	.	.	.	.	.	.
Novel_42	UGGAGAAGCAGGACACAUGCU	10	c94266_g1_i1	Score: 2.5	gi|62082846|gb|AY959268.1|	60	6e-21	Peperomia caperata clone 3 ty3/gypsy-like retrotransposon reverse transcriptase-like (RT) gene, partial sequence	.	.	.	.	sp|Q7LHG5|YI31B_YEAST	110	E:5e-23	RecName:^	.	.	.	.	Fungi;			Saccharomycotina;		Full=Transposon	Ty3-I	Gag-Pol	Dikarya;	Ascomycota;	.	.	.	K07497|K07497; putative transposase	.
			c88272_g2_i1	Score: 2.2	gi|565348655|ref|XM_006341260.1|	407	0	PREDICTED: Solanum tuberosum phosphoglucan phosphatase LSF1, chloroplastic-like (LOC102603794), transcript variant X2, mRNA	.	.	.	.	sp|F4J117|LSF1_ARATH	580	E:0	RecName:^	.	.	.	.	Viridiplantae;			Tracheophyta;		Full=Phosphoglucan	phosphatase	LSF1,	Streptophyta;	Embryophyta;	.	.	.	.	.
			c54663_g1_i1	Score: 2.0	gi|590612133|ref|XM_007022236.1|	128	3e-59	Theobroma cacao NAC domain-containing protein 21/22 isoform 1 (TCM_032479) mRNA, complete cds	gi|378405610|gb|AFB82644.1|	911	6e-118	NAC transcription factor [Camellia sinensis]	sp|Q84TE6|NAC22_ARATH	306	E:8e-100	RecName:^	.	.	.	.	Viridiplantae;			Tracheophyta;		Full=NAC	domain-containing	protein	Streptophyta;	Embryophyta;	.	.	.	.	.
			c339_g1_i1	Score: 2.5	.	.	.	.	gi|552919016|gb|ESA03866.1|	1243	1e-168	hypothetical protein GLOINDRAFT_336518 [Rhizophagus irregularis DAOM 181602]	sp|O42248|GBLP_DANRE	536	E:0	RecName:^	.	.	.	.	beta-2-like			Chordata;		Full=Guanine	nucleotide-binding	protein	1;^Eukaryota;	Metazoa;	.	.	.	K14753|RACK1; guanine nucleotide-binding protein subunit beta-2-like 1 protein	map05162|Measles
			c46451_g1_i1	Score: 2.5	.	.	.	.	.	.	.	.	.	.	.	.	.	.	.	.	.	.	.	.	.	.	.	.	.	.	.	.	.	.	.
			c18863_g1_i1	Score: 2.5	gi|565492253|ref|XM_006303704.1|	132	1e-61	Capsella rubella hypothetical protein (CARUB_v10011974mg) mRNA, complete cds	gi|661898070|emb|CDO98037.1|	435	9e-52	unnamed protein product [Coffea canephora]	sp|Q8LEM8|RL373_ARATH	162	E:1e-49	RecName:^	.	.	.	.	Viridiplantae;			Tracheophyta;		Full=60S	ribosomal	protein	Streptophyta;	Embryophyta;	.	.	.	K02922|RP-L37e, RPL37; large subunit ribosomal protein L37e	map03010|Ribosome
			c70114_g1_i1	Score: 2.5	.	.	.	.	.	.	.	.	.	.	.	.	.	.	.	.	.	.	.	.	.	.	.	.	.	.	.	.	.	.	.
			c47223_g2_i1	Score: 2.5	.	.	.	.	gi|747072711|ref|XP_011083280.1|	250	2e-23	PREDICTED: protein CUP-SHAPED COTYLEDON 2 [Sesamum indicum]	.	.	.	.	.	.	.	.	.	.	.	.	.	.	.	.	.	.	.	.	.	.	.
			c18783_g1_i1	Score: 1.5	.	.	.	.	.	.	.	.	.	.	.	.	.	.	.	.	.	.	.	.	.	.	.	.	.	.	.	.	.	.	.
			c129372_g1_i1	Score: 2.2	.	.	.	.	.	.	.	.	.	.	.	.	.	.	.	.	.	.	.	.	.	.	.	.	.	.	.	.	.	.	.
Novel_43	UGGCAGUCAUCUUGGCUAAC	15	c88786_g1_i2	Score: 2.5	gi|568430367|gb|KC569463.1|	103	8e-45	Olea europaea subsp. europaea microsatellite ZIT113 sequence	.	.	.	.	sp|Q8S8C6|BPC4_ARATH	313	E:6e-96	RecName:^	.	.	.	.	Streptophyta;			Spermatophyta;		Full=Protein	BASIC	PENTACYSTEINE4;^Eukaryota;	Embryophyta;	Tracheophyta;	.	.	.	.	.
			c96578_g1_i2	Score: 2.5	gi|304419296|gb|HM626801.1|	47	8e-14	Gossypium hirsutum isolate GH268_436005 retrotransposon Gorge3, partial sequence	.	.	.	.	sp|Q7LHG5|YI31B_YEAST	276	E:1e-75	RecName:^	.	.	.	.	Fungi;			Saccharomycotina;		Full=Transposon	Ty3-I	Gag-Pol	Dikarya;	Ascomycota;	.	.	.	K07497|K07497; putative transposase	.
			c92114_g3_i1	Score: 2.5	gi|21552978|gb|AF480487.1|	203	2e-100	Nicotiana tabacum Rar1 (Rar1) mRNA, complete cds	.	.	.	.	sp|Q9SE33|RAR1_ARATH	269	E:1e-81	RecName:^	.	.	.	.	protein			Streptophyta;		Full=Cysteine	and	histidine-rich	RAR1;^Eukaryota;	Viridiplantae;	.	.	.	K13458|RAR1; disease resistance protein	map04626|Plant-pathogen interaction
			c78566_g1_i1	Score: 2.5	.	.	.	.	gi|747090393|ref|XP_011092882.1|	950	1e-120	PREDICTED: eukaryotic translation initiation factor 4B-like [Sesamum indicum]	.	.	.	.	.	.	.	.	PF06273.6	eIF-4B	Plant	initiation		.	c78566_g1_i1|m.19818	49-1125[+]	specific	eukaryotic	.	.	.	.	.
			c99272_g1_i1	Score: 2.5	gi|15425732|dbj|AB063191.1|	924	0	Cucumis melo CmEIL1 mRNA for EIN3-like protein, complete cds	gi|821595342|ref|NP_001295791.1|	1668	0	protein ETHYLENE INSENSITIVE 3 [Cucumis sativus]	sp|O24606|EIN3_ARATH	531	E:0	RecName:^	.	.	.	.	Viridiplantae;			Tracheophyta;		Full=Protein	ETHYLENE	INSENSITIVE	Streptophyta;	Embryophyta;	.	.	.	K14514|EIN3; ethylene-insensitive protein 3	map04075|Plant hormone signal transduction
			c75139_g1_i1	Score: 2.5	gi|595948895|ref|XM_007216214.1|	318	7e-165	Prunus persica hypothetical protein (PRUPE_ppa017379mg) mRNA, partial cds	gi|747053147|ref|XP_011072723.1|	1050	6e-139	PREDICTED: RNA-binding protein with multiple splicing, partial [Sesamum indicum]	sp|Q9WVB0|RBPMS_MOUSE	76.3	E:7e-15	RecName:^	.	.	.	.	splicing;	Eukaryota;		Craniata;		Full=RNA-binding	protein	with	Metazoa;	Chordata;	.	.	.	.	.
			c33650_g1_i1	Score: 2.5	.	.	.	.	.	.	.	.	.	.	.	.	.	.	.	.	.	.	.	.	.	.	.	.	.	.	.	.	.	.	.
			c69435_g1_i2	Score: 2.5	.	.	.	.	gi|567880455|ref|XP_006432786.1|	207	3e-17	hypothetical protein CICLE_v10002672mg [Citrus clementina]	.	.	.	.	.	.	.	.	.	.	.	.	.	.	c69435_g1_i2|m.33364	232-633[-]	.	ExpAA=18.86^PredHel=1^Topology=o51-70i	.	.	.	.	.
			c58955_g1_i1	Score: 2.5	.	.	.	.	.	.	.	.	.	.	.	.	.	.	.	.	.	.	.	.	.	.	.	.	.	.	.	.	.	.	.
			c40016_g1_i1	Score: 2.5	.	.	.	.	.	.	.	.	.	.	.	.	.	.	.	.	.	.	.	.	.	.	.	.	.	.	.	.	.	.	.
			c143803_g1_i1	Score: 1.8	gi|349731181|emb|FQ389389.1|	68	2e-26	Vitis vinifera clone SS0AEB1YP21	gi|700199076|gb|KGN54234.1|	261	2e-27	hypothetical protein Csa_4G294910 [Cucumis sativus]	.	.	.	.	.	.	.	.	.	.	.	.	.	.	.	.	.	.	.	.	.	.	.
			c42683_g1_i1	Score: 2.5	gi|160957929|emb|CU231944.1|	51	6e-17	Populus EST from mild drought-stressed leaves	gi|657996409|ref|XP_008390572.1|	123	2e-07	PREDICTED: 40S ribosomal protein S29-like [Malus domestica]	sp|Q5I7K3|RS29_WHEAT	48.5	E:2e-07	RecName:^	.	.	.	.	Viridiplantae;			Tracheophyta;		Full=40S	ribosomal	protein	Streptophyta;	Embryophyta;	.	.	.	.	.
			c64736_g1_i1	Score: 0.5	.	.	.	.	.	.	.	.	.	.	.	.	.	.	.	.	.	.	.	.	.	.	.	.	.	.	.	.	.	.	.
			c64736_g2_i1	Score: 0.0	.	.	.	.	.	.	.	.	.	.	.	.	.	.	.	.	.	.	.	.	.	.	.	.	.	.	.	.	.	.	.
			c41100_g1_i1	Score: 2.5	.	.	.	.	.	.	.	.	.	.	.	.	.	.	.	.	.	.	.	.	.	.	.	.	.	.	.	.	.	.	.
Novel_80	UUCAAGAAAGCUGUGGGACA	46	c96027_g2_i4	Score: 2.5	gi|566184066|ref|XM_002311580.2|	78	1e-30	Populus trichocarpa hypothetical protein (POPTR_0008s15060g) mRNA, complete cds	.	.	.	.	sp|Q94KE2|TIC_ARATH	341	E:7e-94	RecName:^	.	.	.	.	Viridiplantae;			Tracheophyta;		Full=Protein	TIME	FOR	Streptophyta;	Embryophyta;	.	.	.	.	.
			c95574_g1_i1	Score: 2.5	gi|590572886|ref|XM_007011907.1|	39	4e-09	Theobroma cacao FIP1, putative isoform 2 (TCM_037086) mRNA, complete cds	.	.	.	.	sp|Q5U317|FIP1_RAT	80.1	E:8e-14	RecName:^	.	.	.	.	Metazoa;			Vertebrata;		Full=Pre-mRNA	3'-end-processing	factor	Chordata;	Craniata;	.	.	.	K14405|FIP1L1, FIP1; pre-mRNA 3'-end-processing factor FIP1	map03015|mRNA surveillance pathway
			c92161_g1_i3	Score: 2.5	.	.	.	.	.	.	.	.	sp|Q96RT7|GCP6_HUMAN	86.7	E:2e-15	RecName:^	.	.	.	.	Metazoa;			Vertebrata;		Full=Gamma-tubulin	complex	component	Chordata;	Craniata;	.	.	.	K16573|TUBGCP6, GCP6; gamma-tubulin complex component 6	.
			c93858_g1_i1	Score: 2.2	gi|123672077|emb|AM430540.1|	144	1e-67	Vitis vinifera contig VV78X246657.11, whole genome shotgun sequence	.	.	.	.	sp|Q92576|PHF3_HUMAN	73.6	E:1e-11	RecName:^	.	.	.	.	Metazoa;			Vertebrata;		Full=PHD	finger	protein	Chordata;	Craniata;	.	.	.	.	.
			c87297_g1_i1	Score: 2.5	.	.	.	.	.	.	.	.	sp|Q76E23|IF4G1_ARATH	145	E:9e-34	RecName:^	.	.	.	.	4G;	Eukaryota;		Embryophyta;		Full=Eukaryotic	translation	initiation	Viridiplantae;	Streptophyta;	.	.	.	.	.
			c94698_g1_i5	Score: 2.5	.	.	.	.	.	.	.	.	.	.	.	.	.	.	.	.	.	.	.	.	.	.	.	.	.	.	.	.	.	.	.
			c91714_g1_i1	Score: 2.5	gi|262233616|gb|GU123895.1|	154	2e-73	Coffea arabica clone BAC 140-17D, complete sequence	gi|747087251|ref|XP_011091159.1|	2977	0	PREDICTED: cellulose synthase-like protein G3 [Sesamum indicum]	sp|Q570S7|CSLG1_ARATH	487	E:1e-158	RecName:^	.	.	.	.	Viridiplantae;			Tracheophyta;		Full=Cellulose	synthase-like	protein	Streptophyta;	Embryophyta;	.	.	.	.	.
			c83220_g2_i2	Score: 1.0	gi|590578521|ref|XM_007013471.1|	35	3e-07	Theobroma cacao Uncharacterized protein (TCM_038143) mRNA, complete cds	.	.	.	.	.	.	.	.	.	.	.	.	.	.	.	.	.	.	.	.	.	.	.	.	.	.	.
			c88468_g1_i1	Score: 2.5	gi|225312881|dbj|AK320223.1|	288	6e-148	Solanum lycopersicum cDNA, clone: LEFL1006CD05, HTC in leaf	gi|747084353|ref|XP_011089582.1|	2017	0	PREDICTED: uncharacterized protein LOC105170501 [Sesamum indicum]	.	.	.	.	.	.	.	.	.	.	.	.	.	.	c88468_g1_i1|m.14473	206-1843[+]	.	.	.	.	.	.	.
			c86068_g1_i1	Score: 2.5	gi|217315792|gb|FJ460465.1|	121	4e-55	Brassica rapa subsp. pekinensis MORN mRNA, complete cds	gi|747043787|ref|XP_011085673.1|	1539	0	PREDICTED: uncharacterized protein LOC105167598 [Sesamum indicum]	sp|Q8RY89|PI5K8_ARATH	110	E:8e-24	RecName:^	.	.	.	.	Viridiplantae;			Tracheophyta;		Full=Phosphatidylinositol	4-phosphate	5-kinase	Streptophyta;	Embryophyta;	.	.	.	.	.
			c94440_g1_i2	Score: 2.2	.	.	.	.	gi|747103109|ref|XP_011099742.1|	1652	0	PREDICTED: cytochrome P450 CYP82D47-like [Sesamum indicum]	sp|O49858|C82A3_SOYBN	539	E:0	RecName:^	.	.	.	.	Streptophyta;			Spermatophyta;		Full=Cytochrome	P450	82A3;^Eukaryota;	Embryophyta;	Tracheophyta;	.	.	.	.	.
			c77796_g1_i1	Score: 2.5	gi|58013370|gb|AY733075.1|	1343	0	Olea europaea plastidial delta-12 oleate desaturase (FAD6) mRNA, complete cds; nuclear gene for chloroplast product	gi|54873456|gb|AAV41001.1|	2199	0	chloroplast fatty acid desaturase 6 [Olea europaea subsp. europaea]	sp|P48627|FAD6C_BRANA	699	E:0	RecName:^	.	.	.	.	chloroplastic;	Eukaryota;		Embryophyta;		Full=Omega-6	fatty	acid	Viridiplantae;	Streptophyta;	.	.	.	.	.
			c59467_g1_i1	Score: 1.0	gi|147832271|emb|AM489352.2|	34	9e-07	Vitis vinifera contig VV78X191730.5, whole genome shotgun sequence	.	.	.	.	.	.	.	.	.	.	.	.	.	.	.	.	.	.	.	.	.	.	.	.	.	.	.
			c16046_g1_i1	Score: 2.5	.	.	.	.	.	.	.	.	.	.	.	.	.	.	.	.	.	.	.	.	.	.	.	.	.	.	.	.	.	.	.
			c76156_g1_i1	Score: 2.2	.	.	.	.	gi|747080241|ref|XP_011087365.1|	1211	3e-160	PREDICTED: presenilins-associated rhomboid-like protein, mitochondrial [Sesamum indicum]	sp|P53259|PCP1_YEAST	87.4	E:2e-17	RecName:^	.	.	.	.	Fungi;			Saccharomycotina;		Full=Rhomboid	protein	1,	Dikarya;	Ascomycota;	.	.	.	K09650|PARL, PSARL, PCP1; rhomboid-like protein [EC:3.4.21.105]	.
			c108437_g1_i1	Score: 2.5	gi|862453|dbj|D55646.1|CUCCAT2	913	0	Cucurbita pepo mRNA for catalase (cat2), complete cds	gi|571330996|gb|AHF27430.1|	2638	0	catalase [Cucurbita moschata]	sp|P48352|CATA3_CUCPE	1011	E:0	RecName:^	.	.	.	.	Streptophyta;			Spermatophyta;		Full=Catalase	isozyme	3;^Eukaryota;	Embryophyta;	Tracheophyta;	.	.	.	.	.
			c94833_g2_i2	Score: 2.5	.	.	.	.	.	.	.	.	.	.	.	.	.	.	.	.	.	.	.	.	.	.	.	.	.	.	.	.	.	.	.
			c87875_g1_i2	Score: 2.5	.	.	.	.	gi|697127055|ref|XP_009617558.1|	241	2e-51	PREDICTED: hit family protein 1 isoform X2 [Nicotiana tomentosiformis]	sp|O07513|HIT_BACSU	42.7	E:7e-11	RecName:^	.	.	.	.	Bacillales;			Full=Protein		Full=Protein	hit;^Bacteria;	Firmicutes;	Bacillaceae;	Bacillus`sp|O07513|HIT_BACSU^O07513^Q:1137-1033,H:6-40^45.71%ID^E:7e-11^RecName:	.	.	.	K02503|HINT1, hinT, hit; histidine triad (HIT) family protein	.
			c83633_g1_i1	Score: 2.0	.	.	.	.	gi|108710101|gb|ABF97896.1|	730	2e-83	transposon protein, putative, Mutator sub-class [Oryza sativa Japonica Group]	.	.	.	.	.	.	.	.	PF03108.10	DBD_Tnp_Mut	MuDR	transposase		.	c83633_g1_i1|m.22089	121-972[-]	family	transposase^3-41^E:4.6e-06`PF10551.4^MULE^MULE	.	.	.	.	.
			c73121_g1_i1	Score: 2.0	gi|1321677|emb|X97640.1|	389	0	Antirrhinum sp mRNA for cyclin-dependent kinase, cdc2d	gi|747046496|ref|XP_011099956.1|	1495	0	PREDICTED: cell division control protein 2 homolog D [Sesamum indicum]	sp|Q38775|CDC2D_ANTMA	560	E:0	RecName:^	.	.	.	.	2			Viridiplantae;		Full=Cell	division	control	homolog	D;^Eukaryota;	.	.	.	.	.
			c79890_g1_i1	Score: 2.5	.	.	.	.	.	.	.	.	.	.	.	.	.	.	.	.	.	.	.	.	.	.	.	.	.	.	.	.	.	.	.
			c95924_g2_i2	Score: 2.0	.	.	.	.	gi|747053421|ref|XP_011072873.1|	344	2e-34	PREDICTED: uncharacterized protein LOC105157989 [Sesamum indicum]	.	.	.	.	.	.	.	.	.	.	.	.	.	.	c95924_g2_i2|m.25839	559-873[-]	.	.	.	.	.	.	.
			c76006_g2_i1	Score: 2.5	gi|123679202|emb|AM473368.1|	108	3e-48	Vitis vinifera, whole genome shotgun sequence, contig VV78X262323.6, clone ENTAV 115	gi|661895206|emb|CDP01011.1|	774	5e-95	unnamed protein product [Coffea canephora]	sp|O81001|GRF1_ARATH	182	E:1e-51	RecName:^	.	.	.	.	Streptophyta;			Spermatophyta;		Full=Growth-regulating	factor	1;^Eukaryota;	Embryophyta;	Tracheophyta;	.	.	.	.	.
			c82692_g2_i1	Score: 2.5	.	.	.	.	.	.	.	.	.	.	.	.	.	.	.	.	.	.	.	.	.	.	.	.	.	.	.	.	.	.	.
			c153156_g1_i1	Score: 2.5	.	.	.	.	gi|571443251|ref|XP_006576082.1|	319	4e-30	PREDICTED: uncharacterized protein LOC102659506 [Glycine max]	.	.	.	.	.	.	.	.	.	.	.	.	.	.	c153156_g1_i1|m.32773	378-752[-]	.	.	.	.	.	.	.
			c76687_g1_i3	Score: 2.5	.	.	.	.	.	.	.	.	.	.	.	.	.	.	.	.	.	.	.	.	.	.	.	.	.	.	.	.	.	.	.
			c154641_g1_i1	Score: 2.5	.	.	.	.	.	.	.	.	.	.	.	.	.	.	.	.	.	.	.	.	.	.	.	.	.	.	.	.	.	.	.
			c91145_g5_i1	Score: 2.5	.	.	.	.	gi|590624821|ref|XP_007025713.1|	207	8e-16	P(E)-nerolidol/(E,E)-geranyl linalool synthase, putative isoform 1 [Theobroma cacao]	sp|Q93YV0|GES_ARATH	70.1	E:2e-12	RecName:^	.	.	.	.	Embryophyta;			Magnoliophyta;		Full=(E,E)-geranyllinalool	synthase;^Eukaryota;	Viridiplantae;	Tracheophyta;	Spermatophyta;	.	.	.	K17982|TPS04, GES; geranyllinalool synthase [EC:4.2.3.144]	map00904|Diterpenoid biosynthesis
			c79372_g1_i1	Score: 2.5	.	.	.	.	gi|661896450|emb|CDO99639.1|	165	1e-10	unnamed protein product [Coffea canephora]	.	.	.	.	.	.	.	.	.	.	.	.	.	.	.	.	.	.	.	.	.	.	.
			c74809_g1_i1	Score: 2.0	gi|593264405|ref|XM_007134319.1|	71	9e-28	Phaseolus vulgaris hypothetical protein (PHAVU_010G043000g) mRNA, complete cds	gi|747043743|ref|XP_011085486.1|	342	1e-37	PREDICTED: uncharacterized protein LOC105167450 [Sesamum indicum]	.	.	.	.	.	.	.	.	PF04570.9	DUF581	Protein	function		.	c74809_g1_i1|m.34315	309-686[-]	of	unknown	.	.	.	.	.
			c80206_g1_i2	Score: 2.5	gi|565395625|ref|XM_006363376.1|	186	1e-91	PREDICTED: Solanum tuberosum uncharacterized LOC102584144 (LOC102584144), mRNA	gi|747046779|ref|XP_011101236.1|	550	1e-66	PREDICTED: uncharacterized protein LOC105179333 [Sesamum indicum]	.	.	.	.	.	.	.	.	.	.	.	.	.	.	c80206_g1_i2|m.35166	248-649[+]	.	ExpAA=44.45^PredHel=2^Topology=i68-90o105-127i	.	.	.	.	.
			c25476_g1_i1	Score: 2.5	.	.	.	.	gi|747048741|ref|XP_011070391.1|	137	2e-07	PREDICTED: growth-regulating factor 8 isoform X1 [Sesamum indicum]	.	.	.	.	.	.	.	.	PF08879.5	WRC	WRC	.	.	.	c25476_g1_i1|m.36281	305-610[-]	.	.	.	.	.	.	.
			c83220_g4_i1	Score: 1.0	gi|189163297|dbj|AP010531.1|	38	2e-09	Lotus japonicus genomic DNA, chromosome 5, clone: LjT17N13, TM0953, complete sequence	gi|255633434|gb|ACU17075.1|	121	1e-06	unknown [Glycine max]	.	.	.	.	.	.	.	.	.	.	.	.	.	.	c83220_g4_i1|m.37740	1-300[-]	.	.	.	.	.	.	.
			c4684_g1_i1	Score: 2.2	.	.	.	.	.	.	.	.	.	.	.	.	.	.	.	.	.	.	.	.	.	.	.	.	.	.	.	.	.	.	.
			c108_g1_i1	Score: 2.5	.	.	.	.	.	.	.	.	.	.	.	.	.	.	.	.	.	.	.	.	.	.	.	.	.	.	.	.	.	.	.
			c91066_g5_i3	Score: 2.5	.	.	.	.	.	.	.	.	.	.	.	.	.	.	.	.	.	.	.	.	.	.	.	.	.	.	.	.	.	.	.
			c44709_g1_i1	Score: 2.5	.	.	.	.	.	.	.	.	.	.	.	.	.	.	.	.	.	.	.	.	.	.	.	.	.	.	.	.	.	.	.
			c96443_g3_i1	Score: 2.5	.	.	.	.	gi|147807720|emb|CAN66553.1|	348	1e-35	hypothetical protein VITISV_018166 [Vitis vinifera]	.	.	.	.	.	.	.	.	PF00385.19	Chromo	Chromo	MOdifier)		.	c96443_g3_i1|m.46863	1-333[-]	(CHRromatin	Organisation	.	.	.	.	.
			c87455_g2_i1	Score: 1.5	.	.	.	.	.	.	.	.	.	.	.	.	.	.	.	.	.	.	.	.	.	.	.	.	.	.	.	.	.	.	.
			c2216_g1_i1	Score: 2.5	.	.	.	.	.	.	.	.	.	.	.	.	.	.	.	.	.	.	.	.	.	.	.	.	.	.	.	.	.	.	.
			c88954_g4_i1	Score: 1.5	.	.	.	.	gi|590721052|ref|XP_007051499.1|	219	6e-20	F-box family protein, putative isoform 4 [Theobroma cacao]	.	.	.	.	.	.	.	.	.	.	.	.	.	.	c88954_g4_i1|m.48593	2-310[+]	.	.	.	.	.	.	.
			c157161_g1_i1	Score: 2.5	.	.	.	.	.	.	.	.	.	.	.	.	.	.	.	.	.	.	.	.	.	.	.	.	.	.	.	.	.	.	.
			c45304_g1_i1	Score: 2.5	.	.	.	.	.	.	.	.	.	.	.	.	.	.	.	.	.	.	.	.	.	.	.	.	.	.	.	.	.	.	.
			c131079_g1_i1	Score: 2.5	.	.	.	.	.	.	.	.	.	.	.	.	.	.	.	.	.	.	.	.	.	.	.	.	.	.	.	.	.	.	.
			c140714_g1_i1	Score: 2.0	.	.	.	.	gi|604316945|gb|EYU29034.1|	218	7e-20	hypothetical protein MIMGU_mgv1a022147mg, partial [Erythranthe guttata]	sp|P35336|PGLR_ACTDE	87	E:4e-20	RecName:^	.	.	.	.	Tracheophyta;			eudicotyledons;		Full=Polygalacturonase;^Eukaryota;	Viridiplantae;	Streptophyta;	Spermatophyta;	Magnoliophyta;	.	.	.	.	.
			c124928_g1_i1	Score: 2.5	.	.	.	.	.	.	.	.	.	.	.	.	.	.	.	.	.	.	.	.	.	.	.	.	.	.	.	.	.	.	.
Novel_81	UUCCGAGUCCUCCCAUUCCAAC	9	c83080_g1_i4	Score: 2.5	gi|255567231|ref|XM_002524551.1|	89	7e-37	Ricinus communis conserved hypothetical protein, mRNA	.	.	.	.	.	.	.	.	.	.	.	.	.	.	.	.	.	.	c83080_g1_i4|m.960	1279-5184[-]	.	.	.	.	.	.	.
			c92280_g1_i2	Score: 1.0	.	.	.	.	.	.	.	.	sp|Q7XA39|RGA4_SOLBU	60.8	E:3e-19	RecName:^	.	.	.	.	RGA4;	Eukaryota;		Embryophyta;		Full=Putative	disease	resistance	Viridiplantae;	Streptophyta;	.	.	.	.	.
			c88703_g1_i1	Score: 2.0	.	.	.	.	gi|695046634|ref|XP_009411156.1|	78	1e-06	PREDICTED: putative disease resistance RPP13-like protein 3 [Musa acuminata subsp. malaccensis]	.	.	.	.	.	.	.	.	.	.	.	.	.	.	.	.	.	.	.	.	.	.	.
			c92482_g1_i2	Score: 2.5	.	.	.	.	.	.	.	.	.	.	.	.	.	.	.	.	PF07939.6	DUF1685	Protein	function		.	c92482_g1_i2|m.9083	526-1050[-]	of	unknown	.	.	.	.	.
			c93993_g1_i1	Score: 2.5	gi|150171032|emb|AM746200.1|	678	0	Nicotiana tabacum partial mRNA for glutamyl tRNA Reductase (hemA gene)	gi|747056074|ref|XP_011074292.1|	2202	0	PREDICTED: glutamyl-tRNA reductase 1, chloroplastic [Sesamum indicum]	sp|P93111|HEM11_CUCSA	828	E:0	RecName:^	.	.	.	.	Viridiplantae;			Tracheophyta;		Full=Glutamyl-tRNA	reductase	1,	Streptophyta;	Embryophyta;	.	.	.	K02492|hemA; glutamyl-tRNA reductase [EC:1.2.1.70]	map00860|Porphyrin and chlorophyll metabolism;map01100|Metabolic pathways;map01110|Biosynthesis of secondary metabolites
			c96183_g1_i1	Score: 2.5	.	.	.	.	gi|747087948|ref|XP_011091535.1|	627	2e-68	PREDICTED: putative disease resistance protein RGA3 [Sesamum indicum]	sp|Q7XA40|RGA3_SOLBU	158	E:1e-39	RecName:^	.	.	.	.	RGA3;	Eukaryota;		Embryophyta;		Full=Putative	disease	resistance	Viridiplantae;	Streptophyta;	.	.	.	.	.
			c96569_g2_i1	Score: 2.0	gi|31442543|gb|AC133216.2|	32	5e-06	Oryza sativa (japonica cultivar-group) chromosome 11 BAC clone OSJNBb0049B20, complete sequence	gi|661888283|emb|CDP08016.1|	523	2e-57	unnamed protein product [Coffea canephora]	sp|Q7XA40|RGA3_SOLBU	149	E:4e-39	RecName:^	.	.	.	.	RGA3;	Eukaryota;		Embryophyta;		Full=Putative	disease	resistance	Viridiplantae;	Streptophyta;	.	.	.	.	.
			c89715_g1_i3	Score: 2.5	.	.	.	.	.	.	.	.	.	.	.	.	.	.	.	.	.	.	.	.	.	.	.	.	.	.	.	.	.	.	.
			c103675_g1_i1	Score: 2.5	.	.	.	.	gi|147766254|emb|CAN72277.1|	251	2e-24	hypothetical protein VITISV_043408 [Vitis vinifera]	sp|P10978|POLX_TOBAC	57.4	E:2e-09	RecName:^	.	.	.	.	transposon			Viridiplantae;		Full=Retrovirus-related	Pol	polyprotein	TNT	1-94;^Eukaryota;	.	.	.	.	.
Novel_82	UUCGAACACAACACCUCUGCU	8	c93796_g1_i1	Score: 2.2	gi|255537474|ref|XM_002509758.1|	559	0	Ricinus communis transcription factor, putative, mRNA	.	.	.	.	sp|Q61T02|KDM5_CAEBR	397	E:9e-112	RecName:^	.	.	.	.	Ecdysozoa;			Rhabditida;		Full=Lysine-specific	demethylase	rbr-2;^Eukaryota;	Nematoda;	Chromadorea;	.	.	.	.	.
			c27424_g1_i2	Score: 2.5	gi|514787680|ref|XM_004971335.1|	47	4e-14	PREDICTED: Setaria italica uncharacterized LOC101754362 (LOC101754362), mRNA	gi|747081844|ref|XP_011088216.1|	1262	3e-166	PREDICTED: uncharacterized protein LOC105169512 [Sesamum indicum]	.	.	.	.	.	.	.	.	PF06830.6	Root_cap	Root	ExpAA=18.79	PredHel=1	.	c27424_g1_i2|m.21900	29-1372[+]	cap^358-414^E:2.8e-29	sigP:1^24^0.941^YES	.	.	.	.	.
			c94304_g1_i1	Score: 2.2	.	.	.	.	.	.	.	.	.	.	.	.	.	.	.	.	.	.	.	.	.	.	.	.	.	.	.	.	.	.	.
			c89621_g3_i2	Score: 2.2	.	.	.	.	.	.	.	.	.	.	.	.	.	.	.	.	.	.	.	.	.	.	.	.	.	.	.	.	.	.	.
			c36053_g1_i1	Score: 2.5	.	.	.	.	.	.	.	.	.	.	.	.	.	.	.	.	.	.	.	.	.	.	.	.	.	.	.	.	.	.	.
			c54786_g1_i1	Score: 2.0	.	.	.	.	.	.	.	.	.	.	.	.	.	.	.	.	.	.	.	.	.	.	.	.	.	.	.	.	.	.	.
			c93598_g1_i1	Score: 2.5	.	.	.	.	.	.	.	.	.	.	.	.	.	.	.	.	.	.	.	.	.	.	.	.	.	.	.	.	.	.	.
			c91091_g6_i1	Score: 2.5	.	.	.	.	.	.	.	.	.	.	.	.	.	.	.	.	.	.	.	.	.	.	.	.	.	.	.	.	.	.	.
Novel_83	UUCUCCUCUUAAAUGUCUCUUU	20	c87720_g1_i3	Score: 2.0	.	.	.	.	gi|604318841|gb|EYU30282.1|	553	4e-57	hypothetical protein MIMGU_mgv1a004150mg [Erythranthe guttata]	.	.	.	.	.	.	.	.	PF09133.5	SANTA	SANTA	.	.	.	c87720_g1_i3|m.1308	2302-4806[-]	(SANT	Associated)^94-191^E:6.5e-27	.	.	.	.	.
			c84529_g1_i1	Score: 2.5	gi|568851724|ref|XM_006479474.1|	617	0	PREDICTED: Citrus sinensis structural maintenance of chromosomes protein 1-like (LOC102614736), mRNA	.	.	.	.	sp|Q9Z1M9|SMC1A_RAT	660	E:0	RecName:^	.	.	.	.	protein			Chordata;		Full=Structural	maintenance	of	1A;^Eukaryota;	Metazoa;	.	.	.	K06636|SMC1; structural maintenance of chromosome 1	map04113|Meiosis - yeast;map04110|Cell cycle;map04111|Cell cycle - yeast;map04114|Oocyte meiosis
			c88648_g1_i1	Score: 2.5	gi|565376378|ref|XM_006354621.1|	695	0	PREDICTED: Solanum tuberosum endoplasmic reticulum metallopeptidase 1-like (LOC102602520), mRNA	.	.	.	.	sp|Q3UVK0|ERMP1_MOUSE	216	E:1e-56	RecName:^	.	.	.	.	Metazoa;			Vertebrata;		Full=Endoplasmic	reticulum	metallopeptidase	Chordata;	Craniata;	.	.	.	.	.
			c87230_g1_i1	Score: 2.5	gi|565384868|ref|XM_006358282.1|	428	0	PREDICTED: Solanum tuberosum probable glycosyltransferase At5g03795-like (LOC102598549), transcript variant X3, mRNA	.	.	.	.	sp|Q9FFN2|GLYT3_ARATH	339	E:4e-104	RecName:^	.	.	.	.	Streptophyta;			Spermatophyta;		Full=Probable	glycosyltransferase	At5g03795;^Eukaryota;	Embryophyta;	Tracheophyta;	.	.	.	.	.
			c86724_g1_i4	Score: 2.5	gi|566179957|ref|XM_002310570.2|	355	0	Populus trichocarpa hypothetical protein (POPTR_0007s06690g) mRNA, complete cds	gi|747103765|ref|XP_011100084.1|	1243	1e-163	PREDICTED: uncharacterized GTP-binding protein At5g64813-like [Sesamum indicum]	sp|Q9C5J9|Y5483_ARATH	423	E:3e-141	RecName:^	.	.	.	.	Viridiplantae;			Tracheophyta;		Full=Uncharacterized	GTP-binding	protein	Streptophyta;	Embryophyta;	.	.	.	K07933|RABL3; Rab-like protein 3	.
			c85927_g1_i1	Score: 2.5	gi|590681831|ref|XM_007041124.1|	213	3e-106	Theobroma cacao Fatty acid hydroxylase superfamily isoform 2 (TCM_006142) mRNA, complete cds	gi|697156419|ref|XP_009586962.1|	2356	0	PREDICTED: protein ECERIFERUM 1-like [Nicotiana tomentosiformis]	sp|F4HVY0|CER1_ARATH	738	E:0	RecName:^	.	.	.	.	Streptophyta;			Spermatophyta;		Full=Protein	ECERIFERUM	1;^Eukaryota;	Embryophyta;	Tracheophyta;	.	.	.	K15404|K15404, CER1; aldehyde decarbonylase [EC:4.1.99.5]	map01110|Biosynthesis of secondary metabolites;map00073|Cutin, suberine and wax biosynthesis
			c78154_g1_i1	Score: 2.5	.	.	.	.	gi|571433413|ref|XP_006572896.1|	592	8e-68	PREDICTED: uncharacterized protein LOC100819752 isoform X1 [Glycine max]	.	.	.	.	.	.	.	.	.	.	.	.	.	.	c78154_g1_i1|m.19892	719-1414[+]	.	ExpAA=63.36^PredHel=3^Topology=i128-150o155-177i184-206o	.	.	.	.	.
			c93042_g2_i7	Score: 2.2	.	.	.	.	.	.	.	.	.	.	.	.	.	.	.	.	.	.	.	.	.	.	.	.	.	.	.	.	.	.	.
			c80309_g1_i1	Score: 2.5	.	.	.	.	.	.	.	.	.	.	.	.	.	.	.	.	.	.	.	.	.	.	.	.	.	.	.	.	.	.	.
			c78297_g1_i1	Score: 2.2	gi|565347944|ref|XM_006340919.1|	243	3e-123	PREDICTED: Solanum tuberosum probable peptide/nitrate transporter At3g53960-like (LOC102589394), mRNA	gi|747094186|ref|XP_011094926.1|	893	3e-113	PREDICTED: protein NRT1/ PTR FAMILY 5.6-like [Sesamum indicum]	sp|P0CI03|PTR28_ARATH	294	E:7e-94	RecName:^	.	.	.	.	Viridiplantae;			Tracheophyta;		Full=Putative	peptide/nitrate	transporter	Streptophyta;	Embryophyta;	.	.	.	.	.
			c12610_g1_i1	Score: 2.5	.	.	.	.	.	.	.	.	.	.	.	.	.	.	.	.	PF05910.7	DUF868	Plant	unknown		.	c12610_g1_i1|m.31925	58-714[+]	protein	of	.	.	.	.	.
			c35050_g1_i1	Score: 2.5	.	.	.	.	.	.	.	.	.	.	.	.	.	.	.	.	.	.	.	.	.	.	.	.	.	.	.	.	.	.	.
			c136959_g1_i1	Score: 2.0	.	.	.	.	.	.	.	.	.	.	.	.	.	.	.	.	.	.	.	.	.	.	.	.	.	.	.	.	.	.	.
			c63690_g2_i1	Score: 0.0	.	.	.	.	.	.	.	.	.	.	.	.	.	.	.	.	.	.	.	.	.	.	.	.	.	.	.	.	.	.	.
			c77250_g2_i1	Score: 2.5	.	.	.	.	gi|658020190|ref|XP_008345472.1|	342	2e-35	PREDICTED: uncharacterized protein LOC103408393 [Malus domestica]	sp|P10978|POLX_TOBAC	78.2	E:1e-15	RecName:^	.	.	.	.	transposon			Viridiplantae;		Full=Retrovirus-related	Pol	polyprotein	TNT	1-94;^Eukaryota;	.	.	.	.	.
			c28851_g1_i1	Score: 2.0	.	.	.	.	.	.	.	.	.	.	.	.	.	.	.	.	.	.	.	.	.	.	.	.	.	.	.	.	.	.	.
			c83821_g1_i1	Score: 2.2	.	.	.	.	.	.	.	.	.	.	.	.	.	.	.	.	.	.	.	.	.	.	.	.	.	.	.	.	.	.	.
			c110301_g1_i1	Score: 2.5	.	.	.	.	gi|848858240|ref|XP_012830051.1|	453	9e-55	PREDICTED: uncharacterized protein LOC105951209 [Erythranthe guttatus]	.	.	.	.	.	.	.	.	PF13961.1	DUF4219	Domain	function		.	c110301_g1_i1|m.46766	2-334[+]	of	unknown	.	.	.	.	.
			c120402_g1_i1	Score: 2.5	.	.	.	.	gi|697112334|ref|XP_009610044.1|	249	2e-25	PREDICTED: uncharacterized protein LOC104103814 [Nicotiana tomentosiformis]	.	.	.	.	.	.	.	.	.	.	.	.	.	.	.	.	.	.	.	.	.	.	.
			c17741_g1_i1	Score: 2.5	.	.	.	.	.	.	.	.	.	.	.	.	.	.	.	.	.	.	.	.	.	.	.	.	.	.	.	.	.	.	.
Novel_20	AAGUGGAAUUAAUUGAUACAUUAU	5	c96008_g1_i2	Score: 2.2	gi|596018835|ref|XM_007218846.1|	1101	0	Prunus persica hypothetical protein (PRUPE_ppa000625mg) mRNA, complete cds	.	.	.	.	sp|Q93YU5|EXOC4_ARATH	1352	E:0	RecName:^	.	.	.	.	4;	Eukaryota;		Embryophyta;		Full=Probable	exocyst	complex	Viridiplantae;	Streptophyta;	.	.	.	K06111|EXOC4, SEC8L1; exocyst complex component 4	map04530|Tight junction
			c65319_g1_i1	Score: 2.5	.	.	.	.	gi|743826387|ref|XP_011022787.1|	461	3e-50	PREDICTED: uncharacterized protein LOC105124459 [Populus euphratica]	.	.	.	.	.	.	.	.	PF00168.25	C2	C2	.	.	.	c65319_g1_i1|m.13268	30-746[-]	domain^55-114^E:0.069	.	.	.	.	.	.
			c84454_g1_i2	Score: 2.5	gi|349715284|emb|FQ380586.1|	219	1e-109	Vitis vinifera clone SS0ACG48YB02	gi|747078783|ref|XP_011086567.1|	1049	7e-138	PREDICTED: carbonic anhydrase 2-like [Sesamum indicum]	sp|P27141|CAHC_TOBAC	363	E:8e-121	RecName:^	.	.	.	.	Streptophyta;			Spermatophyta;		Full=Carbonic	anhydrase,	chloroplastic;^Eukaryota;	Embryophyta;	Tracheophyta;	.	.	.	.	.
			c48775_g1_i1	Score: 2.2	.	.	.	.	.	.	.	.	.	.	.	.	.	.	.	.	.	.	.	.	.	.	.	.	.	.	.	.	.	.	.
			c56520_g1_i1	Score: 0.0	.	.	.	.	.	.	.	.	.	.	.	.	.	.	.	.	.	.	.	.	.	.	.	.	.	.	.	.	.	.	.
Novel_12	UUGGCUGGGCUUAUGCUUGAA	12	c92759_g4_i1	Score: 2.0	gi|595966079|ref|XM_007217078.1|	727	0	Prunus persica hypothetical protein (PRUPE_ppa000430mg) mRNA, complete cds	.	.	.	.	sp|Q9LK90|ALA8_ARATH	1006	E:0	RecName:^	.	.	.	.	Viridiplantae;			Tracheophyta;		Full=Putative	phospholipid-transporting	ATPase	Streptophyta;	Embryophyta;	.	.	.	K01530|E3.6.3.1; phospholipid-translocating ATPase [EC:3.6.3.1]	map04742|Taste transduction;map00230|Purine metabolism
			c29023_g1_i1	Score: 2.5	gi|290789828|gb|AC233845.7|	186	6e-91	Medicago truncatula clone mth2-54n18, complete sequence	.	.	.	.	sp|Q96MB7|HARB1_HUMAN	86.7	E:1e-16	RecName:^	.	.	.	.	Chordata;			Euteleostomi;		Full=Putative	nuclease	HARBI1;^Eukaryota;	Craniata;	Vertebrata;	.	.	.	.	.
			c91848_g1_i4	Score: 2.5	gi|567890390|ref|XM_006437653.1|	225	7e-113	Citrus clementina hypothetical protein (CICLE_v10031322mg) mRNA, complete cds	gi|747049552|ref|XP_011070826.1|	955	4e-118	PREDICTED: CTL-like protein DDB_G0274487 [Sesamum indicum]	sp|Q4I8E9|PNS1_GIBZE	72.4	E:6e-12	RecName:^	.	.	.	.	Ascomycota;			Hypocreomycetidae;		Full=Protein	PNS1;^Eukaryota;	Fungi;	Pezizomycotina;	Sordariomycetes;	.	.	.	.	.
			c84977_g1_i2	Score: 2.5	.	.	.	.	gi|747065651|ref|XP_011079474.1|	2216	0	PREDICTED: L-cysteine desulfhydrase [Sesamum indicum]	sp|P18549|CEFD_STRC2	108	E:4e-24	RecName:^	.	.	.	.	Actinobacteridae;			Streptomycetaceae;		Full=Isopenicillin	N	epimerase;^Bacteria;	Actinomycetales;	Streptomycineae;	.	.	.	.	.
			c88288_g1_i1	Score: 0.0	gi|593791225|ref|XM_007158590.1|	65	6e-24	Phaseolus vulgaris hypothetical protein (PHAVU_002G171000g) mRNA, complete cds	gi|225452813|ref|XP_002283533.1|	605	6e-69	PREDICTED: zinc-finger homeodomain protein 9 [Vitis vinifera]	sp|Q9SEZ1|HB29_ARATH	164	E:7e-45	RecName:^	.	.	.	.	Streptophyta;			Spermatophyta;		Full=Transcription	factor	HB29;^Eukaryota;	Embryophyta;	Tracheophyta;	.	.	.	.	.
			c53709_g1_i1	Score: 2.5	gi|565402861|ref|XM_006366826.1|	215	2e-107	PREDICTED: Solanum tuberosum uncharacterized LOC102593344 (LOC102593344), mRNA	gi|697188743|ref|XP_009603413.1|	1309	6e-177	PREDICTED: uncharacterized protein LOC104098401 [Nicotiana tomentosiformis]	.	.	.	.	.	.	.	.	.	.	.	.	.	.	c53709_g1_i1|m.23572	3-1154[+]	.	.	.	.	.	.	.
			c92489_g2_i1	Score: 2.5	.	.	.	.	.	.	.	.	.	.	.	.	.	.	.	.	.	.	.	.	.	.	c92489_g2_i1|m.27718	126-425[+]	.	.	.	.	.	.	.
			c81491_g2_i1	Score: 2.5	gi|534292244|gb|KF177345.1|	51	2e-16	Salvia miltiorrhiza mitochondrion, complete genome	.	.	.	.	.	.	.	.	.	.	.	.	.	.	.	.	.	.	.	.	.	.	.	.	.	.	.
			c66508_g1_i1	Score: 2.5	.	.	.	.	.	.	.	.	.	.	.	.	.	.	.	.	.	.	.	.	.	.	.	.	.	.	.	.	.	.	.
			c141988_g1_i1	Score: 2.2	.	.	.	.	.	.	.	.	.	.	.	.	.	.	.	.	.	.	.	.	.	.	.	.	.	.	.	.	.	.	.
			c126815_g1_i1	Score: 2.5	.	.	.	.	gi|18395194|ref|NP_564187.1|	119	2e-06	hydroxyproline-rich glycoprotein family protein [Arabidopsis thaliana]	.	.	.	.	.	.	.	.	.	.	.	.	.	.	.	.	.	.	.	.	.	.	.
			c117258_g1_i1	Score: 2.5	.	.	.	.	gi|759213006|gb|KIV90347.1|	349	5e-40	hypothetical protein PV10_07659 [Exophiala mesophila]	sp|P07274|PROF_YEAST	93.6	E:1e-23	RecName:^	.	.	.	.	Saccharomycotina;			Saccharomycetaceae;		Full=Profilin;^Eukaryota;	Fungi;	Dikarya;	Saccharomycetes;	Saccharomycetales;	.	.	.	K05759|PFN; profilin	map05132|Salmonella infection;map04015|Rap1 signaling pathway;map05131|Shigellosis;map04810|Regulation of actin cytoskeleton
Novel_86	UUGUUACGAGCCAUAAAUGAAAUG	1	c93008_g1_i2	Score: 1.0	.	.	.	.	.	.	.	.	.	.	.	.	.	.	.	.	.	.	.	.	.	.	.	.	.	.	.	.	.	.	.
Novel_44	UUUAUUACAAGAGGGUCAUC	29	c95032_g1_i3	Score: 1.5	.	.	.	.	gi|747054006|ref|XP_011073190.1|	3714	0	PREDICTED: pentatricopeptide repeat-containing protein At5g61990, mitochondrial [Sesamum indicum]	sp|Q9FIT7|PP442_ARATH	692	E:0	RecName:^	.	.	.	.	mitochondrial;	Eukaryota;		Embryophyta;		Full=Pentatricopeptide	repeat-containing	protein	Viridiplantae;	Streptophyta;	.	.	.	K17964|LRPPRC; leucine-rich PPR motif-containing protein, mitochondrial	.
			c78236_g1_i1	Score: 2.5	gi|374095608|gb|JN650202.1|	1807	0	Camellia sinensis spliceosomal-like protein mRNA, complete cds	.	.	.	.	sp|Q921M3|SF3B3_MOUSE	1478	E:0	RecName:^	.	.	.	.	3;	Eukaryota;		Craniata;		Full=Splicing	factor	3B	Metazoa;	Chordata;	.	.	.	K12830|SF3B3, SAP130, RSE1; splicing factor 3B subunit 3	map03040|Spliceosome
			c94168_g1_i1	Score: 2.5	gi|590661210|ref|XM_007035548.1|	691	0	Theobroma cacao Condensin-2 complex subunit D3 isoform 3 (TCM_021222) mRNA, complete cds	.	.	.	.	sp|Q6ZQK0|CNDD3_MOUSE	281	E:1e-75	RecName:^	.	.	.	.	Metazoa;			Vertebrata;		Full=Condensin-2	complex	subunit	Chordata;	Craniata;	.	.	.	K11491|NCAPD3; condensin-2 complex subunit D3	.
			c93772_g3_i1	Score: 2.5	gi|565363072|ref|XM_006348200.1|	699	0	PREDICTED: Solanum tuberosum phytosulfokine receptor 2-like (LOC102593476), mRNA	.	.	.	.	sp|Q9FN37|PSKR2_ARATH	1011	E:0	RecName:^	.	.	.	.	Streptophyta;			Spermatophyta;		Full=Phytosulfokine	receptor	2;^Eukaryota;	Embryophyta;	Tracheophyta;	.	.	.	.	.
			c93580_g3_i5	Score: 2.0	.	.	.	.	gi|661898738|emb|CDO96732.1|	1289	3e-157	unnamed protein product [Coffea canephora]	sp|Q9SHV1|GLR22_ARATH	186	E:7e-47	RecName:^	.	.	.	.	Streptophyta;			Spermatophyta;		Full=Glutamate	receptor	2.2;^Eukaryota;	Embryophyta;	Tracheophyta;	.	.	.	K05387|GRIP; glutamate receptor, ionotropic, plant	.
			c81430_g1_i1	Score: 2.5	.	.	.	.	.	.	.	.	sp|Q9SU30|CPR30_ARATH	197	E:3e-53	RecName:^	.	.	.	.	Streptophyta;			Spermatophyta;		Full=F-box	protein	CPR30;^Eukaryota;	Embryophyta;	Tracheophyta;	.	.	.	.	.
			c96229_g1_i3	Score: 2.5	gi|513293417|gb|KC435973.1|	35	3e-07	Noronhia sp. CHW-2013s voucher Wohlhauser 408 tRNA-Ser (trnS) gene, partial sequence; trnS-trnG intergenic spacer, complete sequence; and tRNA-Gly (trnG) gene, partial sequence; plastid	.	.	.	.	.	.	.	.	.	.	.	.	.	.	.	.	.	.	.	.	.	.	.	.	.	.	.
			c68286_g1_i2	Score: 2.5	.	.	.	.	gi|848909725|ref|XP_012853593.1|	317	1e-31	PREDICTED: uncharacterized protein LOC105973120 [Erythranthe guttatus]	.	.	.	.	.	.	.	.	.	.	.	.	.	.	c68286_g1_i2|m.16455	1356-1832[-]	.	.	.	.	.	.	.
			c80836_g1_i1	Score: 2.5	gi|167600633|gb|EU164537.1|	81	6e-33	Coffea canephora BAC 41C02, genomic sequence	gi|848934149|ref|XP_012829629.1|	1028	1e-134	PREDICTED: pathogen-related protein-like [Erythranthe guttatus]	sp|P16273|PRPX_HORVU	230	E:6e-70	RecName:^	.	.	.	.	Embryophyta;			Magnoliophyta;		Full=Pathogen-related	protein;^Eukaryota;	Viridiplantae;	Tracheophyta;	Spermatophyta;	.	.	.	.	.
			c66342_g1_i1	Score: 2.5	gi|596293891|ref|XM_007226682.1|	364	0	Prunus persica hypothetical protein (PRUPE_ppa018955mg) mRNA, complete cds	gi|747050539|ref|XP_011071345.1|	1505	0	PREDICTED: solute carrier family 25 member 44-like [Sesamum indicum]	sp|Q96H78|S2544_HUMAN	137	E:7e-35	RecName:^	.	.	.	.	member			Chordata;		Full=Solute	carrier	family	44;^Eukaryota;	Metazoa;	.	.	.	K15121|SLC25A44; solute carrier family 25, member 44	.
			c93947_g1_i2	Score: 2.5	.	.	.	.	gi|747083341|ref|XP_011089033.1|	1758	0	PREDICTED: U-box domain-containing protein 9-like [Sesamum indicum]	sp|Q9SRT0|PUB9_ARATH	480	E:2e-164	RecName:^	.	.	.	.	Viridiplantae;			Tracheophyta;		Full=U-box	domain-containing	protein	Streptophyta;	Embryophyta;	.	.	.	.	.
			c82429_g1_i1	Score: 2.5	gi|349730901|emb|FQ394223.1|	168	2e-81	Vitis vinifera clone SS0AFA22YA02	gi|698522347|ref|XP_009757993.1|	728	9e-90	PREDICTED: aminoacyl tRNA synthase complex-interacting multifunctional protein 1 [Nicotiana sylvestris]	sp|Q12904|AIMP1_HUMAN	130	E:2e-32	RecName:^	.	.	.	.	multifunctional			Metazoa;		Full=Aminoacyl	tRNA	synthase	protein	1;^Eukaryota;	.	.	.	K15437|AIMP1, ARC1; aminoacyl tRNA synthase complex-interacting multifunctional protein 1	.
			c51722_g1_i2	Score: 2.5	.	.	.	.	.	.	.	.	.	.	.	.	.	.	.	.	.	.	.	.	.	.	.	.	.	.	.	.	.	.	.
			c82915_g1_i1	Score: 2.5	gi|255543684|ref|XM_002512859.1|	101	3e-44	Ricinus communis transcription factor, putative, mRNA	gi|595974074|ref|XP_007217748.1|	390	2e-41	hypothetical protein PRUPE_ppa009925mg [Prunus persica]	sp|Q9LSD5|TCP20_ARATH	75.9	E:3e-14	RecName:^	.	.	.	.	Streptophyta;			Spermatophyta;		Full=Transcription	factor	TCP20;^Eukaryota;	Embryophyta;	Tracheophyta;	.	.	.	.	.
			c82452_g1_i3	Score: 2.5	.	.	.	.	gi|661884947|emb|CDP11479.1|	722	4e-92	unnamed protein product [Coffea canephora]	sp|P93009|CUTA_ARATH	211	E:2e-65	RecName:^	.	.	.	.	Streptophyta;			Spermatophyta;		Full=Protein	CutA,	chloroplastic;^Eukaryota;	Embryophyta;	Tracheophyta;	.	.	.	K03926|cutA; periplasmic divalent cation tolerance protein	.
			c21844_g1_i1	Score: 0.0	.	.	.	.	gi|719999943|ref|XP_010255876.1|	133	7e-08	PREDICTED: uncharacterized protein LOC104596423 [Nelumbo nucifera]	.	.	.	.	.	.	.	.	.	.	.	.	.	.	.	.	.	.	.	.	.	.	.
			c70668_g1_i1	Score: 2.5	.	.	.	.	.	.	.	.	.	.	.	.	.	.	.	.	.	.	.	.	.	.	.	.	.	.	.	.	.	.	.
			c115384_g1_i1	Score: 2.5	gi|449326163|gb|JX088661.1|	36	3e-08	Zingiber spectabile plastid, complete genome	.	.	.	.	.	.	.	.	.	.	.	.	.	.	.	.	.	.	.	.	.	.	.	.	.	.	.
			c78648_g2_i3	Score: 2.0	.	.	.	.	gi|604316950|gb|EYU29039.1|	559	1e-64	hypothetical protein MIMGU_mgv1a0011691mg, partial [Erythranthe guttata]	.	.	.	.	.	.	.	.	PF11793.3	FANCL_C	FANCL	.	.	.	c78648_g2_i3|m.33095	254-739[+]	C-terminal	domain^115-155^E:9.3e-05	.	.	.	.	.
			c16153_g1_i1	Score: 2.0	.	.	.	.	gi|747105528|ref|XP_011101040.1|	664	2e-82	PREDICTED: probable protein phosphatase 2C 8 isoform X2 [Sesamum indicum]	sp|Q5SN75|P2C08_ORYSJ	225	E:2e-69	RecName:^	.	.	.	.	8;	Eukaryota;		Embryophyta;		Full=Probable	protein	phosphatase	Viridiplantae;	Streptophyta;	.	.	.	K14497|PP2C; protein phosphatase 2C [EC:3.1.3.16]	map04075|Plant hormone signal transduction;map04931|Insulin resistance
			c37169_g1_i1	Score: 2.5	.	.	.	.	.	.	.	.	.	.	.	.	.	.	.	.	.	.	.	.	.	.	.	.	.	.	.	.	.	.	.
			c150456_g1_i1	Score: 2.5	.	.	.	.	.	.	.	.	.	.	.	.	.	.	.	.	.	.	.	.	.	.	.	.	.	.	.	.	.	.	.
			c65403_g1_i2	Score: 2.0	.	.	.	.	.	.	.	.	.	.	.	.	.	.	.	.	.	.	.	.	.	.	.	.	.	.	.	.	.	.	.
			c153673_g1_i1	Score: 2.5	gi|566159771|ref|XM_006386811.1|	239	2e-121	Populus trichocarpa hypothetical protein (POPTR_0002s24520g) mRNA, complete cds	gi|697135304|ref|XP_009621705.1|	644	3e-83	PREDICTED: urease accessory protein G, partial [Nicotiana tomentosiformis]	sp|A7HHN3|UREG_ANADF	196	E:4e-62	RecName:^	.	.	.	.	Proteobacteria;			Cystobacterineae;		Full=Urease	accessory	protein	Deltaproteobacteria;	Myxococcales;	.	.	.	K03189|ureG; urease accessory protein	.
			c97502_g1_i1	Score: 2.5	.	.	.	.	gi|702340754|ref|XP_010056299.1|	272	1e-27	PREDICTED: proteasome subunit beta type-1 [Eucalyptus grandis]	sp|P40304|PSB1_DROME	122	E:5e-34	RecName:^	.	.	.	.	Metazoa;			Hexapoda;		Full=Proteasome	subunit	beta	Ecdysozoa;	Arthropoda;	.	.	.	K02732|PSMB1; 20S proteasome subunit beta 6 [EC:3.4.25.1]	map03050|Proteasome
			c14952_g1_i1	Score: 2.2	.	.	.	.	.	.	.	.	.	.	.	.	.	.	.	.	.	.	.	.	.	.	.	.	.	.	.	.	.	.	.
			c49698_g1_i1	Score: 2.5	.	.	.	.	.	.	.	.	.	.	.	.	.	.	.	.	.	.	.	.	.	.	.	.	.	.	.	.	.	.	.
			c157468_g1_i1	Score: 2.0	.	.	.	.	gi|743845545|ref|XP_011027511.1|	215	3e-19	PREDICTED: delta-aminolevulinic acid dehydratase, chloroplastic [Populus euphratica]	sp|P30124|HEM2_PEA	84.3	E:2e-19	RecName:^	.	.	.	.	Viridiplantae;			Tracheophyta;		Full=Delta-aminolevulinic	acid	dehydratase,	Streptophyta;	Embryophyta;	.	.	.	.	.
			c151993_g1_i1	Score: 1.5	.	.	.	.	.	.	.	.	.	.	.	.	.	.	.	.	.	.	.	.	.	.	.	.	.	.	.	.	.	.	.
Novel_14	UUUCCUAUACCUCCCAUACCGA	12	c91045_g1_i1	Score: 1.5	.	.	.	.	.	.	.	.	.	.	.	.	.	.	.	.	.	.	.	.	.	.	.	.	.	.	.	.	.	.	.
			c88759_g1_i5	Score: 2.5	.	.	.	.	gi|747086453|ref|XP_011090727.1|	910	2e-111	PREDICTED: uncharacterized protein LOC105171350 [Sesamum indicum]	sp|A5YVF1|SGS3_SOLLC	60.5	E:3e-08	RecName:^	.	.	.	.	SILENCING			Streptophyta;		Full=Protein	SUPPRESSOR	OF	3;^Eukaryota;	Viridiplantae;	.	.	.	.	.
			c91699_g1_i3	Score: 1.8	.	.	.	.	gi|596034850|ref|XP_007219605.1|	416	4e-61	hypothetical protein PRUPE_ppa023156mg [Prunus persica]	sp|P08770|TRA1_MAIZE	97.4	E:7e-20	RecName:^	.	.	.	.	Streptophyta;			Spermatophyta;		Full=Putative	AC	transposase;^Eukaryota;	Embryophyta;	Tracheophyta;	.	.	.	.	.
			c93747_g1_i2	Score: 1.2	.	.	.	.	.	.	.	.	.	.	.	.	.	.	.	.	.	.	.	.	.	.	.	.	.	.	.	.	.	.	.
			c85598_g1_i2	Score: 1.2	.	.	.	.	.	.	.	.	.	.	.	.	.	.	.	.	.	.	.	.	.	.	.	.	.	.	.	.	.	.	.
			c91066_g3_i6	Score: 2.2	.	.	.	.	.	.	.	.	.	.	.	.	.	.	.	.	.	.	.	.	.	.	.	.	.	.	.	.	.	.	.
			c93207_g1_i5	Score: 1.2	.	.	.	.	.	.	.	.	.	.	.	.	.	.	.	.	.	.	.	.	.	.	.	.	.	.	.	.	.	.	.
			c63002_g1_i2	Score: 1.2	.	.	.	.	.	.	.	.	.	.	.	.	.	.	.	.	.	.	.	.	.	.	.	.	.	.	.	.	.	.	.
			c91066_g1_i1	Score: 2.2	.	.	.	.	.	.	.	.	.	.	.	.	.	.	.	.	.	.	.	.	.	.	.	.	.	.	.	.	.	.	.
			c102858_g1_i1	Score: 1.0	.	.	.	.	.	.	.	.	.	.	.	.	.	.	.	.	.	.	.	.	.	.	.	.	.	.	.	.	.	.	.
			c94241_g6_i1	Score: 2.2	.	.	.	.	.	.	.	.	.	.	.	.	.	.	.	.	.	.	.	.	.	.	.	.	.	.	.	.	.	.	.
			c62637_g1_i1	Score: 0.0	.	.	.	.	.	.	.	.	.	.	.	.	.	.	.	.	.	.	.	.	.	.	.	.	.	.	.	.	.	.	.
Novel_15	UUUCCUAUUCCUCCCAUACCGA	16	c77898_g1_i1	Score: 2.5	.	.	.	.	gi|747052927|ref|XP_011072600.1|	3307	0	PREDICTED: disease resistance protein RGA2-like [Sesamum indicum]	sp|Q7XA42|RGA1_SOLBU	462	E:3e-143	RecName:^	.	.	.	.	RGA1;	Eukaryota;		Embryophyta;		Full=Putative	disease	resistance	Viridiplantae;	Streptophyta;	.	.	.	.	.
			c91045_g1_i1	Score: 2.5	.	.	.	.	.	.	.	.	.	.	.	.	.	.	.	.	.	.	.	.	.	.	.	.	.	.	.	.	.	.	.
			c80164_g1_i1	Score: 2.5	.	.	.	.	gi|747061174|ref|XP_011077046.1|	1727	0	PREDICTED: 3-ketoacyl-CoA synthase 12-like [Sesamum indicum]	sp|Q9SIB2|KCS12_ARATH	539	E:0	RecName:^	.	.	.	.	Streptophyta;			Spermatophyta;		Full=3-ketoacyl-CoA	synthase	12;^Eukaryota;	Embryophyta;	Tracheophyta;	.	.	.	K15397|KCS; 3-ketoacyl-CoA synthase [EC:2.3.1.199]	map00062|Fatty acid elongation;map01110|Biosynthesis of secondary metabolites
			c93747_g1_i2	Score: 2.2	.	.	.	.	.	.	.	.	.	.	.	.	.	.	.	.	.	.	.	.	.	.	.	.	.	.	.	.	.	.	.
			c85598_g1_i2	Score: 0.2	.	.	.	.	.	.	.	.	.	.	.	.	.	.	.	.	.	.	.	.	.	.	.	.	.	.	.	.	.	.	.
			c91066_g3_i6	Score: 1.2	.	.	.	.	.	.	.	.	.	.	.	.	.	.	.	.	.	.	.	.	.	.	.	.	.	.	.	.	.	.	.
			c93207_g1_i5	Score: 2.2	.	.	.	.	.	.	.	.	.	.	.	.	.	.	.	.	.	.	.	.	.	.	.	.	.	.	.	.	.	.	.
			c7929_g1_i1	Score: 2.0	.	.	.	.	gi|747081651|ref|XP_011088107.1|	545	1e-59	PREDICTED: probable disease resistance protein At4g27220 [Sesamum indicum]	sp|O64973|RPS5_ARATH	85.9	E:4e-17	RecName:^	.	.	.	.	Viridiplantae;			Tracheophyta;		Full=Disease	resistance	protein	Streptophyta;	Embryophyta;	.	.	.	K13460|RPS5; disease resistance protein RPS5	map04626|Plant-pathogen interaction
			c9352_g1_i1	Score: 2.5	.	.	.	.	.	.	.	.	.	.	.	.	.	.	.	.	.	.	.	.	.	.	.	.	.	.	.	.	.	.	.
			c63002_g1_i2	Score: 2.2	.	.	.	.	.	.	.	.	.	.	.	.	.	.	.	.	.	.	.	.	.	.	.	.	.	.	.	.	.	.	.
			c91066_g1_i1	Score: 1.2	.	.	.	.	.	.	.	.	.	.	.	.	.	.	.	.	.	.	.	.	.	.	.	.	.	.	.	.	.	.	.
			c102858_g1_i1	Score: 2.0	.	.	.	.	.	.	.	.	.	.	.	.	.	.	.	.	.	.	.	.	.	.	.	.	.	.	.	.	.	.	.
			c94241_g6_i1	Score: 1.2	.	.	.	.	.	.	.	.	.	.	.	.	.	.	.	.	.	.	.	.	.	.	.	.	.	.	.	.	.	.	.
			c88464_g2_i1	Score: 2.5	.	.	.	.	gi|747087554|ref|XP_011091324.1|	174	2e-12	PREDICTED: probable disease resistance protein At1g58602 [Sesamum indicum]	.	.	.	.	.	.	.	.	.	.	.	.	.	.	c88464_g2_i1|m.43927	2-385[-]	.	.	.	.	.	.	.
			c62637_g1_i1	Score: 1.0	.	.	.	.	.	.	.	.	.	.	.	.	.	.	.	.	.	.	.	.	.	.	.	.	.	.	.	.	.	.	.
			c115336_g1_i1	Score: 2.5	gi|169626376|ref|XM_001806537.1|	185	1e-91	Phaeosphaeria nodorum SN15 hypothetical protein partial mRNA	gi|169626377|ref|XP_001806589.1|	299	2e-30	hypothetical protein SNOG_16475 [Phaeosphaeria nodorum SN15]	sp|O60008|HSP60_PARBA	107	E:4e-27	RecName:^	.	.	.	.	mitochondrial;	Eukaryota;		Ascomycota;		Full=Heat	shock	protein	Fungi;	Dikarya;	.	.	.	K04077|groEL, HSPD1; chaperonin GroEL	map04940|Type I diabetes mellitus;map05152|Tuberculosis;map03018|RNA degradation;map05134|Legionellosis
Novel_45	UUUGUUGAUGGUCAUCCAAUC	11	c79240_g1_i2	Score: 2.5	.	.	.	.	.	.	.	.	sp|Q1G3M3|Y3918_ARATH	119	E:3e-27	RecName:^	.	.	.	.	Viridiplantae;			Tracheophyta;		Full=B3	domain-containing	protein	Streptophyta;	Embryophyta;	.	.	.	.	.
			c93374_g1_i1	Score: 2.5	.	.	.	.	.	.	.	.	.	.	.	.	.	.	.	.	.	.	.	.	.	.	c93374_g1_i1|m.5340	2065-2406[+]	.	.	.	.	.	.	.
			c92418_g1_i2	Score: 2.5	gi|565386053|ref|XM_006358794.1|	1000	0	PREDICTED: Solanum tuberosum SPX domain-containing membrane protein At4g22990-like (LOC102602880), transcript variant X1, mRNA	.	.	.	.	sp|Q93ZQ5|SPXM3_ARATH	1041	E:0	RecName:^	.	.	.	.	At4g22990;	Eukaryota;		Embryophyta;		Full=SPX	domain-containing	membrane	Viridiplantae;	Streptophyta;	.	.	.	.	.
			c91360_g1_i2	Score: 2.5	.	.	.	.	.	.	.	.	sp|Q9LU68|CIA2_ARATH	177	E:2e-46	RecName:^	.	.	.	.	2;	Eukaryota;		Embryophyta;		Full=Protein	CHLOROPLAST	IMPORT	Viridiplantae;	Streptophyta;	.	.	.	.	.
			c72359_g1_i2	Score: 2.2	.	.	.	.	gi|661896536|emb|CDO99725.1|	1590	0	unnamed protein product [Coffea canephora]	sp|Q9SVS1|BGL47_ARATH	493	E:4e-170	RecName:^	.	.	.	.	Embryophyta;			Magnoliophyta;		Full=Beta-glucosidase	47;^Eukaryota;	Viridiplantae;	Tracheophyta;	Spermatophyta;	.	.	.	K05350|bglB; beta-glucosidase [EC:3.2.1.21]	map01110|Biosynthesis of secondary metabolites;map01100|Metabolic pathways;map00940|Phenylpropanoid biosynthesis;map00460|Cyanoamino acid metabolism;map00500|Starch and sucrose metabolism
			c78010_g1_i1	Score: 2.5	.	.	.	.	.	.	.	.	.	.	.	.	.	.	.	.	.	.	.	.	.	.	.	.	.	.	.	.	.	.	.
			c41811_g1_i1	Score: 2.2	gi|596299200|ref|XM_007227553.1|	59	5e-21	Prunus persica hypothetical protein (PRUPE_ppa022492mg) mRNA, complete cds	gi|225459168|ref|XP_002285717.1|	821	1e-105	PREDICTED: purine permease 1 [Vitis vinifera]	sp|Q9FZ95|PUP3_ARATH	254	E:5e-81	RecName:^	.	.	.	.	Streptophyta;			Spermatophyta;		Full=Purine	permease	3;^Eukaryota;	Embryophyta;	Tracheophyta;	.	.	.	.	.
			c109525_g1_i1	Score: 2.5	.	.	.	.	.	.	.	.	.	.	.	.	.	.	.	.	.	.	.	.	.	.	.	.	.	.	.	.	.	.	.
			c109817_g1_i1	Score: 2.5	.	.	.	.	.	.	.	.	.	.	.	.	.	.	.	.	.	.	.	.	.	.	.	.	.	.	.	.	.	.	.
			c70687_g1_i2	Score: 0.0	.	.	.	.	.	.	.	.	.	.	.	.	.	.	.	.	.	.	.	.	.	.	.	.	.	.	.	.	.	.	.
			c130969_g1_i1	Score: 2.5	.	.	.	.	.	.	.	.	.	.	.	.	.	.	.	.	.	.	.	.	.	.	.	.	.	.	.	.	.	.	.
Novel_47	AAUACAGCAAUUGAUGAGGAAUUU	2	c15392_g1_i1	Score: 2.5	.	.	.	.	.	.	.	.	.	.	.	.	.	.	.	.	.	.	.	.	.	.	.	.	.	.	.	.	.	.	.
			c2723_g1_i1	Score: 2.2	.	.	.	.	.	.	.	.	.	.	.	.	.	.	.	.	.	.	.	.	.	.	.	.	.	.	.	.	.	.	.
ofr-miR1030a	UCUGCAUCUGCACCUGCACCA	15	c94628_g1_i2	Score: 2.0	gi|255579717|ref|XM_002530652.1|	427	0	Ricinus communis conserved hypothetical protein, mRNA	.	.	.	.	.	.	.	.	.	.	.	.	.	.	.	.	.	.	c94628_g1_i2|m.2466	240-3779[+]	.	.	.	.	.	.	.
			c94794_g1_i6	Score: 2.5	gi|290886188|gb|GU479041.1|	77	2e-30	Nicotiana tabacum symbiosis receptor-like kinase (SYMRK) mRNA, partial cds	.	.	.	.	sp|Q66GR3|BH130_ARATH	193	E:3e-52	RecName:^	.	.	.	.	Streptophyta;			Spermatophyta;		Full=Transcription	factor	bHLH130;^Eukaryota;	Embryophyta;	Tracheophyta;	.	.	.	.	.
			c76174_g1_i1	Score: 2.2	gi|595803909|ref|XM_007202016.1|	470	0	Prunus persica hypothetical protein (PRUPE_ppa005992mg) mRNA, complete cds	gi|697130886|ref|XP_009619497.1|	1773	0	PREDICTED: mannan endo-1,4-beta-mannosidase 7-like [Nicotiana tomentosiformis]	sp|Q9FJZ3|MAN7_ARATH	592	E:0	RecName:^	.	.	.	.	Streptophyta;			Spermatophyta;		Full=Mannan	endo-1,4-beta-mannosidase	7;^Eukaryota;	Embryophyta;	Tracheophyta;	.	.	.	K19355|MAN; mannan endo-1,4-beta-mannosidase [EC:3.2.1.78]	map00051|Fructose and mannose metabolism
			c91395_g2_i2	Score: 2.5	.	.	.	.	.	.	.	.	.	.	.	.	.	.	.	.	.	.	.	.	.	.	.	.	.	.	.	.	.	.	.
			c86934_g3_i2	Score: 2.0	.	.	.	.	gi|694391080|ref|XP_009371084.1|	794	1e-102	PREDICTED: peptidyl-prolyl cis-trans isomerase FKBP65-like [Pyrus x bretschneideri]	sp|Q9FJL3|FKB65_ARATH	273	E:4e-85	RecName:^	.	.	.	.	Viridiplantae;			Tracheophyta;		Full=Peptidyl-prolyl	cis-trans	isomerase	Streptophyta;	Embryophyta;	.	.	.	K01802|E5.2.1.8; peptidylprolyl isomerase [EC:5.2.1.8]	.
			c91992_g1_i3	Score: 1.2	.	.	.	.	gi|590625724|ref|XP_007025962.1|	279	7e-45	Cysteine-rich RLK 10, putative [Theobroma cacao]	sp|O65468|CRK8_ARATH	83.2	E:1e-28	RecName:^	.	.	.	.	8;	Eukaryota;		Embryophyta;		Full=Cysteine-rich	receptor-like	protein	Viridiplantae;	Streptophyta;	.	.	.	.	.
			c82537_g1_i2	Score: 2.0	gi|628260116|ref|XM_007731856.1|	35	1e-07	Capronia epimyces CBS 606.96 hypothetical protein partial mRNA	gi|747105066|ref|XP_011100797.1|	389	1e-44	PREDICTED: uncharacterized protein LOC105178910 [Sesamum indicum]	.	.	.	.	.	.	.	.	.	.	.	.	.	.	.	.	.	.	.	.	.	.	.
			c79738_g1_i1	Score: 2.0	gi|631387255|ref|XM_007929817.1|	177	8e-87	Pseudocercospora fijiensis CIRAD86 hypothetical protein mRNA	gi|225555889|gb|EEH04179.1|	335	9e-37	ubiquitin [Histoplasma capsulatum G186AR]	sp|P14799|RS27A_NEUCR	103	E:1e-26	RecName:^	.	.	.	.	Fungi;			Pezizomycotina;		Full=Ubiquitin-40S	ribosomal	protein	Dikarya;	Ascomycota;	.	.	.	K02977|RP-S27Ae, RPS27A; small subunit ribosomal protein S27Ae	map03010|Ribosome
			c71609_g2_i2	Score: 1.8	.	.	.	.	.	.	.	.	.	.	.	.	.	.	.	.	.	.	.	.	.	.	.	.	.	.	.	.	.	.	.
			c48716_g1_i1	Score: 1.2	.	.	.	.	gi|661879984|emb|CDP16333.1|	206	2e-17	unnamed protein product [Coffea canephora]	.	.	.	.	.	.	.	.	.	.	.	.	.	.	c48716_g1_i1|m.48378	1-312[-]	.	.	.	.	.	.	.
			c160464_g1_i1	Score: 1.8	.	.	.	.	.	.	.	.	.	.	.	.	.	.	.	.	.	.	.	.	.	.	.	.	.	.	.	.	.	.	.
			c31066_g1_i1	Score: 1.2	.	.	.	.	.	.	.	.	.	.	.	.	.	.	.	.	.	.	.	.	.	.	.	.	.	.	.	.	.	.	.
			c106034_g1_i1	Score: 2.5	.	.	.	.	.	.	.	.	.	.	.	.	.	.	.	.	.	.	.	.	.	.	.	.	.	.	.	.	.	.	.
			c154995_g1_i1	Score: 2.0	.	.	.	.	.	.	.	.	.	.	.	.	.	.	.	.	.	.	.	.	.	.	.	.	.	.	.	.	.	.	.
			c144723_g1_i1	Score: 1.8	.	.	.	.	.	.	.	.	.	.	.	.	.	.	.	.	.	.	.	.	.	.	.	.	.	.	.	.	.	.	.
ofr-miR1030b	UCUGCAUCUGCACCUGCACCG	16	c87096_g5_i2	Score: 2.2	.	.	.	.	.	.	.	.	sp|Q93Y06|Y5720_ARATH	152	E:6e-37	RecName:^	.	.	.	.	At5g67200;	Eukaryota;		Embryophyta;		Full=Probable	inactive	receptor	Viridiplantae;	Streptophyta;	.	.	.	.	.
			c90628_g2_i1	Score: 2.5	.	.	.	.	gi|747088607|ref|XP_011091899.1|	1143	7e-150	PREDICTED: uncharacterized protein At2g40430 [Sesamum indicum]	sp|O22892|GSR2_ARATH	189	E:6e-52	RecName:^	.	.	.	.	Streptophyta;			Spermatophyta;		Full=Uncharacterized	protein	At2g40430;^Eukaryota;	Embryophyta;	Tracheophyta;	.	.	.	.	.
			c76174_g1_i1	Score: 2.2	gi|595803909|ref|XM_007202016.1|	470	0	Prunus persica hypothetical protein (PRUPE_ppa005992mg) mRNA, complete cds	gi|697130886|ref|XP_009619497.1|	1773	0	PREDICTED: mannan endo-1,4-beta-mannosidase 7-like [Nicotiana tomentosiformis]	sp|Q9FJZ3|MAN7_ARATH	592	E:0	RecName:^	.	.	.	.	Streptophyta;			Spermatophyta;		Full=Mannan	endo-1,4-beta-mannosidase	7;^Eukaryota;	Embryophyta;	Tracheophyta;	.	.	.	K19355|MAN; mannan endo-1,4-beta-mannosidase [EC:3.2.1.78]	map00051|Fructose and mannose metabolism
			c91992_g1_i3	Score: 1.2	.	.	.	.	gi|590625724|ref|XP_007025962.1|	279	7e-45	Cysteine-rich RLK 10, putative [Theobroma cacao]	sp|O65468|CRK8_ARATH	83.2	E:1e-28	RecName:^	.	.	.	.	8;	Eukaryota;		Embryophyta;		Full=Cysteine-rich	receptor-like	protein	Viridiplantae;	Streptophyta;	.	.	.	.	.
			c82537_g1_i2	Score: 2.0	gi|628260116|ref|XM_007731856.1|	35	1e-07	Capronia epimyces CBS 606.96 hypothetical protein partial mRNA	gi|747105066|ref|XP_011100797.1|	389	1e-44	PREDICTED: uncharacterized protein LOC105178910 [Sesamum indicum]	.	.	.	.	.	.	.	.	.	.	.	.	.	.	.	.	.	.	.	.	.	.	.
			c79738_g1_i1	Score: 2.2	gi|631387255|ref|XM_007929817.1|	177	8e-87	Pseudocercospora fijiensis CIRAD86 hypothetical protein mRNA	gi|225555889|gb|EEH04179.1|	335	9e-37	ubiquitin [Histoplasma capsulatum G186AR]	sp|P14799|RS27A_NEUCR	103	E:1e-26	RecName:^	.	.	.	.	Fungi;			Pezizomycotina;		Full=Ubiquitin-40S	ribosomal	protein	Dikarya;	Ascomycota;	.	.	.	K02977|RP-S27Ae, RPS27A; small subunit ribosomal protein S27Ae	map03010|Ribosome
			c116048_g1_i1	Score: 2.0	gi|169601787|ref|XM_001794264.1|	307	4e-159	Phaeosphaeria nodorum SN15 hypothetical protein partial mRNA	gi|169601788|ref|XP_001794316.1|	574	4e-72	hypothetical protein SNOG_03769 [Phaeosphaeria nodorum SN15]	.	.	.	.	.	.	.	.	.	.	.	.	.	.	c116048_g1_i1|m.39572	1-447[+]	.	.	.	.	.	.	.
			c71609_g2_i2	Score: 1.8	.	.	.	.	.	.	.	.	.	.	.	.	.	.	.	.	.	.	.	.	.	.	.	.	.	.	.	.	.	.	.
			c72244_g1_i1	Score: 2.2	gi|189208293|ref|XM_001940445.1|	70	2e-27	Pyrenophora tritici-repentis Pt-1C-BFP conserved hypothetical protein, mRNA	gi|816185748|emb|CRG92331.1|	541	3e-68	hypothetical protein PISL3812_09388 [Talaromyces islandicus]	.	.	.	.	.	.	.	.	PF04828.9	GFA	Glutathione-dependent	.	.	.	c72244_g1_i1|m.44491	1-372[-]	formaldehyde-activating	enzyme^24-123^E:4e-23	.	.	.	.	.
			c48716_g1_i1	Score: 1.2	.	.	.	.	gi|661879984|emb|CDP16333.1|	206	2e-17	unnamed protein product [Coffea canephora]	.	.	.	.	.	.	.	.	.	.	.	.	.	.	c48716_g1_i1|m.48378	1-312[-]	.	.	.	.	.	.	.
			c160464_g1_i1	Score: 2.0	.	.	.	.	.	.	.	.	.	.	.	.	.	.	.	.	.	.	.	.	.	.	.	.	.	.	.	.	.	.	.
			c21802_g1_i1	Score: 2.5	.	.	.	.	.	.	.	.	.	.	.	.	.	.	.	.	.	.	.	.	.	.	.	.	.	.	.	.	.	.	.
			c31066_g1_i1	Score: 1.2	.	.	.	.	.	.	.	.	.	.	.	.	.	.	.	.	.	.	.	.	.	.	.	.	.	.	.	.	.	.	.
			c135522_g1_i1	Score: 2.5	.	.	.	.	gi|449432042|ref|XP_004133809.1|	297	3e-30	PREDICTED: transcription factor bHLH13 [Cucumis sativus]	sp|Q9FIP9|ATR2_ARATH	67.8	E:3e-13	RecName:^	.	.	.	.	Streptophyta;			Spermatophyta;		Full=Transcription	factor	ATR2;^Eukaryota;	Embryophyta;	Tracheophyta;	.	.	.	.	.
			c154995_g1_i1	Score: 2.0	.	.	.	.	.	.	.	.	.	.	.	.	.	.	.	.	.	.	.	.	.	.	.	.	.	.	.	.	.	.	.
			c144723_g1_i1	Score: 1.8	.	.	.	.	.	.	.	.	.	.	.	.	.	.	.	.	.	.	.	.	.	.	.	.	.	.	.	.	.	.	.
ofr-miR1426	AGAAUCUUGAUGAUGAUUAAA	43	c91359_g1_i4	Score: 2.5	gi|571509167|ref|XM_003544555.2|	196	4e-96	PREDICTED: Glycine max uncharacterized LOC100813136 (LOC100813136), mRNA	.	.	.	.	sp|P0CB22|ATX2_ARATH	162	E:1e-38	RecName:^	.	.	.	.	Streptophyta;			Spermatophyta;		Full=Histone-lysine	N-methyltransferase	ATX2;^Eukaryota;	Embryophyta;	Tracheophyta;	.	.	.	.	.
			c87156_g4_i5	Score: 2.2	gi|565349333|ref|XM_006341586.1|	966	0	PREDICTED: Solanum tuberosum transcription initiation factor TFIID subunit 2-like (LOC102578835), transcript variant X3, mRNA	gi|747093010|ref|XP_011094293.1|	4447	0	PREDICTED: transcription initiation factor TFIID subunit 2 isoform X2 [Sesamum indicum]	sp|Q24325|TAF2_DROME	264	E:1e-70	RecName:^	.	.	.	.	subunit			Ecdysozoa;		Full=Transcription	initiation	factor	2;^Eukaryota;	Metazoa;	.	.	.	K03128|TAF2; transcription initiation factor TFIID subunit 2	map03022|Basal transcription factors
			c94727_g4_i2	Score: 2.5	gi|565376173|ref|XM_006354525.1|	645	0	PREDICTED: Solanum tuberosum protein transport protein SEC23-like (LOC102597009), mRNA	.	.	.	.	sp|Q0US25|SEC23_PHANO	363	E:2e-126	RecName:^	.	.	.	.	Fungi;			Pezizomycotina;		Full=Protein	transport	protein	Dikarya;	Ascomycota;	.	.	.	K14006|SEC23; protein transport protein SEC23	map04141|Protein processing in endoplasmic reticulum
			c47283_g1_i2	Score: 2.2	gi|123668792|emb|AM426450.1|	532	0	Vitis vinifera contig VV78X031767.2, whole genome shotgun sequence	.	.	.	.	sp|Q9ZUI0|Y2241_ARATH	1118	E:0	RecName:^	.	.	.	.	serine/threonine-protein			Viridiplantae;		Full=Putative	leucine-rich	repeat	kinase	At2g24130;^Eukaryota;	.	.	.	.	.
			c95057_g1_i3	Score: 2.5	gi|565365281|ref|XM_006349282.1|	702	0	PREDICTED: Solanum tuberosum ribosome biogenesis protein BOP1 homolog (LOC102596556), mRNA	.	.	.	.	sp|A8ID74|BOP1_CHLRE	553	E:2e-180	RecName:^	.	.	.	.	homolog;	Eukaryota;		Chlorophyceae;		Full=Ribosome	biogenesis	protein	Viridiplantae;	Chlorophyta;	.	.	.	K14824|ERB1, BOP1; ribosome biogenesis protein ERB1	.
			c93647_g2_i3	Score: 2.5	gi|571457814|ref|XM_006580837.1|	67	7e-25	PREDICTED: Glycine max protein SPA1-RELATED 2-like (LOC100813452), mRNA	.	.	.	.	sp|Q9SYX2|SPA1_ARATH	330	E:2e-95	RecName:^	.	.	.	.	1;	Eukaryota;		Embryophyta;		Full=Protein	SUPPRESSOR	OF	Viridiplantae;	Streptophyta;	.	.	.	K16240|SPA1; protein suppressor of PHYA-105 1	map04712|Circadian rhythm - plant
			c89293_g2_i1	Score: 2.5	.	.	.	.	.	.	.	.	sp|Q6S4P4|RF2B_ORYSJ	136	E:3e-33	RecName:^	.	.	.	.	Streptophyta;			Spermatophyta;		Full=Transcription	factor	RF2b;^Eukaryota;	Embryophyta;	Tracheophyta;	.	.	.	.	.
			c93608_g1_i4	Score: 2.5	.	.	.	.	.	.	.	.	sp|Q8H1D3|NPY1_ARATH	616	E:0	RecName:^	.	.	.	.	Viridiplantae;			Tracheophyta;		Full=BTB/POZ	domain-containing	protein	Streptophyta;	Embryophyta;	.	.	.	.	.
			c95308_g2_i3	Score: 2.0	.	.	.	.	gi|595908215|ref|XP_007214218.1|	846	2e-130	hypothetical protein PRUPE_ppa023217mg [Prunus persica]	sp|Q9SZL8|FRS5_ARATH	129	E:2e-51	RecName:^	.	.	.	.	Viridiplantae;			Tracheophyta;		Full=Protein	FAR1-RELATED	SEQUENCE	Streptophyta;	Embryophyta;	.	.	.	.	.
			c84826_g2_i1	Score: 2.5	gi|296149182|gb|HM070829.1|	637	0	Olea europaea cultivar Leccino S-locus receptor kinase-like protein mRNA, partial cds	gi|747096589|ref|XP_011096222.1|	1777	0	PREDICTED: uncharacterized protein LOC105175473 [Sesamum indicum]	sp|Q39086|SD17_ARATH	485	E:0	RecName:^	.	.	.	.	Viridiplantae;			Tracheophyta;		Full=Receptor-like	serine/threonine-protein	kinase	Streptophyta;	Embryophyta;	.	.	.	.	.
			c85656_g1_i2	Score: 2.5	.	.	.	.	gi|747051543|ref|XP_011071859.1|	663	4e-78	PREDICTED: uncharacterized protein LOC105157216 [Sesamum indicum]	.	.	.	.	.	.	.	.	PF00076.17	RRM_1	RNA	(a.k.a.		.	c85656_g1_i2|m.11014	765-1361[-]	recognition	motif.	.	.	.	.	.
			c93626_g1_i3	Score: 2.5	gi|565364962|ref|XM_006349125.1|	213	3e-106	PREDICTED: Solanum tuberosum protein ROOT PRIMORDIUM DEFECTIVE 1-like (LOC102599599), transcript variant X2, mRNA	gi|747047881|ref|XP_011069926.1|	1590	0	PREDICTED: protein ROOT PRIMORDIUM DEFECTIVE 1 [Sesamum indicum]	.	.	.	.	.	.	.	.	PF11955.3	PORR	Plant	recognition		.	c93626_g1_i3|m.13744	194-1534[+]	organelle	RNA	.	.	.	.	.
			c90112_g4_i13	Score: 1.5	gi|565390633|ref|XM_006360979.1|	181	2e-88	PREDICTED: Solanum tuberosum myosin-10-like (LOC102585771), mRNA	gi|747096856|ref|XP_011096366.1|	375	5e-72	PREDICTED: interferon-induced guanylate-binding protein 1 [Sesamum indicum]	.	.	.	.	.	.	.	.	.	.	.	.	.	.	c90112_g4_i13|m.14299	995-1327[+]	.	.	.	.	.	.	.
			c88662_g2_i2	Score: 2.0	gi|349722948|emb|FQ393283.1|	183	1e-89	Vitis vinifera clone SS0AFA26YM11	gi|747070151|ref|XP_011081882.1|	1300	8e-172	PREDICTED: E3 ubiquitin-protein ligase At1g63170-like [Sesamum indicum]	sp|Q93Z92|RING4_ARATH	102	E:4e-22	RecName:^	.	.	.	.	Viridiplantae;			Tracheophyta;		Full=E3	ubiquitin-protein	ligase	Streptophyta;	Embryophyta;	.	.	.	.	.
			c94203_g1_i12	Score: 2.5	gi|565392504|ref|XM_006361873.1|	114	3e-51	PREDICTED: Solanum tuberosum vesicle transport protein USE1-like (LOC102583810), transcript variant X2, mRNA	gi|747066661|ref|XP_011080020.1|	516	2e-86	PREDICTED: uncharacterized protein LOC105163394 [Sesamum indicum]	.	.	.	.	.	.	.	.	PF09753.4	Use1	Membrane	Use1	4-87	.	c94203_g1_i12|m.16937	711-1058[-]	fusion	protein	.	.	.	.	.
			c56995_g1_i1	Score: 2.5	gi|595795402|ref|XM_007200945.1|	169	8e-82	Prunus persica hypothetical protein (PRUPE_ppa005336mg) mRNA, complete cds	gi|747081989|ref|XP_011088294.1|	1685	0	PREDICTED: armadillo repeat-containing protein 6 [Sesamum indicum]	sp|Q5RD03|ARMC6_PONAB	157	E:4e-40	RecName:^	.	.	.	.	Metazoa;			Vertebrata;		Full=Armadillo	repeat-containing	protein	Chordata;	Craniata;	.	.	.	.	.
			c77464_g1_i3	Score: 2.5	.	.	.	.	gi|225431324|ref|XP_002269880.1|	1461	0	PREDICTED: aspartic proteinase-like protein 1 [Vitis vinifera]	sp|Q9LX20|ASPL1_ARATH	218	E:3e-62	RecName:^	.	.	.	.	Viridiplantae;			Tracheophyta;		Full=Aspartic	proteinase-like	protein	Streptophyta;	Embryophyta;	.	.	.	.	.
			c86770_g1_i1	Score: 2.0	gi|565379971|ref|XM_006356328.1|	69	3e-26	PREDICTED: Solanum tuberosum heat stress transcription factor B-2a-like (LOC102601413), mRNA	gi|747101985|ref|XP_011099137.1|	812	7e-102	PREDICTED: heat shock factor protein HSF24 [Sesamum indicum]	sp|P22335|HSF24_SOLPE	285	E:3e-90	RecName:^	.	.	.	.	HSF24;	Eukaryota;		Embryophyta;		Full=Heat	shock	factor	Viridiplantae;	Streptophyta;	.	.	.	.	.
			c49529_g1_i1	Score: 2.5	.	.	.	.	gi|568846330|ref|XP_006477009.1|	1189	3e-157	PREDICTED: uncharacterized protein LOC102631362 [Citrus sinensis]	.	.	.	.	.	.	.	.	PF14244.1	UBN2_3	gag-polypeptide	copia-type	34-173	.	c49529_g1_i1|m.22209	3-1154[-]	of	LTR	.	.	.	.	.
			c92226_g5_i3	Score: 2.5	.	.	.	.	gi|747040588|ref|XP_011088735.1|	481	1e-53	PREDICTED: uncharacterized protein LOC105169799 isoform X2 [Sesamum indicum]	.	.	.	.	.	.	.	.	.	.	.	.	.	.	c92226_g5_i3|m.23113	125-958[+]	.	ExpAA=64.10^PredHel=3^Topology=i164-186o190-212i250-272o	.	.	.	.	.
			c85800_g1_i1	Score: 2.5	gi|593793239|ref|XM_007159597.1|	78	2e-31	Phaseolus vulgaris hypothetical protein (PHAVU_002G256400g) mRNA, complete cds	gi|449451429|ref|XP_004143464.1|	462	2e-49	PREDICTED: probable mitochondrial adenine nucleotide transporter BTL3 [Cucumis sativus]	sp|Q20799|CMC2_CAEEL	65.5	E:4e-10	RecName:^	.	.	.	.	F55A11.4;	Eukaryota;		Nematoda;		Full=Putative	calcium-binding	mitochondrial	Metazoa;	Ecdysozoa;	.	.	.	.	.
			c86021_g1_i1	Score: 2.5	.	.	.	.	.	.	.	.	.	.	.	.	.	.	.	.	.	.	.	.	.	.	.	.	.	.	.	.	.	.	.
			c63804_g1_i1	Score: 1.5	.	.	.	.	.	.	.	.	.	.	.	.	.	.	.	.	.	.	.	.	.	.	.	.	.	.	.	.	.	.	.
			c77848_g1_i1	Score: 2.5	.	.	.	.	.	.	.	.	.	.	.	.	.	.	.	.	.	.	.	.	.	.	c77848_g1_i1|m.28934	552-863[+]	.	.	.	.	.	.	.
			c91573_g1_i1	Score: 2.0	.	.	.	.	gi|565367535|ref|XP_006350419.1|	278	4e-26	PREDICTED: F-box protein PP2-B10-like [Solanum tuberosum]	sp|Q9C7J9|P2B13_ARATH	63.9	E:2e-10	RecName:^	.	.	.	.	Streptophyta;			Spermatophyta;		Full=F-box	protein	PP2-B13;^Eukaryota;	Embryophyta;	Tracheophyta;	.	.	.	.	.
			c68957_g1_i2	Score: 2.0	.	.	.	.	.	.	.	.	.	.	.	.	.	.	.	.	.	.	.	.	.	.	c68957_g1_i2|m.30348	217-876[-]	.	.	.	.	.	.	.
			c66203_g1_i2	Score: 2.5	.	.	.	.	.	.	.	.	.	.	.	.	.	.	.	.	.	.	.	.	.	.	.	.	.	.	.	.	.	.	.
			c118652_g1_i1	Score: 2.5	.	.	.	.	gi|659131225|ref|XP_008465573.1|	621	7e-75	PREDICTED: CBL-interacting serine/threonine-protein kinase 11 [Cucumis melo]	sp|O22932|CIPKB_ARATH	150	E:7e-41	RecName:^	.	.	.	.	Viridiplantae;			Tracheophyta;		Full=CBL-interacting	serine/threonine-protein	kinase	Streptophyta;	Embryophyta;	.	.	.	.	.
			c89468_g4_i1	Score: 2.5	.	.	.	.	.	.	.	.	.	.	.	.	.	.	.	.	.	.	.	.	.	.	.	.	.	.	.	.	.	.	.
			c94879_g1_i1	Score: 2.5	gi|596236014|ref|XM_007224327.1|	126	2e-58	Prunus persica hypothetical protein (PRUPE_ppa021075mg) mRNA, complete cds	gi|571561142|ref|XP_006604985.1|	550	5e-72	PREDICTED: putative nuclease HARBI1-like [Glycine max]	.	.	.	.	.	.	.	.	.	.	.	.	.	.	.	.	.	.	.	.	.	.	.
			c80012_g1_i2	Score: 2.5	.	.	.	.	gi|747068405|ref|XP_011080960.1|	173	5e-12	PREDICTED: glutamate--cysteine ligase, chloroplastic-like [Sesamum indicum]	.	.	.	.	.	.	.	.	.	.	.	.	.	.	.	.	.	.	.	.	.	.	.
			c76245_g1_i1	Score: 2.5	.	.	.	.	.	.	.	.	.	.	.	.	.	.	.	.	.	.	.	.	.	.	.	.	.	.	.	.	.	.	.
			c85870_g1_i1	Score: 2.5	.	.	.	.	.	.	.	.	.	.	.	.	.	.	.	.	.	.	.	.	.	.	.	.	.	.	.	.	.	.	.
			c10683_g1_i1	Score: 2.5	gi|148538837|dbj|AK247603.1|	59	3e-21	Solanum lycopersicum cDNA, clone: LEFL1059DB06, HTC in leaf	gi|659109045|ref|XP_008454519.1|	462	7e-54	PREDICTED: uncharacterized protein LOC103494915 [Cucumis melo]	.	.	.	.	.	.	.	.	.	.	.	.	.	.	c10683_g1_i1|m.40214	3-410[-]	.	.	.	.	.	.	.
			c13053_g1_i1	Score: 2.0	.	.	.	.	.	.	.	.	.	.	.	.	.	.	.	.	.	.	.	.	.	.	.	.	.	.	.	.	.	.	.
			c6420_g1_i1	Score: 2.5	.	.	.	.	.	.	.	.	.	.	.	.	.	.	.	.	.	.	.	.	.	.	.	.	.	.	.	.	.	.	.
			c132773_g1_i1	Score: 2.5	.	.	.	.	.	.	.	.	.	.	.	.	.	.	.	.	.	.	.	.	.	.	.	.	.	.	.	.	.	.	.
			c108327_g1_i1	Score: 2.5	.	.	.	.	.	.	.	.	.	.	.	.	.	.	.	.	.	.	.	.	.	.	.	.	.	.	.	.	.	.	.
			c50356_g1_i1	Score: 2.5	.	.	.	.	.	.	.	.	.	.	.	.	.	.	.	.	.	.	.	.	.	.	.	.	.	.	.	.	.	.	.
			c83524_g1_i1	Score: 2.5	.	.	.	.	.	.	.	.	.	.	.	.	.	.	.	.	.	.	.	.	.	.	.	.	.	.	.	.	.	.	.
			c51162_g1_i1	Score: 2.5	.	.	.	.	.	.	.	.	.	.	.	.	.	.	.	.	.	.	.	.	.	.	.	.	.	.	.	.	.	.	.
			c110898_g1_i1	Score: 2.0	.	.	.	.	.	.	.	.	.	.	.	.	.	.	.	.	.	.	.	.	.	.	.	.	.	.	.	.	.	.	.
			c114498_g1_i1	Score: 1.5	.	.	.	.	.	.	.	.	.	.	.	.	.	.	.	.	.	.	.	.	.	.	.	.	.	.	.	.	.	.	.
ofr-miR1511	AACCAGGCUCUGAUACCAUG	50	c96364_g1_i4	Score: 2.2	gi|566178305|ref|XM_002309572.2|	94	2e-39	Populus trichocarpa agenet domain-containing family protein (POPTR_0006s26680g) mRNA, complete cds	.	.	.	.	sp|Q9FNN9|PP370_ARATH	631	E:0	RecName:^	.	.	.	.	At5g08490;	Eukaryota;		Embryophyta;		Full=Putative	pentatricopeptide	repeat-containing	Viridiplantae;	Streptophyta;	.	.	.	.	.
			c92128_g1_i1	Score: 2.5	.	.	.	.	.	.	.	.	sp|P10978|POLX_TOBAC	373	E:1e-105	RecName:^	.	.	.	.	transposon			Viridiplantae;		Full=Retrovirus-related	Pol	polyprotein	TNT	1-94;^Eukaryota;	.	.	.	.	.
			c96542_g1_i1	Score: 1.8	gi|288552504|gb|GQ117736.1|	44	5e-12	Chionanthus retusus clone StvCHR_533 microsatellite sequence	.	.	.	.	.	.	.	.	.	.	.	.	.	.	.	.	.	.	.	.	.	.	.	.	.	.	.
			c75803_g2_i1	Score: 2.0	gi|568867434|ref|XM_006486980.1|	146	1e-68	PREDICTED: Citrus sinensis O-acyltransferase WSD1-like (LOC102618845), mRNA	.	.	.	.	sp|Q93ZR6|WSD1_ARATH	220	E:2e-60	RecName:^	.	.	.	.	Embryophyta;			Magnoliophyta;		Full=O-acyltransferase	WSD1;^Eukaryota;	Viridiplantae;	Tracheophyta;	Spermatophyta;	.	.	.	K15406|WSD1; wax-ester synthase / diacylglycerol O-acyltransferase [EC:2.3.1.75 2.3.1.20]	map00073|Cutin, suberine and wax biosynthesis
			c94907_g1_i2	Score: 2.5	.	.	.	.	.	.	.	.	sp|Q9SII7|PP159_ARATH	679	E:0	RecName:^	.	.	.	.	Viridiplantae;			Tracheophyta;		Full=Pentatricopeptide	repeat-containing	protein	Streptophyta;	Embryophyta;	.	.	.	.	.
			c96559_g1_i1	Score: 2.5	gi|50509416|dbj|AP005175.4|	39	2e-09	Oryza sativa Japonica Group genomic DNA, chromosome 7, BAC clone:OSJNBb0040H10	.	.	.	.	sp|P04146|COPIA_DROME	265	E:1e-72	RecName:^	.	.	.	.	Arthropoda;			Pterygota;		Full=Copia	protein;^Eukaryota;	Metazoa;	Hexapoda;	Insecta;	.	.	.	.	.
			c95603_g3_i4	Score: 1.5	.	.	.	.	gi|147792973|emb|CAN73102.1|	409	4e-67	hypothetical protein VITISV_042891 [Vitis vinifera]	sp|P10978|POLX_TOBAC	110	E:2e-23	RecName:^	.	.	.	.	transposon			Viridiplantae;		Full=Retrovirus-related	Pol	polyprotein	TNT	1-94;^Eukaryota;	.	.	.	.	.
			c92978_g1_i3	Score: 2.5	.	.	.	.	gi|38344889|emb|CAD41912.2|	539	3e-61	OSJNBa0033G05.13 [Oryza sativa Japonica Group]	sp|P10978|POLX_TOBAC	100	E:4e-22	RecName:^	.	.	.	.	transposon			Viridiplantae;		Full=Retrovirus-related	Pol	polyprotein	TNT	1-94;^Eukaryota;	.	.	.	.	.
			c88760_g1_i5	Score: 2.5	.	.	.	.	gi|147765699|emb|CAN77904.1|	420	3e-40	hypothetical protein VITISV_024390 [Vitis vinifera]	.	.	.	.	.	.	.	.	PF14244.1	UBN2_3	gag-polypeptide	copia-type	16-70	.	c88760_g1_i5|m.14334	725-1030[+]	of	LTR	.	.	.	.	.
			c83762_g1_i2	Score: 2.2	gi|154297165|ref|XM_001548961.1|	234	6e-118	Botryotinia fuckeliana B05.10 hypothetical protein (BC1G_12242) partial mRNA	gi|759275958|gb|KIW52465.1|	2441	0	sulfate adenylyltransferase [Exophiala xenobiotica]	sp|Q1EAF9|MET3_COCIM	926	E:0	RecName:^	.	.	.	.	Ascomycota;			Eurotiomycetidae;		Full=Sulfate	adenylyltransferase;^Eukaryota;	Fungi;	Pezizomycotina;	Eurotiomycetes;	.	.	.	K00958|sat, met3; sulfate adenylyltransferase [EC:2.7.7.4]	map00920|Sulfur metabolism;map00261|Monobactam biosynthesis;map00450|Selenocompound metabolism;map01100|Metabolic pathways;map00230|Purine metabolism;map01120|Microbial metabolism in diverse environments;map01130|Biosynthesis of antibiotics
			c86230_g2_i1	Score: 2.0	.	.	.	.	gi|848922230|ref|XP_012857659.1|	555	4e-106	PREDICTED: uncharacterized protein LOC105976934 [Erythranthe guttatus]	sp|P10978|POLX_TOBAC	112	E:3e-24	RecName:^	.	.	.	.	transposon			Viridiplantae;		Full=Retrovirus-related	Pol	polyprotein	TNT	1-94;^Eukaryota;	.	.	.	.	.
			c92105_g4_i1	Score: 2.5	.	.	.	.	gi|147822046|emb|CAN65820.1|	770	1e-87	hypothetical protein VITISV_042324 [Vitis vinifera]	.	.	.	.	.	.	.	.	PF14244.1	UBN2_3	gag-polypeptide	copia-type	1-122	.	c92105_g4_i1|m.21063	420-1472[+]	of	LTR	.	.	.	.	.
			c53588_g1_i2	Score: 2.5	.	.	.	.	.	.	.	.	.	.	.	.	.	.	.	.	.	.	.	.	.	.	.	.	.	.	.	.	.	.	.
			c91552_g2_i3	Score: 2.5	.	.	.	.	.	.	.	.	.	.	.	.	.	.	.	.	.	.	.	.	.	.	.	.	.	.	.	.	.	.	.
			c93651_g2_i2	Score: 0.5	.	.	.	.	gi|697153212|ref|XP_009630850.1|	168	4e-10	PREDICTED: uncharacterized protein LOC104120731 [Nicotiana tomentosiformis]	.	.	.	.	.	.	.	.	.	.	.	.	.	.	.	.	.	.	.	.	.	.	.
			c92337_g3_i1	Score: 2.5	.	.	.	.	gi|147792973|emb|CAN73102.1|	737	3e-102	hypothetical protein VITISV_042891 [Vitis vinifera]	sp|P10978|POLX_TOBAC	67.4	E:4e-20	RecName:^	.	.	.	.	transposon			Viridiplantae;		Full=Retrovirus-related	Pol	polyprotein	TNT	1-94;^Eukaryota;	.	.	.	.	.
			c92196_g1_i1	Score: 2.2	.	.	.	.	.	.	.	.	.	.	.	.	.	.	.	.	.	.	.	.	.	.	.	.	.	.	.	.	.	.	.
			c96446_g2_i1	Score: 2.5	.	.	.	.	gi|568846330|ref|XP_006477009.1|	920	2e-117	PREDICTED: uncharacterized protein LOC102631362 [Citrus sinensis]	.	.	.	.	.	.	.	.	PF14244.1	UBN2_3	gag-polypeptide	copia-type	33-177	.	c96446_g2_i1|m.24475	138-1226[+]	of	LTR	.	.	.	.	.
			c88105_g2_i1	Score: 2.2	.	.	.	.	gi|731392713|ref|XP_010651194.1|	594	1e-69	PREDICTED: uncharacterized protein LOC104879574 [Vitis vinifera]	.	.	.	.	.	.	.	.	PF14244.1	UBN2_3	gag-polypeptide	copia-type	1-81	.	c88105_g2_i1|m.25424	588-1121[+]	of	LTR	.	.	.	.	.
			c80050_g1_i1	Score: 2.5	.	.	.	.	.	.	.	.	.	.	.	.	.	.	.	.	.	.	.	.	.	.	c80050_g1_i1|m.26180	579-887[+]	.	.	.	.	.	.	.
			c95419_g1_i1	Score: 2.5	.	.	.	.	gi|731392713|ref|XP_010651194.1|	995	1e-130	PREDICTED: uncharacterized protein LOC104879574 [Vitis vinifera]	.	.	.	.	.	.	.	.	PF14244.1	UBN2_3	gag-polypeptide	copia-type	72-179	.	c95419_g1_i1|m.27835	1-543[+]	of	LTR	.	.	.	.	.
			c93825_g4_i2	Score: 2.5	.	.	.	.	.	.	.	.	.	.	.	.	.	.	.	.	.	.	.	.	.	.	.	.	.	.	.	.	.	.	.
			c92258_g7_i1	Score: 2.2	.	.	.	.	gi|147836233|emb|CAN64345.1|	436	1e-48	hypothetical protein VITISV_017785 [Vitis vinifera]	.	.	.	.	.	.	.	.	.	.	.	.	.	.	.	.	.	.	.	.	.	.	.
			c53370_g1_i1	Score: 1.0	.	.	.	.	gi|147783182|emb|CAN68669.1|	669	6e-82	hypothetical protein VITISV_039388 [Vitis vinifera]	.	.	.	.	.	.	.	.	.	.	.	.	.	.	c53370_g1_i1|m.31263	215-526[+]	.	.	.	.	.	.	.
			c78766_g1_i2	Score: 2.0	.	.	.	.	gi|147798869|emb|CAN61630.1|	418	3e-43	hypothetical protein VITISV_003191 [Vitis vinifera]	sp|P10978|POLX_TOBAC	103	E:3e-23	RecName:^	.	.	.	.	transposon			Viridiplantae;		Full=Retrovirus-related	Pol	polyprotein	TNT	1-94;^Eukaryota;	.	.	.	.	.
			c95603_g1_i1	Score: 2.0	.	.	.	.	.	.	.	.	.	.	.	.	.	.	.	.	.	.	.	.	.	.	.	.	.	.	.	.	.	.	.
			c78478_g1_i1	Score: 2.0	.	.	.	.	.	.	.	.	.	.	.	.	.	.	.	.	.	.	.	.	.	.	c78478_g1_i1|m.35805	297-599[+]	.	ExpAA=22.84^PredHel=1^Topology=o20-37i	.	.	.	.	.
			c808_g1_i1	Score: 1.8	.	.	.	.	.	.	.	.	.	.	.	.	.	.	.	.	.	.	.	.	.	.	.	.	.	.	.	.	.	.	.
			c90266_g6_i1	Score: 1.8	.	.	.	.	.	.	.	.	.	.	.	.	.	.	.	.	.	.	.	.	.	.	.	.	.	.	.	.	.	.	.
			c74761_g2_i1	Score: 0.5	.	.	.	.	.	.	.	.	.	.	.	.	.	.	.	.	.	.	.	.	.	.	.	.	.	.	.	.	.	.	.
			c93825_g7_i1	Score: 2.5	.	.	.	.	.	.	.	.	.	.	.	.	.	.	.	.	.	.	.	.	.	.	.	.	.	.	.	.	.	.	.
			c64908_g1_i1	Score: 2.5	.	.	.	.	.	.	.	.	.	.	.	.	.	.	.	.	.	.	.	.	.	.	.	.	.	.	.	.	.	.	.
			c96125_g4_i1	Score: 2.5	.	.	.	.	.	.	.	.	.	.	.	.	.	.	.	.	.	.	.	.	.	.	.	.	.	.	.	.	.	.	.
			c81304_g2_i1	Score: 1.5	gi|4193360|gb|AF058910.1|	48	4e-15	Fraxinus excelsior microsatellite 18N repeat region	.	.	.	.	.	.	.	.	.	.	.	.	.	.	.	.	.	.	.	.	.	.	.	.	.	.	.
			c147_g1_i1	Score: 1.5	.	.	.	.	gi|645269144|ref|XP_008239864.1|	311	2e-32	PREDICTED: uncharacterized protein LOC103338441 [Prunus mume]	.	.	.	.	.	.	.	.	PF14244.1	UBN2_3	gag-polypeptide	copia-type	63-166	.	c147_g1_i1|m.39436	3-500[+]	of	LTR	.	.	.	.	.
			c132537_g1_i1	Score: 2.0	.	.	.	.	gi|731410631|ref|XP_010657635.1|	130	2e-07	PREDICTED: uncharacterized protein LOC104880974 [Vitis vinifera]	.	.	.	.	.	.	.	.	.	.	.	.	.	.	.	.	.	.	.	.	.	.	.
			c87718_g3_i1	Score: 2.5	gi|595794474|ref|XM_007200811.1|	67	8e-26	Prunus persica hypothetical protein (PRUPE_ppb013582mg) mRNA, complete cds	gi|147798257|emb|CAN69993.1|	412	2e-49	hypothetical protein VITISV_018605 [Vitis vinifera]	.	.	.	.	.	.	.	.	PF13961.1	DUF4219	Domain	function		.	c87718_g3_i1|m.43462	97-396[+]	of	unknown	.	.	.	.	.
			c48917_g1_i1	Score: 2.2	.	.	.	.	.	.	.	.	.	.	.	.	.	.	.	.	.	.	.	.	.	.	.	.	.	.	.	.	.	.	.
			c114105_g1_i1	Score: 2.0	.	.	.	.	.	.	.	.	.	.	.	.	.	.	.	.	.	.	.	.	.	.	.	.	.	.	.	.	.	.	.
			c113384_g1_i1	Score: 2.0	.	.	.	.	.	.	.	.	.	.	.	.	.	.	.	.	.	.	.	.	.	.	.	.	.	.	.	.	.	.	.
			c16702_g1_i1	Score: 2.2	.	.	.	.	.	.	.	.	.	.	.	.	.	.	.	.	.	.	.	.	.	.	.	.	.	.	.	.	.	.	.
			c16702_g1_i1	Score: 2.2	.	.	.	.	.	.	.	.	.	.	.	.	.	.	.	.	.	.	.	.	.	.	.	.	.	.	.	.	.	.	.
			c75759_g1_i1	Score: 2.5	.	.	.	.	.	.	.	.	.	.	.	.	.	.	.	.	.	.	.	.	.	.	.	.	.	.	.	.	.	.	.
			c86900_g1_i1	Score: 1.0	.	.	.	.	.	.	.	.	.	.	.	.	.	.	.	.	.	.	.	.	.	.	.	.	.	.	.	.	.	.	.
			c98045_g1_i1	Score: 2.5	.	.	.	.	.	.	.	.	.	.	.	.	.	.	.	.	.	.	.	.	.	.	.	.	.	.	.	.	.	.	.
			c90693_g7_i1	Score: 1.5	.	.	.	.	.	.	.	.	.	.	.	.	.	.	.	.	.	.	.	.	.	.	.	.	.	.	.	.	.	.	.
			c112861_g1_i1	Score: 2.5	.	.	.	.	.	.	.	.	.	.	.	.	.	.	.	.	.	.	.	.	.	.	.	.	.	.	.	.	.	.	.
			c93825_g6_i1	Score: 2.0	.	.	.	.	.	.	.	.	.	.	.	.	.	.	.	.	.	.	.	.	.	.	.	.	.	.	.	.	.	.	.
			c91823_g3_i2	Score: 0.8	.	.	.	.	.	.	.	.	.	.	.	.	.	.	.	.	.	.	.	.	.	.	.	.	.	.	.	.	.	.	.
			c8878_g1_i1	Score: 1.2	.	.	.	.	.	.	.	.	.	.	.	.	.	.	.	.	.	.	.	.	.	.	.	.	.	.	.	.	.	.	.
ofr-miR156	CUGACAGAAGAGAGUGAGCAC	16	c91756_g1_i12	Score: 2.0	gi|565356709|ref|XM_006345144.1|	794	0	PREDICTED: Solanum tuberosum putative ATP-dependent helicase HRQ1-like (LOC102589199), mRNA	.	.	.	.	sp|Q05549|HRQ1_YEAST	439	E:1e-130	RecName:^	.	.	.	.	Fungi;			Saccharomycotina;		Full=Putative	ATP-dependent	helicase	Dikarya;	Ascomycota;	.	.	.	K06877|K06877; DEAD/DEAH box helicase domain-containing protein	.
			c93856_g2_i5	Score: 2.5	.	.	.	.	.	.	.	.	.	.	.	.	.	.	.	.	.	.	.	.	.	.	.	.	.	.	.	.	.	.	.
			c93773_g5_i2	Score: 1.5	gi|225317990|dbj|AK323148.1|	306	1e-157	Solanum lycopersicum cDNA, clone: LEFL1050BB12, HTC in leaf	.	.	.	.	sp|Q9FG23|CK5P3_ARATH	635	E:0	RecName:^	.	.	.	.	Embryophyta;			Magnoliophyta;		Full=CDK5RAP3-like	protein;^Eukaryota;	Viridiplantae;	Tracheophyta;	Spermatophyta;	.	.	.	.	.
			c92766_g1_i9	Score: 1.5	gi|444436391|gb|KC160146.1|	44	3e-12	Eucalyptus cladocalyx clone EcxSPL2 SPL2-like protein gene, complete cds	gi|747079231|ref|XP_011086805.1|	1262	5e-163	PREDICTED: squamosa promoter-binding-like protein 12 [Sesamum indicum]	sp|A2YGR5|SPL12_ORYSI	230	E:3e-65	RecName:^	.	.	.	.	Viridiplantae;			Tracheophyta;		Full=Squamosa	promoter-binding-like	protein	Streptophyta;	Embryophyta;	.	.	.	.	.
			c86778_g1_i9	Score: 1.5	gi|568430084|gb|KC569432.1|	145	2e-68	Olea europaea subsp. europaea microsatellite ZIT018 sequence	gi|747100381|ref|XP_011098279.1|	594	2e-69	PREDICTED: protein yippee-like At5g53940 [Sesamum indicum]	sp|Q9FN32|YIPL7_ARATH	209	E:9e-62	RecName:^	.	.	.	.	Streptophyta;			Spermatophyta;		Full=Protein	yippee-like	At5g53940;^Eukaryota;	Embryophyta;	Tracheophyta;	.	.	.	.	.
			c88760_g1_i5	Score: 2.5	.	.	.	.	gi|147765699|emb|CAN77904.1|	420	3e-40	hypothetical protein VITISV_024390 [Vitis vinifera]	.	.	.	.	.	.	.	.	PF14244.1	UBN2_3	gag-polypeptide	copia-type	16-70	.	c88760_g1_i5|m.14334	725-1030[+]	of	LTR	.	.	.	.	.
			c93329_g6_i1	Score: 2.0	.	.	.	.	gi|747049720|ref|XP_011070914.1|	694	2e-82	PREDICTED: squamosa promoter-binding-like protein 6, partial [Sesamum indicum]	sp|Q94JW8|SPL6_ARATH	177	E:5e-48	RecName:^	.	.	.	.	Viridiplantae;			Tracheophyta;		Full=Squamosa	promoter-binding-like	protein	Streptophyta;	Embryophyta;	.	.	.	.	.
			c34329_g1_i1	Score: 2.5	.	.	.	.	gi|747048466|ref|XP_011070246.1|	515	5e-60	PREDICTED: uncharacterized protein LOC105155955 [Sesamum indicum]	.	.	.	.	.	.	.	.	PF05340.7	DUF740	Protein	function		.	c34329_g1_i1|m.25567	145-939[-]	of	unknown	.	.	.	.	.
			c67452_g1_i1	Score: 2.5	.	.	.	.	gi|747047203|ref|XP_011069559.1|	309	9e-30	PREDICTED: MORN repeat-containing protein 1-like [Sesamum indicum]	sp|Q6PGF2|MORN4_MOUSE	56.6	E:6e-09	RecName:^	.	.	.	.	Metazoa;			Vertebrata;		Full=MORN	repeat-containing	protein	Chordata;	Craniata;	.	.	.	.	.
			c96095_g9_i1	Score: 2.5	gi|147798167|emb|AM438944.2|	127	6e-59	Vitis vinifera contig VV78X021237.8, whole genome shotgun sequence	gi|147792973|emb|CAN73102.1|	656	9e-76	hypothetical protein VITISV_042891 [Vitis vinifera]	.	.	.	.	.	.	.	.	.	.	.	.	.	.	.	.	.	.	.	.	.	.	.
			c116496_g1_i1	Score: 2.0	gi|565364890|ref|XM_006349089.1|	38	2e-09	PREDICTED: Solanum tuberosum squamosa promoter-binding-like protein 1-like (LOC102587921), mRNA	gi|747096784|ref|XP_011096328.1|	388	1e-44	PREDICTED: squamosa promoter-binding protein 1 [Sesamum indicum]	sp|Q38741|SBP1_ANTMA	147	E:2e-43	RecName:^	.	.	.	.	Viridiplantae;			Tracheophyta;		Full=Squamosa	promoter-binding	protein	Streptophyta;	Embryophyta;	.	.	.	.	.
			c16410_g1_i1	Score: 2.0	gi|255583153|ref|XM_002532297.1|	45	2e-13	Ricinus communis LIGULELESS1 protein, putative, mRNA	gi|297739854|emb|CBI30036.3|	286	1e-27	unnamed protein product [Vitis vinifera]	.	.	.	.	.	.	.	.	.	.	.	.	.	.	c16410_g1_i1|m.37228	2-349[+]	.	.	.	.	.	.	.
			c153591_g1_i1	Score: 2.5	.	.	.	.	.	.	.	.	.	.	.	.	.	.	.	.	.	.	.	.	.	.	.	.	.	.	.	.	.	.	.
			c66054_g1_i1	Score: 2.5	.	.	.	.	.	.	.	.	.	.	.	.	.	.	.	.	.	.	.	.	.	.	.	.	.	.	.	.	.	.	.
			c35266_g1_i1	Score: 2.5	.	.	.	.	gi|672822902|gb|KFH67796.1|	440	3e-53	40S ribosomal protein S24 [Mortierella verticillata NRRL 6337]	sp|O42387|RS24_TAKRU	172	E:1e-53	RecName:^	.	.	.	.	Metazoa;			Vertebrata;		Full=40S	ribosomal	protein	Chordata;	Craniata;	.	.	.	.	.
			c19409_g1_i1	Score: 2.0	gi|388520662|gb|BT148599.1|	31	5e-06	Medicago truncatula clone JCVI-FLMt-14B16 unknown mRNA	gi|524845693|gb|AGR34081.1|	142	7e-10	squamosa promoter binding protein-like 4, partial [Pogostemon cablin]	sp|Q38741|SBP1_ANTMA	55.5	E:8e-10	RecName:^	.	.	.	.	Viridiplantae;			Tracheophyta;		Full=Squamosa	promoter-binding	protein	Streptophyta;	Embryophyta;	.	.	.	.	.
ofr-miR156a	UGACAGAAGAGAGAGAGCAC	88	c89675_g1_i2	Score: 2.5	gi|565359421|ref|XM_006346446.1|	1057	0	PREDICTED: Solanum tuberosum serine/threonine-protein kinase SMG1-like (LOC102596311), transcript variant X3, mRNA	.	.	.	.	sp|Q96Q15|SMG1_HUMAN	582	E:3e-165	RecName:^	.	.	.	.	Chordata;			Euteleostomi;		Full=Serine/threonine-protein	kinase	SMG1;^Eukaryota;	Craniata;	Vertebrata;	.	.	.	K08873|SMG1; PI-3-kinase-related kinase SMG-1	map03015|mRNA surveillance pathway
			c96017_g1_i5	Score: 2.2	gi|123683960|emb|AM479700.1|	244	6e-123	Vitis vinifera, whole genome shotgun sequence, contig VV78X143129.8, clone ENTAV 115	.	.	.	.	.	.	.	.	sp|P0CB22|ATX2_ARATH	53.5	E:1e-05	RecName:^	Full=Histone-lysine			Viridiplantae;		.	c96017_g1_i5|m.474	1439-5992[-]	N-methyltransferase	ATX2;^Eukaryota;	.	.	.	.	.
			c90597_g1_i3	Score: 2.5	gi|565370560|ref|XM_006351826.1|	492	0	PREDICTED: Solanum tuberosum DIS3-like exonuclease 2-like (LOC102589561), mRNA	gi|747057157|ref|XP_011074868.1|	3352	0	PREDICTED: DIS3-like exonuclease 2 [Sesamum indicum]	sp|Q8IYB7|DI3L2_HUMAN	445	E:3e-134	RecName:^	.	.	.	.	Chordata;			Euteleostomi;		Full=DIS3-like	exonuclease	2;^Eukaryota;	Craniata;	Vertebrata;	.	.	.	K18758|DIS3L2; DIS3-like exonuclease 2 [EC:3.1.13.-]	.
			c95473_g1_i6	Score: 2.5	.	.	.	.	.	.	.	.	sp|Q9FY48|KEG_ARATH	117	E:5e-25	RecName:^	.	.	.	.	Viridiplantae;			Tracheophyta;		Full=E3	ubiquitin-protein	ligase	Streptophyta;	Embryophyta;	.	.	.	.	.
			c93773_g5_i2	Score: 0.0	gi|225317990|dbj|AK323148.1|	306	1e-157	Solanum lycopersicum cDNA, clone: LEFL1050BB12, HTC in leaf	.	.	.	.	sp|Q9FG23|CK5P3_ARATH	635	E:0	RecName:^	.	.	.	.	Embryophyta;			Magnoliophyta;		Full=CDK5RAP3-like	protein;^Eukaryota;	Viridiplantae;	Tracheophyta;	Spermatophyta;	.	.	.	.	.
			c94511_g1_i10	Score: 2.5	gi|294461553|gb|BT122992.1|	53	5e-17	Picea sitchensis clone WS0464_F16 unknown mRNA	.	.	.	.	sp|Q8LSN3|FYPP_PEA	73.2	E:2e-12	RecName:^	.	.	.	.	Streptophyta;			Spermatophyta;		Full=Phytochrome-associated	serine/threonine-protein	phosphatase;^Eukaryota;	Embryophyta;	Tracheophyta;	.	.	.	.	.
			c90233_g1_i9	Score: 2.5	gi|565366047|ref|XM_006349645.1|	363	0	PREDICTED: Solanum tuberosum methylcrotonoyl-CoA carboxylase subunit alpha, mitochondrial-like (LOC102596438), transcript variant X1, mRNA	.	.	.	.	sp|Q42523|MCCA_ARATH	556	E:0	RecName:^	.	.	.	.	mitochondrial;	Eukaryota;		Embryophyta;		Full=Methylcrotonoyl-CoA	carboxylase	subunit	Viridiplantae;	Streptophyta;	.	.	.	K01968|E6.4.1.4A; 3-methylcrotonyl-CoA carboxylase alpha subunit [EC:6.4.1.4]	map00280|Valine, leucine and isoleucine degradation;map01100|Metabolic pathways
			c96335_g4_i2	Score: 2.2	gi|565404388|ref|XM_006367562.1|	602	0	PREDICTED: Solanum tuberosum tRNA wybutosine-synthesizing protein 1 homolog (LOC102581860), mRNA	.	.	.	.	sp|Q8RXN5|TYW1_ARATH	844	E:0	RecName:^	.	.	.	.	homolog;	Eukaryota;		Embryophyta;		Full=tRNA	wybutosine-synthesizing	protein	Viridiplantae;	Streptophyta;	.	.	.	K15449|TYW1; tRNA wybutosine-synthesizing protein 1 [EC:4.1.3.44]	.
			c95412_g1_i5	Score: 2.5	gi|6759596|emb|AJ271438.1|	1195	0	Prunus persica mRNA for plasma membrane H+ ATPase (PPA2 gene)	.	.	.	.	sp|Q03194|PMA4_NICPL	1354	E:0	RecName:^	.	.	.	.	Viridiplantae;			Tracheophyta;		Full=Plasma	membrane	ATPase	Streptophyta;	Embryophyta;	.	.	.	.	.
			c92959_g1_i3	Score: 2.5	gi|565385911|ref|XM_006358738.1|	221	2e-110	PREDICTED: Solanum tuberosum uncharacterized LOC102601873 (LOC102601873), mRNA	.	.	.	.	sp|P50889|RS1_LEULA	84.7	E:1e-15	RecName:^	.	.	.	.	Firmicutes;			Leuconostoc`sp|P50889|RS1_LEULA	P50889	Full=30S	ribosomal	protein	Bacilli;	Lactobacillales;	.	.	.	.	.
			c91914_g2_i1	Score: 2.5	gi|349720562|emb|FQ381809.1|	344	7e-179	Vitis vinifera clone SS0ABG83YB03	.	.	.	.	sp|Q2QY07|CCDA2_ORYSJ	423	E:5e-137	RecName:^	.	.	.	.	chloroplastic			Viridiplantae;		Full=Cytochrome	c-type	biogenesis	protein	2;^Eukaryota;	.	.	.	.	.
			c90349_g1_i4	Score: 2.5	.	.	.	.	.	.	.	.	.	.	.	.	.	.	.	.	.	.	.	.	.	.	c90349_g1_i4|m.5961	1185-2792[-]	.	.	.	.	.	.	.
			c90507_g2_i4	Score: 2.5	gi|21552980|gb|AF480488.1|	486	0	Nicotiana tabacum NPR1 mRNA, complete cds	.	.	.	.	sp|P93002|NPR1_ARATH	545	E:0	RecName:^	.	.	.	.	Streptophyta;			Spermatophyta;		Full=Regulatory	protein	NPR1;^Eukaryota;	Embryophyta;	Tracheophyta;	.	.	.	K14508|NPR1; regulatory protein NPR1	map04075|Plant hormone signal transduction
			c78713_g1_i3	Score: 2.5	gi|566150794|ref|XM_002299838.2|	198	1e-97	Populus trichocarpa hypothetical protein (POPTR_0001s24650g) mRNA, complete cds	.	.	.	.	sp|B2UQ30|OBG_AKKM8	191	E:8e-52	RecName:^	.	.	.	.	Verrucomicrobiales;			.	.	Full=GTPase	obg;^Bacteria;	Verrucomicrobia;	Verrucomicrobiaceae;	Akkermansia	.	.	.	K03979|obg; GTP-binding protein	.
			c93075_g2_i7	Score: 2.5	gi|565382821|ref|XM_006357667.1|	193	6e-95	PREDICTED: Solanum tuberosum light-inducible protein CPRF2-like (LOC102604219), mRNA	.	.	.	.	sp|Q99090|CPRF2_PETCR	254	E:1e-73	RecName:^	.	.	.	.	Streptophyta;			Spermatophyta;		Full=Light-inducible	protein	CPRF2;^Eukaryota;	Embryophyta;	Tracheophyta;	.	.	.	.	.
			c94324_g1_i1	Score: 2.5	.	.	.	.	.	.	.	.	sp|Q9CAN3|SCL28_ARATH	619	E:0	RecName:^	.	.	.	.	Streptophyta;			Spermatophyta;		Full=Scarecrow-like	protein	28;^Eukaryota;	Embryophyta;	Tracheophyta;	.	.	.	.	.
			c91764_g1_i2	Score: 2.5	.	.	.	.	.	.	.	.	.	.	.	.	.	.	.	.	.	.	.	.	.	.	c91764_g1_i2|m.7820	297-2258[-]	.	ExpAA=18.16^PredHel=1^Topology=i20-37o	.	.	.	.	.
			c95209_g1_i2	Score: 2.5	gi|568862719|ref|XM_006484760.1|	289	2e-148	PREDICTED: Citrus sinensis asparagine--tRNA ligase, cytoplasmic 2-like (LOC102619529), transcript variant X2, mRNA	.	.	.	.	sp|Q9SW95|SYNC2_ARATH	611	E:0	RecName:^	.	.	.	.	Viridiplantae;			Tracheophyta;		Full=Asparagine--tRNA	ligase,	cytoplasmic	Streptophyta;	Embryophyta;	.	.	.	K01893|NARS, asnS; asparaginyl-tRNA synthetase [EC:6.1.1.22]	map00970|Aminoacyl-tRNA biosynthesis
			c91577_g1_i2	Score: 2.5	gi|47104561|gb|BT013146.1|	599	0	Lycopersicon esculentum clone 134141F, mRNA sequence	gi|747104222|ref|XP_011100335.1|	2122	0	PREDICTED: diacylglycerol kinase 5 [Sesamum indicum]	sp|Q7XAB8|THF1_SOLTU	229	E:1e-66	RecName:^	.	.	.	.	Viridiplantae;			Tracheophyta;		Full=Protein	THYLAKOID	FORMATION1,	Streptophyta;	Embryophyta;	.	.	.	.	.
			c92766_g1_i9	Score: 0.0	gi|444436391|gb|KC160146.1|	44	3e-12	Eucalyptus cladocalyx clone EcxSPL2 SPL2-like protein gene, complete cds	gi|747079231|ref|XP_011086805.1|	1262	5e-163	PREDICTED: squamosa promoter-binding-like protein 12 [Sesamum indicum]	sp|A2YGR5|SPL12_ORYSI	230	E:3e-65	RecName:^	.	.	.	.	Viridiplantae;			Tracheophyta;		Full=Squamosa	promoter-binding-like	protein	Streptophyta;	Embryophyta;	.	.	.	.	.
			c86778_g1_i9	Score: 2.0	gi|568430084|gb|KC569432.1|	145	2e-68	Olea europaea subsp. europaea microsatellite ZIT018 sequence	gi|747100381|ref|XP_011098279.1|	594	2e-69	PREDICTED: protein yippee-like At5g53940 [Sesamum indicum]	sp|Q9FN32|YIPL7_ARATH	209	E:9e-62	RecName:^	.	.	.	.	Streptophyta;			Spermatophyta;		Full=Protein	yippee-like	At5g53940;^Eukaryota;	Embryophyta;	Tracheophyta;	.	.	.	.	.
			c101527_g1_i1	Score: 2.5	gi|590573687|ref|XM_007012129.1|	541	0	Theobroma cacao Haloacid dehalogenase-like hydrolase family protein isoform 2 (TCM_037230) mRNA, complete cds	gi|848923032|ref|XP_012857908.1|	2062	0	PREDICTED: uncharacterized protein LOC105977170 [Erythranthe guttatus]	sp|P0A8Y7|YIDA_SHIFL	110	E:3e-25	RecName:^	.	.	.	.	Enterobacteriales;			.	.	Full=Phosphatase	YidA;^Bacteria;	Proteobacteria;	Enterobacteriaceae;	Shigella	.	.	.	K07024|K07024; uncharacterized protein	.
			c80302_g1_i1	Score: 2.5	gi|349711399|emb|FQ396465.1|	375	0	Vitis vinifera clone SS0AEB9YN07	gi|747068036|ref|XP_011080767.1|	2193	0	PREDICTED: alanine--glyoxylate aminotransferase 2 homolog 3, mitochondrial-like [Sesamum indicum]	sp|Q9SR86|AGT23_ARATH	749	E:0	RecName:^	.	.	.	.	3,			Streptophyta;		Full=Alanine--glyoxylate	aminotransferase	2	mitochondrial;^Eukaryota;	Viridiplantae;	.	.	.	K00827|AGXT2; alanine-glyoxylate transaminase / (R)-3-amino-2-methylpropionate-pyruvate transaminase [EC:2.6.1.44 2.6.1.40]	map00260|Glycine, serine and threonine metabolism;map00250|Alanine, aspartate and glutamate metabolism;map01100|Metabolic pathways;map00270|Cysteine and methionine metabolism;map01110|Biosynthesis of secondary metabolites
			c89943_g1_i1	Score: 2.5	gi|593685701|ref|XM_007143479.1|	92	6e-39	Phaseolus vulgaris hypothetical protein (PHAVU_007G080200g) mRNA, complete cds	gi|661876232|emb|CDP19624.1|	1554	0	unnamed protein product [Coffea canephora]	.	.	.	.	.	.	.	.	PF05633.6	DUF793	Protein	function		.	c89943_g1_i1|m.13794	612-1784[-]	of	unknown	.	.	.	.	.
			c91081_g1_i3	Score: 2.5	gi|255587556|ref|XM_002534264.1|	35	3e-07	Ricinus communis conserved hypothetical protein, mRNA	gi|590707365|ref|XP_007047984.1|	516	7e-55	VQ motif-containing protein [Theobroma cacao]	.	.	.	.	.	.	.	.	PF05678.9	VQ	VQ	.	.	.	c91081_g1_i3|m.14662	209-1432[-]	motif^167-195^E:6.2e-13	.	.	.	.	.	.
			c87811_g1_i1	Score: 2.0	.	.	.	.	.	.	.	.	.	.	.	.	.	.	.	.	.	.	.	.	.	.	.	.	.	.	.	.	.	.	.
			c84622_g1_i1	Score: 2.5	.	.	.	.	gi|661891210|emb|CDP05092.1|	407	5e-41	unnamed protein product [Coffea canephora]	sp|Q9FL62|WRK30_ARATH	91.7	E:6e-19	RecName:^	.	.	.	.	30;	Eukaryota;		Embryophyta;		Full=Probable	WRKY	transcription	Viridiplantae;	Streptophyta;	.	.	.	.	.
			c86001_g1_i1	Score: 2.0	gi|565479907|ref|XM_006297532.1|	233	2e-117	Capsella rubella hypothetical protein (CARUB_v10013616mg) mRNA, complete cds	gi|460372700|ref|XP_004232164.1|	2132	0	PREDICTED: serine carboxypeptidase-like 25 [Solanum lycopersicum]	sp|Q8L9Y0|SCP25_ARATH	742	E:0	RecName:^	.	.	.	.	Streptophyta;			Spermatophyta;		Full=Serine	carboxypeptidase-like	25;^Eukaryota;	Embryophyta;	Tracheophyta;	.	.	.	K16297|SCPL-II; serine carboxypeptidase-like clade II [EC:3.4.16.-]	.
			c86492_g2_i4	Score: 2.5	.	.	.	.	gi|702477276|ref|XP_010032259.1|	193	7e-13	PREDICTED: uncharacterized protein LOC104421839 [Eucalyptus grandis]	.	.	.	.	.	.	.	.	.	.	.	.	.	.	c86492_g2_i4|m.16939	963-1283[+]	.	ExpAA=43.77^PredHel=2^Topology=i2-24o39-61i	.	.	.	.	.
			c95771_g2_i2	Score: 2.2	.	.	.	.	gi|731392713|ref|XP_010651194.1|	730	1e-87	PREDICTED: uncharacterized protein LOC104879574 [Vitis vinifera]	.	.	.	.	.	.	.	.	.	.	.	.	.	.	c95771_g2_i2|m.17665	628-1032[+]	.	.	.	.	.	.	.
			c93329_g6_i1	Score: 0.2	.	.	.	.	gi|747049720|ref|XP_011070914.1|	694	2e-82	PREDICTED: squamosa promoter-binding-like protein 6, partial [Sesamum indicum]	sp|Q94JW8|SPL6_ARATH	177	E:5e-48	RecName:^	.	.	.	.	Viridiplantae;			Tracheophyta;		Full=Squamosa	promoter-binding-like	protein	Streptophyta;	Embryophyta;	.	.	.	.	.
			c85068_g1_i2	Score: 1.5	.	.	.	.	gi|697137427|ref|XP_009622814.1|	496	3e-54	PREDICTED: protein TIFY 6B-like isoform X1 [Nicotiana tomentosiformis]	sp|Q9LVI4|TIF6B_ARATH	84	E:3e-16	RecName:^	.	.	.	.	Streptophyta;			Spermatophyta;		Full=Protein	TIFY	6B;^Eukaryota;	Embryophyta;	Tracheophyta;	.	.	.	K13464|JAZ; jasmonate ZIM domain-containing protein	map04075|Plant hormone signal transduction
			c76367_g1_i1	Score: 2.0	.	.	.	.	gi|747055197|ref|XP_011073835.1|	1812	0	PREDICTED: protein SHORT-ROOT-like [Sesamum indicum]	sp|Q9SZF7|SHR_ARATH	407	E:2e-134	RecName:^	.	.	.	.	Embryophyta;			Magnoliophyta;		Full=Protein	SHORT-ROOT;^Eukaryota;	Viridiplantae;	Tracheophyta;	Spermatophyta;	.	.	.	.	.
			c67858_g1_i2	Score: 1.5	gi|590686873|ref|XM_007042444.1|	262	1e-133	Theobroma cacao Cyclase family protein isoform 1 (TCM_007124) mRNA, complete cds	gi|848872710|ref|XP_012836915.1|	1180	3e-157	PREDICTED: uncharacterized protein LOC105957534 isoform X1 [Erythranthe guttatus]	sp|Q2S2F5|KYNB_SALRD	88.6	E:1e-18	RecName:^	.	.	.	.	Order			sedis;		Full=Kynurenine	formamidase;^Bacteria;	Bacteroidetes;	II.	Incertae	.	.	.	K07130|kynB; arylformamidase [EC:3.5.1.9]	map00630|Glyoxylate and dicarboxylate metabolism;map01100|Metabolic pathways;map00380|Tryptophan metabolism
			c87336_g1_i1	Score: 2.5	.	.	.	.	gi|747067616|ref|XP_011080538.1|	376	1e-39	PREDICTED: transcription factor IBH1-like [Sesamum indicum]	sp|Q9SUM5|Y4318_ARATH	52	E:1e-06	RecName:^	.	.	.	.	Streptophyta;			Spermatophyta;		Full=Uncharacterized	protein	At4g30180;^Eukaryota;	Embryophyta;	Tracheophyta;	.	.	.	.	.
			c81460_g1_i3	Score: 2.5	.	.	.	.	gi|747089121|ref|XP_011092184.1|	1127	5e-148	PREDICTED: GDSL esterase/lipase At1g09390 [Sesamum indicum]	sp|O80522|GDL2_ARATH	391	E:5e-131	RecName:^	.	.	.	.	Streptophyta;			Spermatophyta;		Full=GDSL	esterase/lipase	At1g09390;^Eukaryota;	Embryophyta;	Tracheophyta;	.	.	.	.	.
			c50198_g1_i1	Score: 2.5	gi|357464078|ref|XM_003602273.1|	41	9e-11	Medicago truncatula Homeobox-leucine zipper protein ATHB-7 (MTR_3g092150) mRNA, complete cds	gi|661895702|emb|CDP00280.1|	807	1e-100	unnamed protein product [Coffea canephora]	sp|Q02283|HAT5_ARATH	160	E:2e-43	RecName:^	.	.	.	.	Viridiplantae;			Tracheophyta;		Full=Homeobox-leucine	zipper	protein	Streptophyta;	Embryophyta;	.	.	.	K09338|HD-ZIP; homeobox-leucine zipper protein	.
			c84587_g1_i1	Score: 2.5	.	.	.	.	gi|359476360|ref|XP_002281445.2|	1057	7e-137	PREDICTED: probable beta-1,4-xylosyltransferase IRX9H [Vitis vinifera]	sp|Q9SXC4|IRX9H_ARATH	308	E:1e-98	RecName:^	.	.	.	.	Streptophyta;			Spermatophyta;		Full=Probable	beta-1,4-xylosyltransferase	IRX9H;^Eukaryota;	Embryophyta;	Tracheophyta;	.	.	.	.	.
			c61384_g1_i1	Score: 2.5	.	.	.	.	gi|661884032|emb|CDP12294.1|	852	3e-106	unnamed protein product [Coffea canephora]	sp|Q8LFV3|DOF33_ARATH	142	E:4e-36	RecName:^	.	.	.	.	DOF3.3;	Eukaryota;		Embryophyta;		Full=Dof	zinc	finger	Viridiplantae;	Streptophyta;	.	.	.	.	.
			c76987_g1_i1	Score: 2.5	gi|568831569|ref|XM_006469972.1|	64	1e-23	PREDICTED: Citrus sinensis uncharacterized LOC102625689 (LOC102625689), mRNA	gi|747101459|ref|XP_011098862.1|	473	2e-53	PREDICTED: uncharacterized protein At3g27210-like [Sesamum indicum]	sp|Q9LK32|Y3721_ARATH	67.8	E:1e-11	RecName:^	.	.	.	.	Streptophyta;			Spermatophyta;		Full=Uncharacterized	protein	At3g27210;^Eukaryota;	Embryophyta;	Tracheophyta;	.	.	.	.	.
			c39401_g1_i1	Score: 2.5	gi|567166323|ref|XM_006397722.1|	237	8e-120	Eutrema salsugineum hypothetical protein (EUTSA_v10001586mg) mRNA, complete cds	gi|823146917|ref|XP_012473364.1|	1180	9e-160	PREDICTED: uncharacterized protein LOC105790348 [Gossypium raimondii]	.	.	.	.	.	.	.	.	.	.	.	.	.	.	c39401_g1_i1|m.27011	98-904[+]	.	.	.	.	.	.	.
			c5990_g1_i1	Score: 2.5	.	.	.	.	gi|848896939|ref|XP_012848542.1|	500	3e-57	PREDICTED: pre-mRNA-splicing factor CWC22-like [Erythranthe guttatus]	.	.	.	.	.	.	.	.	.	.	.	.	.	.	c5990_g1_i1|m.27092	763-1062[+]	.	.	.	.	.	.	.
			c48106_g1_i1	Score: 2.5	.	.	.	.	.	.	.	.	.	.	.	.	.	.	.	.	.	.	.	.	.	.	.	.	.	.	.	.	.	.	.
			c87145_g2_i1	Score: 2.5	.	.	.	.	.	.	.	.	.	.	.	.	.	.	.	.	.	.	.	.	.	.	.	.	.	.	.	.	.	.	.
			c105931_g1_i1	Score: 2.5	gi|340007730|gb|JN235115.1|	108	3e-48	Populus tremula cryptochrome 1.1 (CRY1.1) gene, complete cds	gi|659132502|ref|XP_008466232.1|	667	2e-78	PREDICTED: cryptochrome-1 isoform X1 [Cucumis melo]	sp|Q43125|CRY1_ARATH	115	E:7e-27	RecName:^	.	.	.	.	Tracheophyta;			eudicotyledons;		Full=Cryptochrome-1;^Eukaryota;	Viridiplantae;	Streptophyta;	Spermatophyta;	Magnoliophyta;	.	.	.	K12118|CRY1; cryptochrome 1	map04712|Circadian rhythm - plant
			c86934_g3_i2	Score: 2.5	.	.	.	.	gi|694391080|ref|XP_009371084.1|	794	1e-102	PREDICTED: peptidyl-prolyl cis-trans isomerase FKBP65-like [Pyrus x bretschneideri]	sp|Q9FJL3|FKB65_ARATH	273	E:4e-85	RecName:^	.	.	.	.	Viridiplantae;			Tracheophyta;		Full=Peptidyl-prolyl	cis-trans	isomerase	Streptophyta;	Embryophyta;	.	.	.	K01802|E5.2.1.8; peptidylprolyl isomerase [EC:5.2.1.8]	.
			c82400_g2_i2	Score: 2.5	.	.	.	.	.	.	.	.	.	.	.	.	.	.	.	.	.	.	.	.	.	.	.	.	.	.	.	.	.	.	.
			c91318_g1_i1	Score: 2.0	.	.	.	.	.	.	.	.	.	.	.	.	.	.	.	.	.	.	.	.	.	.	.	.	.	.	.	.	.	.	.
			c46588_g1_i1	Score: 2.0	.	.	.	.	.	.	.	.	.	.	.	.	.	.	.	.	.	.	.	.	.	.	.	.	.	.	.	.	.	.	.
			c94908_g3_i1	Score: 2.5	.	.	.	.	gi|743809571|ref|XP_011018528.1|	171	1e-11	PREDICTED: uncharacterized protein LOC105121545 [Populus euphratica]	.	.	.	.	.	.	.	.	.	.	.	.	.	.	.	.	.	.	.	.	.	.	.
			c50979_g1_i1	Score: 2.0	.	.	.	.	.	.	.	.	.	.	.	.	.	.	.	.	.	.	.	.	.	.	.	.	.	.	.	.	.	.	.
			c66838_g1_i1	Score: 2.5	.	.	.	.	.	.	.	.	.	.	.	.	.	.	.	.	.	.	.	.	.	.	.	.	.	.	.	.	.	.	.
			c73726_g2_i2	Score: 2.0	.	.	.	.	.	.	.	.	.	.	.	.	.	.	.	.	.	.	.	.	.	.	.	.	.	.	.	.	.	.	.
			c64512_g1_i1	Score: 2.0	.	.	.	.	.	.	.	.	.	.	.	.	.	.	.	.	.	.	.	.	.	.	.	.	.	.	.	.	.	.	.
			c116496_g1_i1	Score: 0.5	gi|565364890|ref|XM_006349089.1|	38	2e-09	PREDICTED: Solanum tuberosum squamosa promoter-binding-like protein 1-like (LOC102587921), mRNA	gi|747096784|ref|XP_011096328.1|	388	1e-44	PREDICTED: squamosa promoter-binding protein 1 [Sesamum indicum]	sp|Q38741|SBP1_ANTMA	147	E:2e-43	RecName:^	.	.	.	.	Viridiplantae;			Tracheophyta;		Full=Squamosa	promoter-binding	protein	Streptophyta;	Embryophyta;	.	.	.	.	.
			c46844_g1_i1	Score: 2.5	gi|566172908|ref|XM_002306761.2|	101	2e-44	Populus trichocarpa zinc finger family protein (POPTR_0005s23660g) mRNA, complete cds	gi|661892365|emb|CDP03523.1|	595	2e-71	unnamed protein product [Coffea canephora]	sp|Q9ZWA6|MGP_ARATH	202	E:2e-60	RecName:^	.	.	.	.	Viridiplantae;			Tracheophyta;		Full=Zinc	finger	protein	Streptophyta;	Embryophyta;	.	.	.	.	.
			c16410_g1_i1	Score: 0.5	gi|255583153|ref|XM_002532297.1|	45	2e-13	Ricinus communis LIGULELESS1 protein, putative, mRNA	gi|297739854|emb|CBI30036.3|	286	1e-27	unnamed protein product [Vitis vinifera]	.	.	.	.	.	.	.	.	.	.	.	.	.	.	c16410_g1_i1|m.37228	2-349[+]	.	.	.	.	.	.	.
			c29249_g1_i1	Score: 2.5	.	.	.	.	gi|848901739|ref|XP_012850939.1|	264	5e-27	PREDICTED: uncharacterized protein LOC105970651 [Erythranthe guttatus]	.	.	.	.	.	.	.	.	.	.	.	.	.	.	.	.	.	.	.	.	.	.	.
			c153591_g1_i1	Score: 2.5	.	.	.	.	.	.	.	.	.	.	.	.	.	.	.	.	.	.	.	.	.	.	.	.	.	.	.	.	.	.	.
			c160511_g1_i1	Score: 2.5	.	.	.	.	.	.	.	.	.	.	.	.	.	.	.	.	.	.	.	.	.	.	c160511_g1_i1|m.40329	1-474[-]	.	.	.	.	.	.	.
			c80125_g2_i1	Score: 2.5	.	.	.	.	.	.	.	.	.	.	.	.	.	.	.	.	.	.	.	.	.	.	.	.	.	.	.	.	.	.	.
			c62599_g1_i1	Score: 2.5	.	.	.	.	gi|747049196|ref|XP_011070635.1|	206	1e-17	PREDICTED: stress response protein NST1-like [Sesamum indicum]	.	.	.	.	.	.	.	.	.	.	.	.	.	.	c62599_g1_i1|m.40573	94-468[+]	.	.	.	.	.	.	.
			c160247_g1_i1	Score: 2.5	.	.	.	.	.	.	.	.	.	.	.	.	.	.	.	.	.	.	.	.	.	.	.	.	.	.	.	.	.	.	.
			c125338_g1_i1	Score: 2.5	.	.	.	.	gi|449466020|ref|XP_004150725.1|	573	1e-72	PREDICTED: thioredoxin M-type, chloroplastic-like [Cucumis sativus]	sp|P48384|TRXM_PEA	151	E:6e-45	RecName:^	.	.	.	.	Streptophyta;			Spermatophyta;		Full=Thioredoxin	M-type,	chloroplastic;^Eukaryota;	Embryophyta;	Tracheophyta;	.	.	.	.	.
			c75364_g1_i4	Score: 2.5	.	.	.	.	.	.	.	.	.	.	.	.	.	.	.	.	.	.	.	.	.	.	.	.	.	.	.	.	.	.	.
			c96136_g4_i1	Score: 2.5	.	.	.	.	.	.	.	.	.	.	.	.	.	.	.	.	.	.	.	.	.	.	.	.	.	.	.	.	.	.	.
			c69108_g1_i1	Score: 2.5	.	.	.	.	.	.	.	.	.	.	.	.	.	.	.	.	.	.	.	.	.	.	.	.	.	.	.	.	.	.	.
			c93917_g1_i2	Score: 2.0	.	.	.	.	.	.	.	.	.	.	.	.	.	.	.	.	.	.	.	.	.	.	.	.	.	.	.	.	.	.	.
			c146713_g1_i1	Score: 1.5	gi|567876242|ref|XM_006430648.1|	41	2e-11	Citrus clementina hypothetical protein (CICLE_v10013291mg) mRNA, complete cds	.	.	.	.	.	.	.	.	.	.	.	.	.	.	.	.	.	.	.	.	.	.	.	.	.	.	.
			c54995_g1_i2	Score: 2.0	.	.	.	.	.	.	.	.	.	.	.	.	.	.	.	.	.	.	.	.	.	.	.	.	.	.	.	.	.	.	.
			c54357_g1_i1	Score: 2.2	.	.	.	.	.	.	.	.	.	.	.	.	.	.	.	.	.	.	.	.	.	.	.	.	.	.	.	.	.	.	.
			c33208_g1_i1	Score: 2.5	.	.	.	.	.	.	.	.	.	.	.	.	.	.	.	.	.	.	.	.	.	.	.	.	.	.	.	.	.	.	.
			c101873_g1_i1	Score: 2.5	.	.	.	.	gi|661885887|emb|CDP10504.1|	225	2e-20	unnamed protein product [Coffea canephora]	.	.	.	.	.	.	.	.	.	.	.	.	.	.	.	.	.	.	.	.	.	.	.
			c114196_g1_i1	Score: 2.5	.	.	.	.	.	.	.	.	.	.	.	.	.	.	.	.	.	.	.	.	.	.	.	.	.	.	.	.	.	.	.
			c130915_g1_i1	Score: 2.5	.	.	.	.	.	.	.	.	.	.	.	.	.	.	.	.	.	.	.	.	.	.	.	.	.	.	.	.	.	.	.
			c34105_g1_i1	Score: 2.5	.	.	.	.	.	.	.	.	.	.	.	.	.	.	.	.	.	.	.	.	.	.	.	.	.	.	.	.	.	.	.
			c117546_g1_i1	Score: 2.5	.	.	.	.	.	.	.	.	.	.	.	.	.	.	.	.	.	.	.	.	.	.	.	.	.	.	.	.	.	.	.
			c126072_g1_i1	Score: 2.5	.	.	.	.	.	.	.	.	.	.	.	.	.	.	.	.	.	.	.	.	.	.	.	.	.	.	.	.	.	.	.
			c127358_g1_i1	Score: 2.5	.	.	.	.	gi|224114904|ref|XP_002316889.1|	141	7e-10	hypothetical protein POPTR_0011s11790g [Populus trichocarpa]	.	.	.	.	.	.	.	.	.	.	.	.	.	.	.	.	.	.	.	.	.	.	.
			c132154_g1_i1	Score: 2.5	.	.	.	.	.	.	.	.	.	.	.	.	.	.	.	.	.	.	.	.	.	.	.	.	.	.	.	.	.	.	.
			c51515_g1_i1	Score: 2.5	.	.	.	.	.	.	.	.	.	.	.	.	.	.	.	.	.	.	.	.	.	.	.	.	.	.	.	.	.	.	.
			c158001_g1_i1	Score: 2.0	.	.	.	.	.	.	.	.	.	.	.	.	.	.	.	.	.	.	.	.	.	.	.	.	.	.	.	.	.	.	.
			c109415_g1_i1	Score: 2.5	.	.	.	.	.	.	.	.	.	.	.	.	.	.	.	.	.	.	.	.	.	.	.	.	.	.	.	.	.	.	.
			c2344_g1_i1	Score: 2.2	.	.	.	.	.	.	.	.	.	.	.	.	.	.	.	.	.	.	.	.	.	.	.	.	.	.	.	.	.	.	.
			c19409_g1_i1	Score: 0.5	gi|388520662|gb|BT148599.1|	31	5e-06	Medicago truncatula clone JCVI-FLMt-14B16 unknown mRNA	gi|524845693|gb|AGR34081.1|	142	7e-10	squamosa promoter binding protein-like 4, partial [Pogostemon cablin]	sp|Q38741|SBP1_ANTMA	55.5	E:8e-10	RecName:^	.	.	.	.	Viridiplantae;			Tracheophyta;		Full=Squamosa	promoter-binding	protein	Streptophyta;	Embryophyta;	.	.	.	.	.
			c99280_g1_i1	Score: 2.5	.	.	.	.	.	.	.	.	.	.	.	.	.	.	.	.	.	.	.	.	.	.	.	.	.	.	.	.	.	.	.
			c108747_g1_i1	Score: 2.2	.	.	.	.	.	.	.	.	.	.	.	.	.	.	.	.	.	.	.	.	.	.	.	.	.	.	.	.	.	.	.
			c122853_g1_i1	Score: 2.0	.	.	.	.	gi|641847569|gb|KDO66448.1|	152	5e-11	hypothetical protein CISIN_1g041630mg [Citrus sinensis]	.	.	.	.	.	.	.	.	.	.	.	.	.	.	.	.	.	.	.	.	.	.	.
ofr-miR156b	UUGACAGAAGAUAGAGAGCAC	31	c95971_g1_i1	Score: 2.5	gi|565384578|ref|XM_006358147.1|	949	0	PREDICTED: Solanum tuberosum phytochrome B (LOC102577925), mRNA	.	.	.	.	sp|P29130|PHYB_TOBAC	1249	E:0	RecName:^	.	.	.	.	Embryophyta;			Magnoliophyta;		Full=Phytochrome	B;^Eukaryota;	Viridiplantae;	Tracheophyta;	Spermatophyta;	.	.	.	.	.
			c93773_g5_i2	Score: 1.0	gi|225317990|dbj|AK323148.1|	306	1e-157	Solanum lycopersicum cDNA, clone: LEFL1050BB12, HTC in leaf	.	.	.	.	sp|Q9FG23|CK5P3_ARATH	635	E:0	RecName:^	.	.	.	.	Embryophyta;			Magnoliophyta;		Full=CDK5RAP3-like	protein;^Eukaryota;	Viridiplantae;	Tracheophyta;	Spermatophyta;	.	.	.	.	.
			c96081_g2_i1	Score: 2.5	gi|565363830|ref|XM_006348571.1|	1011	0	PREDICTED: Solanum tuberosum DNA-directed RNA polymerase 1, mitochondrial-like (LOC102578215), mRNA	.	.	.	.	sp|Q8L6J5|RPO1B_TOBAC	1492	E:0	RecName:^	.	.	.	.	mitochondrial;	Eukaryota;		Embryophyta;		Full=DNA-directed	RNA	polymerase	Viridiplantae;	Streptophyta;	.	.	.	.	.
			c94390_g1_i9	Score: 2.2	gi|590610074|ref|XM_007021651.1|	369	0	Theobroma cacao Tetratricopetide-repeat thioredoxin-like 1 isoform 1 (TCM_031764) mRNA, complete cds	.	.	.	.	sp|Q9MAH1|TTL1_ARATH	717	E:0	RecName:^	.	.	.	.	Viridiplantae;			Tracheophyta;		Full=TPR	repeat-containing	thioredoxin	Streptophyta;	Embryophyta;	.	.	.	.	.
			c92766_g1_i9	Score: 1.0	gi|444436391|gb|KC160146.1|	44	3e-12	Eucalyptus cladocalyx clone EcxSPL2 SPL2-like protein gene, complete cds	gi|747079231|ref|XP_011086805.1|	1262	5e-163	PREDICTED: squamosa promoter-binding-like protein 12 [Sesamum indicum]	sp|A2YGR5|SPL12_ORYSI	230	E:3e-65	RecName:^	.	.	.	.	Viridiplantae;			Tracheophyta;		Full=Squamosa	promoter-binding-like	protein	Streptophyta;	Embryophyta;	.	.	.	.	.
			c93329_g6_i1	Score: 1.5	.	.	.	.	gi|747049720|ref|XP_011070914.1|	694	2e-82	PREDICTED: squamosa promoter-binding-like protein 6, partial [Sesamum indicum]	sp|Q94JW8|SPL6_ARATH	177	E:5e-48	RecName:^	.	.	.	.	Viridiplantae;			Tracheophyta;		Full=Squamosa	promoter-binding-like	protein	Streptophyta;	Embryophyta;	.	.	.	.	.
			c88923_g1_i4	Score: 2.5	.	.	.	.	gi|674888578|emb|CDY44123.1|	221	3e-17	BnaA01g13310D [Brassica napus]	sp|Q9SUR3|RTNLA_ARATH	81.3	E:1e-15	RecName:^	.	.	.	.	Streptophyta;			Spermatophyta;		Full=Reticulon-like	protein	B1;^Eukaryota;	Embryophyta;	Tracheophyta;	.	.	.	.	.
			c82696_g1_i1	Score: 2.5	.	.	.	.	gi|747089852|ref|XP_011092580.1|	1126	8e-146	PREDICTED: B3 domain-containing protein Os01g0234100-like isoform X1 [Sesamum indicum]	sp|Q0JP99|Y1341_ORYSJ	261	E:1e-78	RecName:^	.	.	.	.	Viridiplantae;			Tracheophyta;		Full=B3	domain-containing	protein	Streptophyta;	Embryophyta;	.	.	.	.	.
			c85068_g1_i2	Score: 2.0	.	.	.	.	gi|697137427|ref|XP_009622814.1|	496	3e-54	PREDICTED: protein TIFY 6B-like isoform X1 [Nicotiana tomentosiformis]	sp|Q9LVI4|TIF6B_ARATH	84	E:3e-16	RecName:^	.	.	.	.	Streptophyta;			Spermatophyta;		Full=Protein	TIFY	6B;^Eukaryota;	Embryophyta;	Tracheophyta;	.	.	.	K13464|JAZ; jasmonate ZIM domain-containing protein	map04075|Plant hormone signal transduction
			c16033_g1_i1	Score: 2.5	.	.	.	.	.	.	.	.	.	.	.	.	.	.	.	.	.	.	.	.	.	.	.	.	.	.	.	.	.	.	.
			c80950_g1_i1	Score: 2.5	gi|123689901|emb|AM470988.1|	34	7e-07	Vitis vinifera, whole genome shotgun sequence, contig VV78X144012.12, clone ENTAV 115	.	.	.	.	.	.	.	.	.	.	.	.	.	.	.	.	.	.	.	.	.	.	.	.	.	.	.
			c81726_g1_i1	Score: 2.5	.	.	.	.	.	.	.	.	.	.	.	.	.	.	.	.	.	.	.	.	.	.	.	.	.	.	.	.	.	.	.
			c86632_g2_i1	Score: 2.2	gi|349727174|emb|FQ382983.1|	384	0	Vitis vinifera clone SS0ABG36YK18	gi|747091704|ref|XP_011093593.1|	1153	1e-154	PREDICTED: uncharacterized protein LOC105173521 [Sesamum indicum]	.	.	.	.	.	.	.	.	PF04367.8	DUF502	Protein	function		.	c86632_g2_i1|m.23996	274-1101[-]	of	unknown	.	.	.	.	.
			c88745_g1_i2	Score: 2.2	.	.	.	.	.	.	.	.	.	.	.	.	.	.	.	.	.	.	.	.	.	.	.	.	.	.	.	.	.	.	.
			c13894_g1_i1	Score: 2.5	.	.	.	.	gi|747071623|ref|XP_011082692.1|	480	4e-55	PREDICTED: early nodulin-like protein 2 [Sesamum indicum]	sp|Q9T076|ENL2_ARATH	134	E:4e-34	RecName:^	.	.	.	.	Viridiplantae;			Tracheophyta;		Full=Early	nodulin-like	protein	Streptophyta;	Embryophyta;	.	.	.	.	.
			c96466_g2_i3	Score: 2.0	.	.	.	.	.	.	.	.	.	.	.	.	.	.	.	.	.	.	.	.	.	.	c96466_g2_i3|m.31947	133-474[+]	.	.	.	.	.	.	.
			c51194_g1_i1	Score: 2.2	.	.	.	.	.	.	.	.	.	.	.	.	.	.	.	.	.	.	.	.	.	.	.	.	.	.	.	.	.	.	.
			c116496_g1_i1	Score: 1.5	gi|565364890|ref|XM_006349089.1|	38	2e-09	PREDICTED: Solanum tuberosum squamosa promoter-binding-like protein 1-like (LOC102587921), mRNA	gi|747096784|ref|XP_011096328.1|	388	1e-44	PREDICTED: squamosa promoter-binding protein 1 [Sesamum indicum]	sp|Q38741|SBP1_ANTMA	147	E:2e-43	RecName:^	.	.	.	.	Viridiplantae;			Tracheophyta;		Full=Squamosa	promoter-binding	protein	Streptophyta;	Embryophyta;	.	.	.	.	.
			c16410_g1_i1	Score: 1.5	gi|255583153|ref|XM_002532297.1|	45	2e-13	Ricinus communis LIGULELESS1 protein, putative, mRNA	gi|297739854|emb|CBI30036.3|	286	1e-27	unnamed protein product [Vitis vinifera]	.	.	.	.	.	.	.	.	.	.	.	.	.	.	c16410_g1_i1|m.37228	2-349[+]	.	.	.	.	.	.	.
			c45677_g1_i1	Score: 2.5	.	.	.	.	gi|697184200|ref|XP_009601126.1|	537	1e-64	PREDICTED: protein TRANSPARENT TESTA 12-like [Nicotiana tomentosiformis]	sp|Q9LYT3|TT12_ARATH	87	E:1e-18	RecName:^	.	.	.	.	Viridiplantae;			Tracheophyta;		Full=Protein	TRANSPARENT	TESTA	Streptophyta;	Embryophyta;	.	.	.	K03327|TC.MATE, SLC47A, norM, mdtK, dinF; multidrug resistance protein, MATE family	.
			c60884_g1_i1	Score: 2.5	.	.	.	.	.	.	.	.	.	.	.	.	.	.	.	.	.	.	.	.	.	.	.	.	.	.	.	.	.	.	.
			c42820_g1_i3	Score: 2.5	.	.	.	.	gi|590695861|ref|XP_007045009.1|	153	1e-09	Kinase superfamily protein isoform 1 [Theobroma cacao]	.	.	.	.	.	.	.	.	.	.	.	.	.	.	.	.	.	.	.	.	.	.	.
			c146713_g1_i1	Score: 1.5	gi|567876242|ref|XM_006430648.1|	41	2e-11	Citrus clementina hypothetical protein (CICLE_v10013291mg) mRNA, complete cds	.	.	.	.	.	.	.	.	.	.	.	.	.	.	.	.	.	.	.	.	.	.	.	.	.	.	.
			c121914_g1_i1	Score: 2.5	.	.	.	.	.	.	.	.	.	.	.	.	.	.	.	.	.	.	.	.	.	.	.	.	.	.	.	.	.	.	.
			c396_g1_i1	Score: 2.2	.	.	.	.	gi|377655441|gb|AFB73911.1|	283	3e-27	polyprotein [Citrus sinensis]	.	.	.	.	.	.	.	.	.	.	.	.	.	.	.	.	.	.	.	.	.	.	.
			c19409_g1_i1	Score: 1.5	gi|388520662|gb|BT148599.1|	31	5e-06	Medicago truncatula clone JCVI-FLMt-14B16 unknown mRNA	gi|524845693|gb|AGR34081.1|	142	7e-10	squamosa promoter binding protein-like 4, partial [Pogostemon cablin]	sp|Q38741|SBP1_ANTMA	55.5	E:8e-10	RecName:^	.	.	.	.	Viridiplantae;			Tracheophyta;		Full=Squamosa	promoter-binding	protein	Streptophyta;	Embryophyta;	.	.	.	.	.
			c91662_g4_i1	Score: 2.5	.	.	.	.	.	.	.	.	.	.	.	.	.	.	.	.	.	.	.	.	.	.	.	.	.	.	.	.	.	.	.
			c8369_g1_i1	Score: 2.2	.	.	.	.	.	.	.	.	.	.	.	.	.	.	.	.	.	.	.	.	.	.	.	.	.	.	.	.	.	.	.
			c99280_g1_i1	Score: 2.5	.	.	.	.	.	.	.	.	.	.	.	.	.	.	.	.	.	.	.	.	.	.	.	.	.	.	.	.	.	.	.
			c161750_g1_i1	Score: 1.8	.	.	.	.	.	.	.	.	.	.	.	.	.	.	.	.	.	.	.	.	.	.	.	.	.	.	.	.	.	.	.
			c38428_g1_i1	Score: 2.2	.	.	.	.	.	.	.	.	.	.	.	.	.	.	.	.	.	.	.	.	.	.	.	.	.	.	.	.	.	.	.
ofr-miR156a-5p	UGACAGAAGAUAGAGAGCAC	56	c92759_g4_i1	Score: 2.0	gi|595966079|ref|XM_007217078.1|	727	0	Prunus persica hypothetical protein (PRUPE_ppa000430mg) mRNA, complete cds	.	.	.	.	sp|Q9LK90|ALA8_ARATH	1006	E:0	RecName:^	.	.	.	.	Viridiplantae;			Tracheophyta;		Full=Putative	phospholipid-transporting	ATPase	Streptophyta;	Embryophyta;	.	.	.	K01530|E3.6.3.1; phospholipid-translocating ATPase [EC:3.6.3.1]	map04742|Taste transduction;map00230|Purine metabolism
			c95473_g1_i6	Score: 2.0	.	.	.	.	.	.	.	.	sp|Q9FY48|KEG_ARATH	117	E:5e-25	RecName:^	.	.	.	.	Viridiplantae;			Tracheophyta;		Full=E3	ubiquitin-protein	ligase	Streptophyta;	Embryophyta;	.	.	.	.	.
			c95971_g1_i1	Score: 2.5	gi|565384578|ref|XM_006358147.1|	949	0	PREDICTED: Solanum tuberosum phytochrome B (LOC102577925), mRNA	.	.	.	.	sp|P29130|PHYB_TOBAC	1249	E:0	RecName:^	.	.	.	.	Embryophyta;			Magnoliophyta;		Full=Phytochrome	B;^Eukaryota;	Viridiplantae;	Tracheophyta;	Spermatophyta;	.	.	.	.	.
			c94087_g3_i1	Score: 2.5	gi|565388901|ref|XM_006360143.1|	1248	0	PREDICTED: Solanum tuberosum importin subunit beta-1-like (LOC102584682), partial mRNA	.	.	.	.	sp|P70168|IMB1_MOUSE	579	E:0	RecName:^	.	.	.	.	Chordata;			Euteleostomi;		Full=Importin	subunit	beta-1;^Eukaryota;	Craniata;	Vertebrata;	.	.	.	K14293|KPNB1; importin subunit beta-1	map03013|RNA transport
			c93773_g5_i2	Score: 1.0	gi|225317990|dbj|AK323148.1|	306	1e-157	Solanum lycopersicum cDNA, clone: LEFL1050BB12, HTC in leaf	.	.	.	.	sp|Q9FG23|CK5P3_ARATH	635	E:0	RecName:^	.	.	.	.	Embryophyta;			Magnoliophyta;		Full=CDK5RAP3-like	protein;^Eukaryota;	Viridiplantae;	Tracheophyta;	Spermatophyta;	.	.	.	.	.
			c96081_g2_i1	Score: 2.5	gi|565363830|ref|XM_006348571.1|	1011	0	PREDICTED: Solanum tuberosum DNA-directed RNA polymerase 1, mitochondrial-like (LOC102578215), mRNA	.	.	.	.	sp|Q8L6J5|RPO1B_TOBAC	1492	E:0	RecName:^	.	.	.	.	mitochondrial;	Eukaryota;		Embryophyta;		Full=DNA-directed	RNA	polymerase	Viridiplantae;	Streptophyta;	.	.	.	.	.
			c94390_g1_i9	Score: 2.0	gi|590610074|ref|XM_007021651.1|	369	0	Theobroma cacao Tetratricopetide-repeat thioredoxin-like 1 isoform 1 (TCM_031764) mRNA, complete cds	.	.	.	.	sp|Q9MAH1|TTL1_ARATH	717	E:0	RecName:^	.	.	.	.	Viridiplantae;			Tracheophyta;		Full=TPR	repeat-containing	thioredoxin	Streptophyta;	Embryophyta;	.	.	.	.	.
			c90618_g1_i1	Score: 2.5	gi|566190854|ref|XM_002314878.2|	54	1e-17	Populus trichocarpa basic helix-loop-helix family protein (POPTR_0010s14740g) mRNA, complete cds	gi|747042462|ref|XP_011078682.1|	931	7e-172	PREDICTED: transcription factor BIM1 isoform X1 [Sesamum indicum]	sp|Q9LEZ3|BIM1_ARATH	184	E:1e-75	RecName:^	.	.	.	.	Streptophyta;			Spermatophyta;		Full=Transcription	factor	BIM1;^Eukaryota;	Embryophyta;	Tracheophyta;	.	.	.	.	.
			c90776_g1_i1	Score: 2.5	.	.	.	.	.	.	.	.	sp|Q94C70|NAT2_ARATH	214	E:1e-111	RecName:^	.	.	.	.	Streptophyta;			Spermatophyta;		Full=Nucleobase-ascorbate	transporter	2;^Eukaryota;	Embryophyta;	Tracheophyta;	.	.	.	.	.
			c91215_g1_i3	Score: 2.0	.	.	.	.	.	.	.	.	sp|Q9CAA7|PUB42_ARATH	622	E:0	RecName:^	.	.	.	.	42;	Eukaryota;		Embryophyta;		Full=Putative	U-box	domain-containing	Viridiplantae;	Streptophyta;	.	.	.	.	.
			c92766_g1_i9	Score: 1.0	gi|444436391|gb|KC160146.1|	44	3e-12	Eucalyptus cladocalyx clone EcxSPL2 SPL2-like protein gene, complete cds	gi|747079231|ref|XP_011086805.1|	1262	5e-163	PREDICTED: squamosa promoter-binding-like protein 12 [Sesamum indicum]	sp|A2YGR5|SPL12_ORYSI	230	E:3e-65	RecName:^	.	.	.	.	Viridiplantae;			Tracheophyta;		Full=Squamosa	promoter-binding-like	protein	Streptophyta;	Embryophyta;	.	.	.	.	.
			c101527_g1_i1	Score: 2.5	gi|590573687|ref|XM_007012129.1|	541	0	Theobroma cacao Haloacid dehalogenase-like hydrolase family protein isoform 2 (TCM_037230) mRNA, complete cds	gi|848923032|ref|XP_012857908.1|	2062	0	PREDICTED: uncharacterized protein LOC105977170 [Erythranthe guttatus]	sp|P0A8Y7|YIDA_SHIFL	110	E:3e-25	RecName:^	.	.	.	.	Enterobacteriales;			.	.	Full=Phosphatase	YidA;^Bacteria;	Proteobacteria;	Enterobacteriaceae;	Shigella	.	.	.	K07024|K07024; uncharacterized protein	.
			c93329_g6_i1	Score: 1.2	.	.	.	.	gi|747049720|ref|XP_011070914.1|	694	2e-82	PREDICTED: squamosa promoter-binding-like protein 6, partial [Sesamum indicum]	sp|Q94JW8|SPL6_ARATH	177	E:5e-48	RecName:^	.	.	.	.	Viridiplantae;			Tracheophyta;		Full=Squamosa	promoter-binding-like	protein	Streptophyta;	Embryophyta;	.	.	.	.	.
			c79263_g1_i1	Score: 2.5	gi|68131791|gb|DQ073046.1|	445	0	Gossypium hirsutum pectate lyase mRNA, complete cds	gi|747079562|ref|XP_011086987.1|	1791	0	PREDICTED: probable pectate lyase 22 [Sesamum indicum]	sp|Q93Z25|PLY22_ARATH	645	E:0	RecName:^	.	.	.	.	Viridiplantae;			Tracheophyta;		Full=Probable	pectate	lyase	Streptophyta;	Embryophyta;	.	.	.	K01728|pel; pectate lyase [EC:4.2.2.2]	map00040|Pentose and glucuronate interconversions
			c88923_g1_i4	Score: 2.5	.	.	.	.	gi|674888578|emb|CDY44123.1|	221	3e-17	BnaA01g13310D [Brassica napus]	sp|Q9SUR3|RTNLA_ARATH	81.3	E:1e-15	RecName:^	.	.	.	.	Streptophyta;			Spermatophyta;		Full=Reticulon-like	protein	B1;^Eukaryota;	Embryophyta;	Tracheophyta;	.	.	.	.	.
			c82696_g1_i1	Score: 2.5	.	.	.	.	gi|747089852|ref|XP_011092580.1|	1126	8e-146	PREDICTED: B3 domain-containing protein Os01g0234100-like isoform X1 [Sesamum indicum]	sp|Q0JP99|Y1341_ORYSJ	261	E:1e-78	RecName:^	.	.	.	.	Viridiplantae;			Tracheophyta;		Full=B3	domain-containing	protein	Streptophyta;	Embryophyta;	.	.	.	.	.
			c85068_g1_i2	Score: 2.0	.	.	.	.	gi|697137427|ref|XP_009622814.1|	496	3e-54	PREDICTED: protein TIFY 6B-like isoform X1 [Nicotiana tomentosiformis]	sp|Q9LVI4|TIF6B_ARATH	84	E:3e-16	RecName:^	.	.	.	.	Streptophyta;			Spermatophyta;		Full=Protein	TIFY	6B;^Eukaryota;	Embryophyta;	Tracheophyta;	.	.	.	K13464|JAZ; jasmonate ZIM domain-containing protein	map04075|Plant hormone signal transduction
			c95407_g2_i3	Score: 2.5	.	.	.	.	gi|720087519|ref|XP_010244177.1|	329	9e-30	PREDICTED: uncharacterized protein LOC104588069 [Nelumbo nucifera]	.	.	.	.	.	.	.	.	PF02892.10	zf-BED	BED	.	.	.	c95407_g2_i3|m.20229	419-940[-]	zinc	finger^8-55^E:1.7e-06	.	.	.	.	.
			c67858_g1_i2	Score: 2.5	gi|590686873|ref|XM_007042444.1|	262	1e-133	Theobroma cacao Cyclase family protein isoform 1 (TCM_007124) mRNA, complete cds	gi|848872710|ref|XP_012836915.1|	1180	3e-157	PREDICTED: uncharacterized protein LOC105957534 isoform X1 [Erythranthe guttatus]	sp|Q2S2F5|KYNB_SALRD	88.6	E:1e-18	RecName:^	.	.	.	.	Order			sedis;		Full=Kynurenine	formamidase;^Bacteria;	Bacteroidetes;	II.	Incertae	.	.	.	K07130|kynB; arylformamidase [EC:3.5.1.9]	map00630|Glyoxylate and dicarboxylate metabolism;map01100|Metabolic pathways;map00380|Tryptophan metabolism
			c81460_g1_i3	Score: 2.5	.	.	.	.	gi|747089121|ref|XP_011092184.1|	1127	5e-148	PREDICTED: GDSL esterase/lipase At1g09390 [Sesamum indicum]	sp|O80522|GDL2_ARATH	391	E:5e-131	RecName:^	.	.	.	.	Streptophyta;			Spermatophyta;		Full=GDSL	esterase/lipase	At1g09390;^Eukaryota;	Embryophyta;	Tracheophyta;	.	.	.	.	.
			c73810_g1_i1	Score: 2.5	.	.	.	.	.	.	.	.	.	.	.	.	.	.	.	.	.	.	.	.	.	.	.	.	.	.	.	.	.	.	.
			c80950_g1_i1	Score: 2.0	gi|123689901|emb|AM470988.1|	34	7e-07	Vitis vinifera, whole genome shotgun sequence, contig VV78X144012.12, clone ENTAV 115	.	.	.	.	.	.	.	.	.	.	.	.	.	.	.	.	.	.	.	.	.	.	.	.	.	.	.
			c81726_g1_i1	Score: 2.5	.	.	.	.	.	.	.	.	.	.	.	.	.	.	.	.	.	.	.	.	.	.	.	.	.	.	.	.	.	.	.
			c86632_g2_i1	Score: 2.5	gi|349727174|emb|FQ382983.1|	384	0	Vitis vinifera clone SS0ABG36YK18	gi|747091704|ref|XP_011093593.1|	1153	1e-154	PREDICTED: uncharacterized protein LOC105173521 [Sesamum indicum]	.	.	.	.	.	.	.	.	PF04367.8	DUF502	Protein	function		.	c86632_g2_i1|m.23996	274-1101[-]	of	unknown	.	.	.	.	.
			c88745_g1_i2	Score: 2.5	.	.	.	.	.	.	.	.	.	.	.	.	.	.	.	.	.	.	.	.	.	.	.	.	.	.	.	.	.	.	.
			c13224_g1_i1	Score: 2.5	.	.	.	.	.	.	.	.	.	.	.	.	.	.	.	.	.	.	.	.	.	.	.	.	.	.	.	.	.	.	.
			c77529_g1_i1	Score: 2.5	.	.	.	.	.	.	.	.	.	.	.	.	.	.	.	.	.	.	.	.	.	.	.	.	.	.	.	.	.	.	.
			c48241_g1_i1	Score: 2.5	gi|567119086|ref|XM_006389700.1|	96	2e-41	Eutrema salsugineum hypothetical protein (EUTSA_v10019227mg) mRNA, complete cds	gi|747052234|ref|XP_011072230.1|	751	5e-97	PREDICTED: uncharacterized protein LOC105157526 [Sesamum indicum]	.	.	.	.	.	.	.	.	PF00903.20	Glyoxalase	Glyoxalase/Bleomycin	superfamily	14-132	.	c48241_g1_i1|m.29403	243-755[+]	resistance	protein/Dioxygenase	.	.	.	.	.
			c70038_g1_i1	Score: 2.2	gi|565434814|ref|XM_006281021.1|	239	5e-121	Capsella rubella hypothetical protein (CARUB_v10027113mg) mRNA, complete cds	gi|747071684|ref|XP_011082725.1|	967	2e-129	PREDICTED: ras-related protein Rab11B [Sesamum indicum]	sp|Q9FJH0|RAA1F_ARATH	374	E:1e-129	RecName:^	.	.	.	.	Streptophyta;			Spermatophyta;		Full=Ras-related	protein	RABA1f;^Eukaryota;	Embryophyta;	Tracheophyta;	.	.	.	.	.
			c93552_g1_i1	Score: 2.5	gi|558697122|gb|KF709391.1|	251	1e-127	Ajuga reptans plastid, complete genome	gi|31580965|dbj|BAC77586.1|	323	1e-33	NADH dehydrogenase ND 2 subunit [Nicotiana tomentosiformis]	sp|P0CC79|NU2C2_JASNU	129	E:1e-32	RecName:^	.	.	.	.	B,			Streptophyta;		Full=NAD(P)H-quinone	oxidoreductase	subunit	chloroplastic;^Eukaryota;	Viridiplantae;	.	.	.	.	.
			c96466_g2_i3	Score: 2.5	.	.	.	.	.	.	.	.	.	.	.	.	.	.	.	.	.	.	.	.	.	.	c96466_g2_i3|m.31947	133-474[+]	.	.	.	.	.	.	.
			c28974_g1_i1	Score: 2.5	.	.	.	.	.	.	.	.	.	.	.	.	.	.	.	.	.	.	.	.	.	.	.	.	.	.	.	.	.	.	.
			c51194_g1_i1	Score: 2.5	.	.	.	.	.	.	.	.	.	.	.	.	.	.	.	.	.	.	.	.	.	.	.	.	.	.	.	.	.	.	.
			c81572_g3_i1	Score: 2.0	.	.	.	.	.	.	.	.	.	.	.	.	.	.	.	.	.	.	.	.	.	.	.	.	.	.	.	.	.	.	.
			c116496_g1_i1	Score: 1.5	gi|565364890|ref|XM_006349089.1|	38	2e-09	PREDICTED: Solanum tuberosum squamosa promoter-binding-like protein 1-like (LOC102587921), mRNA	gi|747096784|ref|XP_011096328.1|	388	1e-44	PREDICTED: squamosa promoter-binding protein 1 [Sesamum indicum]	sp|Q38741|SBP1_ANTMA	147	E:2e-43	RecName:^	.	.	.	.	Viridiplantae;			Tracheophyta;		Full=Squamosa	promoter-binding	protein	Streptophyta;	Embryophyta;	.	.	.	.	.
			c16410_g1_i1	Score: 1.5	gi|255583153|ref|XM_002532297.1|	45	2e-13	Ricinus communis LIGULELESS1 protein, putative, mRNA	gi|297739854|emb|CBI30036.3|	286	1e-27	unnamed protein product [Vitis vinifera]	.	.	.	.	.	.	.	.	.	.	.	.	.	.	c16410_g1_i1|m.37228	2-349[+]	.	.	.	.	.	.	.
			c41724_g1_i2	Score: 2.5	.	.	.	.	.	.	.	.	.	.	.	.	.	.	.	.	.	.	.	.	.	.	.	.	.	.	.	.	.	.	.
			c59102_g1_i1	Score: 2.5	.	.	.	.	.	.	.	.	.	.	.	.	.	.	.	.	.	.	.	.	.	.	.	.	.	.	.	.	.	.	.
			c60884_g1_i1	Score: 2.5	.	.	.	.	.	.	.	.	.	.	.	.	.	.	.	.	.	.	.	.	.	.	.	.	.	.	.	.	.	.	.
			c42820_g1_i3	Score: 2.5	.	.	.	.	gi|590695861|ref|XP_007045009.1|	153	1e-09	Kinase superfamily protein isoform 1 [Theobroma cacao]	.	.	.	.	.	.	.	.	.	.	.	.	.	.	.	.	.	.	.	.	.	.	.
			c146713_g1_i1	Score: 1.0	gi|567876242|ref|XM_006430648.1|	41	2e-11	Citrus clementina hypothetical protein (CICLE_v10013291mg) mRNA, complete cds	.	.	.	.	.	.	.	.	.	.	.	.	.	.	.	.	.	.	.	.	.	.	.	.	.	.	.
			c54995_g1_i2	Score: 2.5	.	.	.	.	.	.	.	.	.	.	.	.	.	.	.	.	.	.	.	.	.	.	.	.	.	.	.	.	.	.	.
			c104846_g1_i1	Score: 2.5	.	.	.	.	gi|449463838|ref|XP_004149638.1|	319	3e-33	PREDICTED: E3 ubiquitin-protein ligase RING1-like [Cucumis sativus]	.	.	.	.	.	.	.	.	.	.	.	.	.	.	.	.	.	.	.	.	.	.	.
			c121914_g1_i1	Score: 2.5	.	.	.	.	.	.	.	.	.	.	.	.	.	.	.	.	.	.	.	.	.	.	.	.	.	.	.	.	.	.	.
			c35845_g1_i1	Score: 2.2	.	.	.	.	.	.	.	.	.	.	.	.	.	.	.	.	.	.	.	.	.	.	.	.	.	.	.	.	.	.	.
			c396_g1_i1	Score: 2.0	.	.	.	.	gi|377655441|gb|AFB73911.1|	283	3e-27	polyprotein [Citrus sinensis]	.	.	.	.	.	.	.	.	.	.	.	.	.	.	.	.	.	.	.	.	.	.	.
			c103406_g1_i1	Score: 2.5	.	.	.	.	.	.	.	.	.	.	.	.	.	.	.	.	.	.	.	.	.	.	.	.	.	.	.	.	.	.	.
			c22378_g1_i1	Score: 2.5	.	.	.	.	gi|698500025|ref|XP_009795798.1|	226	3e-21	PREDICTED: LOB domain-containing protein 37-like [Nicotiana sylvestris]	sp|Q9SN23|LBD38_ARATH	75.9	E:1e-16	RecName:^	.	.	.	.	Viridiplantae;			Tracheophyta;		Full=LOB	domain-containing	protein	Streptophyta;	Embryophyta;	.	.	.	.	.
			c19409_g1_i1	Score: 1.5	gi|388520662|gb|BT148599.1|	31	5e-06	Medicago truncatula clone JCVI-FLMt-14B16 unknown mRNA	gi|524845693|gb|AGR34081.1|	142	7e-10	squamosa promoter binding protein-like 4, partial [Pogostemon cablin]	sp|Q38741|SBP1_ANTMA	55.5	E:8e-10	RecName:^	.	.	.	.	Viridiplantae;			Tracheophyta;		Full=Squamosa	promoter-binding	protein	Streptophyta;	Embryophyta;	.	.	.	.	.
			c91662_g4_i1	Score: 2.5	.	.	.	.	.	.	.	.	.	.	.	.	.	.	.	.	.	.	.	.	.	.	.	.	.	.	.	.	.	.	.
			c8369_g1_i1	Score: 2.5	.	.	.	.	.	.	.	.	.	.	.	.	.	.	.	.	.	.	.	.	.	.	.	.	.	.	.	.	.	.	.
			c133689_g1_i1	Score: 2.5	.	.	.	.	.	.	.	.	.	.	.	.	.	.	.	.	.	.	.	.	.	.	.	.	.	.	.	.	.	.	.
			c99280_g1_i1	Score: 2.5	.	.	.	.	.	.	.	.	.	.	.	.	.	.	.	.	.	.	.	.	.	.	.	.	.	.	.	.	.	.	.
			c107727_g1_i1	Score: 2.5	.	.	.	.	.	.	.	.	.	.	.	.	.	.	.	.	.	.	.	.	.	.	.	.	.	.	.	.	.	.	.
			c161750_g1_i1	Score: 2.0	.	.	.	.	.	.	.	.	.	.	.	.	.	.	.	.	.	.	.	.	.	.	.	.	.	.	.	.	.	.	.
			c38428_g1_i1	Score: 2.5	.	.	.	.	.	.	.	.	.	.	.	.	.	.	.	.	.	.	.	.	.	.	.	.	.	.	.	.	.	.	.
ofr-miR156c	UUGACAGAAGAGAGAGAGCAC	35	c95801_g1_i3	Score: 2.5	gi|590567718|ref|XM_007010533.1|	1051	0	Theobroma cacao Aminophospholipid ATPase isoform 2 (TCM_044500) mRNA, complete cds	.	.	.	.	sp|P98204|ALA1_ARATH	1623	E:0	RecName:^	.	.	.	.	Streptophyta;			Spermatophyta;		Full=Phospholipid-transporting	ATPase	1;^Eukaryota;	Embryophyta;	Tracheophyta;	.	.	.	K14802|DRS2, ATP8A; phospholipid-transporting ATPase [EC:3.6.3.1]	.
			c90597_g1_i3	Score: 2.5	gi|565370560|ref|XM_006351826.1|	492	0	PREDICTED: Solanum tuberosum DIS3-like exonuclease 2-like (LOC102589561), mRNA	gi|747057157|ref|XP_011074868.1|	3352	0	PREDICTED: DIS3-like exonuclease 2 [Sesamum indicum]	sp|Q8IYB7|DI3L2_HUMAN	445	E:3e-134	RecName:^	.	.	.	.	Chordata;			Euteleostomi;		Full=DIS3-like	exonuclease	2;^Eukaryota;	Craniata;	Vertebrata;	.	.	.	K18758|DIS3L2; DIS3-like exonuclease 2 [EC:3.1.13.-]	.
			c92759_g4_i1	Score: 2.5	gi|595966079|ref|XM_007217078.1|	727	0	Prunus persica hypothetical protein (PRUPE_ppa000430mg) mRNA, complete cds	.	.	.	.	sp|Q9LK90|ALA8_ARATH	1006	E:0	RecName:^	.	.	.	.	Viridiplantae;			Tracheophyta;		Full=Putative	phospholipid-transporting	ATPase	Streptophyta;	Embryophyta;	.	.	.	K01530|E3.6.3.1; phospholipid-translocating ATPase [EC:3.6.3.1]	map04742|Taste transduction;map00230|Purine metabolism
			c91756_g1_i12	Score: 2.5	gi|565356709|ref|XM_006345144.1|	794	0	PREDICTED: Solanum tuberosum putative ATP-dependent helicase HRQ1-like (LOC102589199), mRNA	.	.	.	.	sp|Q05549|HRQ1_YEAST	439	E:1e-130	RecName:^	.	.	.	.	Fungi;			Saccharomycotina;		Full=Putative	ATP-dependent	helicase	Dikarya;	Ascomycota;	.	.	.	K06877|K06877; DEAD/DEAH box helicase domain-containing protein	.
			c93773_g5_i2	Score: 0.0	gi|225317990|dbj|AK323148.1|	306	1e-157	Solanum lycopersicum cDNA, clone: LEFL1050BB12, HTC in leaf	.	.	.	.	sp|Q9FG23|CK5P3_ARATH	635	E:0	RecName:^	.	.	.	.	Embryophyta;			Magnoliophyta;		Full=CDK5RAP3-like	protein;^Eukaryota;	Viridiplantae;	Tracheophyta;	Spermatophyta;	.	.	.	.	.
			c92766_g1_i9	Score: 0.0	gi|444436391|gb|KC160146.1|	44	3e-12	Eucalyptus cladocalyx clone EcxSPL2 SPL2-like protein gene, complete cds	gi|747079231|ref|XP_011086805.1|	1262	5e-163	PREDICTED: squamosa promoter-binding-like protein 12 [Sesamum indicum]	sp|A2YGR5|SPL12_ORYSI	230	E:3e-65	RecName:^	.	.	.	.	Viridiplantae;			Tracheophyta;		Full=Squamosa	promoter-binding-like	protein	Streptophyta;	Embryophyta;	.	.	.	.	.
			c86778_g1_i9	Score: 2.5	gi|568430084|gb|KC569432.1|	145	2e-68	Olea europaea subsp. europaea microsatellite ZIT018 sequence	gi|747100381|ref|XP_011098279.1|	594	2e-69	PREDICTED: protein yippee-like At5g53940 [Sesamum indicum]	sp|Q9FN32|YIPL7_ARATH	209	E:9e-62	RecName:^	.	.	.	.	Streptophyta;			Spermatophyta;		Full=Protein	yippee-like	At5g53940;^Eukaryota;	Embryophyta;	Tracheophyta;	.	.	.	.	.
			c89943_g1_i1	Score: 2.5	gi|593685701|ref|XM_007143479.1|	92	6e-39	Phaseolus vulgaris hypothetical protein (PHAVU_007G080200g) mRNA, complete cds	gi|661876232|emb|CDP19624.1|	1554	0	unnamed protein product [Coffea canephora]	.	.	.	.	.	.	.	.	PF05633.6	DUF793	Protein	function		.	c89943_g1_i1|m.13794	612-1784[-]	of	unknown	.	.	.	.	.
			c87811_g1_i1	Score: 2.2	.	.	.	.	.	.	.	.	.	.	.	.	.	.	.	.	.	.	.	.	.	.	.	.	.	.	.	.	.	.	.
			c93329_g6_i1	Score: 0.5	.	.	.	.	gi|747049720|ref|XP_011070914.1|	694	2e-82	PREDICTED: squamosa promoter-binding-like protein 6, partial [Sesamum indicum]	sp|Q94JW8|SPL6_ARATH	177	E:5e-48	RecName:^	.	.	.	.	Viridiplantae;			Tracheophyta;		Full=Squamosa	promoter-binding-like	protein	Streptophyta;	Embryophyta;	.	.	.	.	.
			c85068_g1_i2	Score: 1.5	.	.	.	.	gi|697137427|ref|XP_009622814.1|	496	3e-54	PREDICTED: protein TIFY 6B-like isoform X1 [Nicotiana tomentosiformis]	sp|Q9LVI4|TIF6B_ARATH	84	E:3e-16	RecName:^	.	.	.	.	Streptophyta;			Spermatophyta;		Full=Protein	TIFY	6B;^Eukaryota;	Embryophyta;	Tracheophyta;	.	.	.	K13464|JAZ; jasmonate ZIM domain-containing protein	map04075|Plant hormone signal transduction
			c76367_g1_i1	Score: 2.5	.	.	.	.	gi|747055197|ref|XP_011073835.1|	1812	0	PREDICTED: protein SHORT-ROOT-like [Sesamum indicum]	sp|Q9SZF7|SHR_ARATH	407	E:2e-134	RecName:^	.	.	.	.	Embryophyta;			Magnoliophyta;		Full=Protein	SHORT-ROOT;^Eukaryota;	Viridiplantae;	Tracheophyta;	Spermatophyta;	.	.	.	.	.
			c67858_g1_i2	Score: 2.0	gi|590686873|ref|XM_007042444.1|	262	1e-133	Theobroma cacao Cyclase family protein isoform 1 (TCM_007124) mRNA, complete cds	gi|848872710|ref|XP_012836915.1|	1180	3e-157	PREDICTED: uncharacterized protein LOC105957534 isoform X1 [Erythranthe guttatus]	sp|Q2S2F5|KYNB_SALRD	88.6	E:1e-18	RecName:^	.	.	.	.	Order			sedis;		Full=Kynurenine	formamidase;^Bacteria;	Bacteroidetes;	II.	Incertae	.	.	.	K07130|kynB; arylformamidase [EC:3.5.1.9]	map00630|Glyoxylate and dicarboxylate metabolism;map01100|Metabolic pathways;map00380|Tryptophan metabolism
			c84587_g1_i1	Score: 2.5	.	.	.	.	gi|359476360|ref|XP_002281445.2|	1057	7e-137	PREDICTED: probable beta-1,4-xylosyltransferase IRX9H [Vitis vinifera]	sp|Q9SXC4|IRX9H_ARATH	308	E:1e-98	RecName:^	.	.	.	.	Streptophyta;			Spermatophyta;		Full=Probable	beta-1,4-xylosyltransferase	IRX9H;^Eukaryota;	Embryophyta;	Tracheophyta;	.	.	.	.	.
			c61384_g1_i1	Score: 2.2	.	.	.	.	gi|661884032|emb|CDP12294.1|	852	3e-106	unnamed protein product [Coffea canephora]	sp|Q8LFV3|DOF33_ARATH	142	E:4e-36	RecName:^	.	.	.	.	DOF3.3;	Eukaryota;		Embryophyta;		Full=Dof	zinc	finger	Viridiplantae;	Streptophyta;	.	.	.	.	.
			c39401_g1_i1	Score: 2.5	gi|567166323|ref|XM_006397722.1|	237	8e-120	Eutrema salsugineum hypothetical protein (EUTSA_v10001586mg) mRNA, complete cds	gi|823146917|ref|XP_012473364.1|	1180	9e-160	PREDICTED: uncharacterized protein LOC105790348 [Gossypium raimondii]	.	.	.	.	.	.	.	.	.	.	.	.	.	.	c39401_g1_i1|m.27011	98-904[+]	.	.	.	.	.	.	.
			c5990_g1_i1	Score: 2.2	.	.	.	.	gi|848896939|ref|XP_012848542.1|	500	3e-57	PREDICTED: pre-mRNA-splicing factor CWC22-like [Erythranthe guttatus]	.	.	.	.	.	.	.	.	.	.	.	.	.	.	c5990_g1_i1|m.27092	763-1062[+]	.	.	.	.	.	.	.
			c86934_g3_i2	Score: 2.2	.	.	.	.	gi|694391080|ref|XP_009371084.1|	794	1e-102	PREDICTED: peptidyl-prolyl cis-trans isomerase FKBP65-like [Pyrus x bretschneideri]	sp|Q9FJL3|FKB65_ARATH	273	E:4e-85	RecName:^	.	.	.	.	Viridiplantae;			Tracheophyta;		Full=Peptidyl-prolyl	cis-trans	isomerase	Streptophyta;	Embryophyta;	.	.	.	K01802|E5.2.1.8; peptidylprolyl isomerase [EC:5.2.1.8]	.
			c82400_g2_i2	Score: 2.5	.	.	.	.	.	.	.	.	.	.	.	.	.	.	.	.	.	.	.	.	.	.	.	.	.	.	.	.	.	.	.
			c91318_g1_i1	Score: 2.2	.	.	.	.	.	.	.	.	.	.	.	.	.	.	.	.	.	.	.	.	.	.	.	.	.	.	.	.	.	.	.
			c73726_g2_i2	Score: 2.5	.	.	.	.	.	.	.	.	.	.	.	.	.	.	.	.	.	.	.	.	.	.	.	.	.	.	.	.	.	.	.
			c71371_g1_i1	Score: 2.5	.	.	.	.	.	.	.	.	.	.	.	.	.	.	.	.	.	.	.	.	.	.	.	.	.	.	.	.	.	.	.
			c64512_g1_i1	Score: 2.5	.	.	.	.	.	.	.	.	.	.	.	.	.	.	.	.	.	.	.	.	.	.	.	.	.	.	.	.	.	.	.
			c116496_g1_i1	Score: 0.5	gi|565364890|ref|XM_006349089.1|	38	2e-09	PREDICTED: Solanum tuberosum squamosa promoter-binding-like protein 1-like (LOC102587921), mRNA	gi|747096784|ref|XP_011096328.1|	388	1e-44	PREDICTED: squamosa promoter-binding protein 1 [Sesamum indicum]	sp|Q38741|SBP1_ANTMA	147	E:2e-43	RecName:^	.	.	.	.	Viridiplantae;			Tracheophyta;		Full=Squamosa	promoter-binding	protein	Streptophyta;	Embryophyta;	.	.	.	.	.
			c16410_g1_i1	Score: 0.5	gi|255583153|ref|XM_002532297.1|	45	2e-13	Ricinus communis LIGULELESS1 protein, putative, mRNA	gi|297739854|emb|CBI30036.3|	286	1e-27	unnamed protein product [Vitis vinifera]	.	.	.	.	.	.	.	.	.	.	.	.	.	.	c16410_g1_i1|m.37228	2-349[+]	.	.	.	.	.	.	.
			c29249_g1_i1	Score: 2.2	.	.	.	.	gi|848901739|ref|XP_012850939.1|	264	5e-27	PREDICTED: uncharacterized protein LOC105970651 [Erythranthe guttatus]	.	.	.	.	.	.	.	.	.	.	.	.	.	.	.	.	.	.	.	.	.	.	.
			c80125_g2_i1	Score: 2.2	.	.	.	.	.	.	.	.	.	.	.	.	.	.	.	.	.	.	.	.	.	.	.	.	.	.	.	.	.	.	.
			c96136_g4_i1	Score: 2.2	.	.	.	.	.	.	.	.	.	.	.	.	.	.	.	.	.	.	.	.	.	.	.	.	.	.	.	.	.	.	.
			c146713_g1_i1	Score: 2.0	gi|567876242|ref|XM_006430648.1|	41	2e-11	Citrus clementina hypothetical protein (CICLE_v10013291mg) mRNA, complete cds	.	.	.	.	.	.	.	.	.	.	.	.	.	.	.	.	.	.	.	.	.	.	.	.	.	.	.
			c158001_g1_i1	Score: 2.2	.	.	.	.	.	.	.	.	.	.	.	.	.	.	.	.	.	.	.	.	.	.	.	.	.	.	.	.	.	.	.
			c102017_g1_i1	Score: 2.5	.	.	.	.	.	.	.	.	.	.	.	.	.	.	.	.	.	.	.	.	.	.	.	.	.	.	.	.	.	.	.
			c19409_g1_i1	Score: 0.5	gi|388520662|gb|BT148599.1|	31	5e-06	Medicago truncatula clone JCVI-FLMt-14B16 unknown mRNA	gi|524845693|gb|AGR34081.1|	142	7e-10	squamosa promoter binding protein-like 4, partial [Pogostemon cablin]	sp|Q38741|SBP1_ANTMA	55.5	E:8e-10	RecName:^	.	.	.	.	Viridiplantae;			Tracheophyta;		Full=Squamosa	promoter-binding	protein	Streptophyta;	Embryophyta;	.	.	.	.	.
			c99280_g1_i1	Score: 2.5	.	.	.	.	.	.	.	.	.	.	.	.	.	.	.	.	.	.	.	.	.	.	.	.	.	.	.	.	.	.	.
			c108747_g1_i1	Score: 2.5	.	.	.	.	.	.	.	.	.	.	.	.	.	.	.	.	.	.	.	.	.	.	.	.	.	.	.	.	.	.	.
			c122853_g1_i1	Score: 2.0	.	.	.	.	gi|641847569|gb|KDO66448.1|	152	5e-11	hypothetical protein CISIN_1g041630mg [Citrus sinensis]	.	.	.	.	.	.	.	.	.	.	.	.	.	.	.	.	.	.	.	.	.	.	.
ofr-miR156c-5p	UGACAGAAGAGAGUGAGCAC	39	c91756_g1_i12	Score: 2.0	gi|565356709|ref|XM_006345144.1|	794	0	PREDICTED: Solanum tuberosum putative ATP-dependent helicase HRQ1-like (LOC102589199), mRNA	.	.	.	.	sp|Q05549|HRQ1_YEAST	439	E:1e-130	RecName:^	.	.	.	.	Fungi;			Saccharomycotina;		Full=Putative	ATP-dependent	helicase	Dikarya;	Ascomycota;	.	.	.	K06877|K06877; DEAD/DEAH box helicase domain-containing protein	.
			c93856_g2_i5	Score: 2.5	.	.	.	.	.	.	.	.	.	.	.	.	.	.	.	.	.	.	.	.	.	.	.	.	.	.	.	.	.	.	.
			c93773_g5_i2	Score: 1.0	gi|225317990|dbj|AK323148.1|	306	1e-157	Solanum lycopersicum cDNA, clone: LEFL1050BB12, HTC in leaf	.	.	.	.	sp|Q9FG23|CK5P3_ARATH	635	E:0	RecName:^	.	.	.	.	Embryophyta;			Magnoliophyta;		Full=CDK5RAP3-like	protein;^Eukaryota;	Viridiplantae;	Tracheophyta;	Spermatophyta;	.	.	.	.	.
			c94855_g1_i5	Score: 2.5	gi|565375193|ref|XM_006354057.1|	415	0	PREDICTED: Solanum tuberosum lysine--tRNA ligase-like (LOC102590674), mRNA	.	.	.	.	sp|Q8DMA9|SYK_THEEB	326	E:1e-125	RecName:^	.	.	.	.	Thermosynechococcus`sp|Q8DMA9|SYK_THEEB	Q8DMA9	Q:1548-1195,H:105-245	Cyanobacteria;		Full=Lysine--tRNA	ligase;^Bacteria;	Cyanobacteria;	Full=Lysine--tRNA	ligase;^Bacteria;	.	.	.	K04567|KARS, lysS; lysyl-tRNA synthetase, class II [EC:6.1.1.6]	map00970|Aminoacyl-tRNA biosynthesis
			c95886_g1_i4	Score: 2.5	.	.	.	.	.	.	.	.	sp|Q0WVN5|CSLG3_ARATH	559	E:0	RecName:^	.	.	.	.	Viridiplantae;			Tracheophyta;		Full=Cellulose	synthase-like	protein	Streptophyta;	Embryophyta;	.	.	.	.	.
			c85560_g1_i3	Score: 2.0	gi|255541045|ref|XM_002511541.1|	197	3e-97	Ricinus communis cop9 complex subunit 7a, putative, mRNA	gi|747044513|ref|XP_011089463.1|	872	5e-108	PREDICTED: COP9 signalosome complex subunit 7 isoform X3 [Sesamum indicum]	sp|Q94JU3|CSN7_ARATH	284	E:1e-87	RecName:^	.	.	.	.	7;	Eukaryota;		Embryophyta;		Full=COP9	signalosome	complex	Viridiplantae;	Streptophyta;	.	.	.	K12180|COPS7, CSN7; COP9 signalosome complex subunit 7	.
			c92766_g1_i9	Score: 1.0	gi|444436391|gb|KC160146.1|	44	3e-12	Eucalyptus cladocalyx clone EcxSPL2 SPL2-like protein gene, complete cds	gi|747079231|ref|XP_011086805.1|	1262	5e-163	PREDICTED: squamosa promoter-binding-like protein 12 [Sesamum indicum]	sp|A2YGR5|SPL12_ORYSI	230	E:3e-65	RecName:^	.	.	.	.	Viridiplantae;			Tracheophyta;		Full=Squamosa	promoter-binding-like	protein	Streptophyta;	Embryophyta;	.	.	.	.	.
			c86778_g1_i9	Score: 1.0	gi|568430084|gb|KC569432.1|	145	2e-68	Olea europaea subsp. europaea microsatellite ZIT018 sequence	gi|747100381|ref|XP_011098279.1|	594	2e-69	PREDICTED: protein yippee-like At5g53940 [Sesamum indicum]	sp|Q9FN32|YIPL7_ARATH	209	E:9e-62	RecName:^	.	.	.	.	Streptophyta;			Spermatophyta;		Full=Protein	yippee-like	At5g53940;^Eukaryota;	Embryophyta;	Tracheophyta;	.	.	.	.	.
			c71407_g2_i1	Score: 2.5	gi|595852232|ref|XM_007210208.1|	172	2e-83	Prunus persica hypothetical protein (PRUPE_ppa003155mg) mRNA, complete cds	gi|747079954|ref|XP_011087209.1|	2340	0	PREDICTED: protein NRT1/ PTR FAMILY 2.10-like [Sesamum indicum]	sp|Q9LV10|PTR53_ARATH	707	E:0	RecName:^	.	.	.	.	Viridiplantae;			Tracheophyta;		Full=Probable	peptide/nitrate	transporter	Streptophyta;	Embryophyta;	.	.	.	.	.
			c88760_g1_i5	Score: 2.0	.	.	.	.	gi|147765699|emb|CAN77904.1|	420	3e-40	hypothetical protein VITISV_024390 [Vitis vinifera]	.	.	.	.	.	.	.	.	PF14244.1	UBN2_3	gag-polypeptide	copia-type	16-70	.	c88760_g1_i5|m.14334	725-1030[+]	of	LTR	.	.	.	.	.
			c86492_g2_i4	Score: 2.5	.	.	.	.	gi|702477276|ref|XP_010032259.1|	193	7e-13	PREDICTED: uncharacterized protein LOC104421839 [Eucalyptus grandis]	.	.	.	.	.	.	.	.	.	.	.	.	.	.	c86492_g2_i4|m.16939	963-1283[+]	.	ExpAA=43.77^PredHel=2^Topology=i2-24o39-61i	.	.	.	.	.
			c93329_g6_i1	Score: 1.2	.	.	.	.	gi|747049720|ref|XP_011070914.1|	694	2e-82	PREDICTED: squamosa promoter-binding-like protein 6, partial [Sesamum indicum]	sp|Q94JW8|SPL6_ARATH	177	E:5e-48	RecName:^	.	.	.	.	Viridiplantae;			Tracheophyta;		Full=Squamosa	promoter-binding-like	protein	Streptophyta;	Embryophyta;	.	.	.	.	.
			c94541_g2_i2	Score: 2.5	gi|566162982|ref|XM_002304609.2|	482	0	Populus trichocarpa hypothetical protein (POPTR_0003s16250g) mRNA, complete cds	gi|747079350|ref|XP_011086871.1|	2101	0	PREDICTED: serine carboxypeptidase-like 45 [Sesamum indicum]	sp|Q93Y09|SCP45_ARATH	763	E:0	RecName:^	.	.	.	.	Streptophyta;			Spermatophyta;		Full=Serine	carboxypeptidase-like	45;^Eukaryota;	Embryophyta;	Tracheophyta;	.	.	.	K16297|SCPL-II; serine carboxypeptidase-like clade II [EC:3.4.16.-]	.
			c85068_g1_i2	Score: 2.5	.	.	.	.	gi|697137427|ref|XP_009622814.1|	496	3e-54	PREDICTED: protein TIFY 6B-like isoform X1 [Nicotiana tomentosiformis]	sp|Q9LVI4|TIF6B_ARATH	84	E:3e-16	RecName:^	.	.	.	.	Streptophyta;			Spermatophyta;		Full=Protein	TIFY	6B;^Eukaryota;	Embryophyta;	Tracheophyta;	.	.	.	K13464|JAZ; jasmonate ZIM domain-containing protein	map04075|Plant hormone signal transduction
			c91776_g2_i3	Score: 2.5	.	.	.	.	gi|661877587|emb|CDP18576.1|	900	3e-115	unnamed protein product [Coffea canephora]	.	.	.	.	.	.	.	.	.	.	.	.	.	.	c91776_g2_i3|m.19792	468-1211[+]	.	ExpAA=71.54^PredHel=3^Topology=o41-63i70-92o107-129i	.	.	.	.	.
			c67858_g1_i2	Score: 2.5	gi|590686873|ref|XM_007042444.1|	262	1e-133	Theobroma cacao Cyclase family protein isoform 1 (TCM_007124) mRNA, complete cds	gi|848872710|ref|XP_012836915.1|	1180	3e-157	PREDICTED: uncharacterized protein LOC105957534 isoform X1 [Erythranthe guttatus]	sp|Q2S2F5|KYNB_SALRD	88.6	E:1e-18	RecName:^	.	.	.	.	Order			sedis;		Full=Kynurenine	formamidase;^Bacteria;	Bacteroidetes;	II.	Incertae	.	.	.	K07130|kynB; arylformamidase [EC:3.5.1.9]	map00630|Glyoxylate and dicarboxylate metabolism;map01100|Metabolic pathways;map00380|Tryptophan metabolism
			c68506_g1_i1	Score: 2.5	gi|593702953|ref|XM_007151818.1|	369	0	Phaseolus vulgaris hypothetical protein (PHAVU_004G083500g) mRNA, complete cds	gi|747074674|ref|XP_011084338.1|	1413	0	PREDICTED: mRNA-decapping enzyme subunit 2-like [Sesamum indicum]	sp|Q8GW31|DCP2_ARATH	435	E:2e-148	RecName:^	.	.	.	.	Viridiplantae;			Tracheophyta;		Full=mRNA-decapping	enzyme	subunit	Streptophyta;	Embryophyta;	.	.	.	K12613|DCP2; mRNA-decapping enzyme subunit 2 [EC:3.6.1.62]	map03018|RNA degradation
			c159959_g1_i1	Score: 2.5	gi|566184015|ref|XM_002311557.2|	440	0	Populus trichocarpa hypothetical protein (POPTR_0008s14720g) mRNA, complete cds	gi|659082163|ref|XP_008441700.1|	1741	0	PREDICTED: probable methyltransferase PMT2 [Cucumis melo]	sp|B9DFI7|PMT2_ARATH	581	E:0	RecName:^	.	.	.	.	Streptophyta;			Spermatophyta;		Full=Probable	methyltransferase	PMT2;^Eukaryota;	Embryophyta;	Tracheophyta;	.	.	.	.	.
			c89022_g1_i1	Score: 2.5	.	.	.	.	gi|147773391|emb|CAN60272.1|	138	2e-06	hypothetical protein VITISV_016416 [Vitis vinifera]	.	.	.	.	.	.	.	.	.	.	.	.	.	.	.	.	.	.	.	.	.	.	.
			c34329_g1_i1	Score: 2.2	.	.	.	.	gi|747048466|ref|XP_011070246.1|	515	5e-60	PREDICTED: uncharacterized protein LOC105155955 [Sesamum indicum]	.	.	.	.	.	.	.	.	PF05340.7	DUF740	Protein	function		.	c34329_g1_i1|m.25567	145-939[-]	of	unknown	.	.	.	.	.
			c82134_g1_i1	Score: 2.5	.	.	.	.	.	.	.	.	.	.	.	.	.	.	.	.	.	.	.	.	.	.	.	.	.	.	.	.	.	.	.
			c67452_g1_i1	Score: 2.0	.	.	.	.	gi|747047203|ref|XP_011069559.1|	309	9e-30	PREDICTED: MORN repeat-containing protein 1-like [Sesamum indicum]	sp|Q6PGF2|MORN4_MOUSE	56.6	E:6e-09	RecName:^	.	.	.	.	Metazoa;			Vertebrata;		Full=MORN	repeat-containing	protein	Chordata;	Craniata;	.	.	.	.	.
			c81677_g1_i1	Score: 2.5	.	.	.	.	.	.	.	.	.	.	.	.	.	.	.	.	.	.	.	.	.	.	.	.	.	.	.	.	.	.	.
			c43289_g1_i1	Score: 2.5	.	.	.	.	.	.	.	.	.	.	.	.	.	.	.	.	.	.	.	.	.	.	.	.	.	.	.	.	.	.	.
			c96095_g9_i1	Score: 1.8	gi|147798167|emb|AM438944.2|	127	6e-59	Vitis vinifera contig VV78X021237.8, whole genome shotgun sequence	gi|147792973|emb|CAN73102.1|	656	9e-76	hypothetical protein VITISV_042891 [Vitis vinifera]	.	.	.	.	.	.	.	.	.	.	.	.	.	.	.	.	.	.	.	.	.	.	.
			c116496_g1_i1	Score: 1.5	gi|565364890|ref|XM_006349089.1|	38	2e-09	PREDICTED: Solanum tuberosum squamosa promoter-binding-like protein 1-like (LOC102587921), mRNA	gi|747096784|ref|XP_011096328.1|	388	1e-44	PREDICTED: squamosa promoter-binding protein 1 [Sesamum indicum]	sp|Q38741|SBP1_ANTMA	147	E:2e-43	RecName:^	.	.	.	.	Viridiplantae;			Tracheophyta;		Full=Squamosa	promoter-binding	protein	Streptophyta;	Embryophyta;	.	.	.	.	.
			c16410_g1_i1	Score: 1.5	gi|255583153|ref|XM_002532297.1|	45	2e-13	Ricinus communis LIGULELESS1 protein, putative, mRNA	gi|297739854|emb|CBI30036.3|	286	1e-27	unnamed protein product [Vitis vinifera]	.	.	.	.	.	.	.	.	.	.	.	.	.	.	c16410_g1_i1|m.37228	2-349[+]	.	.	.	.	.	.	.
			c153591_g1_i1	Score: 1.5	.	.	.	.	.	.	.	.	.	.	.	.	.	.	.	.	.	.	.	.	.	.	.	.	.	.	.	.	.	.	.
			c66054_g1_i1	Score: 2.0	.	.	.	.	.	.	.	.	.	.	.	.	.	.	.	.	.	.	.	.	.	.	.	.	.	.	.	.	.	.	.
			c35266_g1_i1	Score: 2.0	.	.	.	.	gi|672822902|gb|KFH67796.1|	440	3e-53	40S ribosomal protein S24 [Mortierella verticillata NRRL 6337]	sp|O42387|RS24_TAKRU	172	E:1e-53	RecName:^	.	.	.	.	Metazoa;			Vertebrata;		Full=40S	ribosomal	protein	Chordata;	Craniata;	.	.	.	.	.
			c146713_g1_i1	Score: 2.5	gi|567876242|ref|XM_006430648.1|	41	2e-11	Citrus clementina hypothetical protein (CICLE_v10013291mg) mRNA, complete cds	.	.	.	.	.	.	.	.	.	.	.	.	.	.	.	.	.	.	.	.	.	.	.	.	.	.	.
			c93326_g2_i1	Score: 2.5	.	.	.	.	.	.	.	.	.	.	.	.	.	.	.	.	.	.	.	.	.	.	.	.	.	.	.	.	.	.	.
			c6364_g1_i1	Score: 2.5	.	.	.	.	.	.	.	.	.	.	.	.	.	.	.	.	.	.	.	.	.	.	.	.	.	.	.	.	.	.	.
			c7165_g1_i1	Score: 2.5	.	.	.	.	.	.	.	.	.	.	.	.	.	.	.	.	.	.	.	.	.	.	.	.	.	.	.	.	.	.	.
			c50532_g1_i1	Score: 2.5	gi|565457894|ref|XM_006286885.1|	113	1e-51	Capsella rubella hypothetical protein (CARUB_v10000093mg) mRNA, complete cds	gi|870843077|gb|KMS96340.1|	444	4e-53	hypothetical protein BVRB_9g226100 [Beta vulgaris subsp. vulgaris]	sp|Q9M0V3|DDB1A_ARATH	176	E:9e-51	RecName:^	.	.	.	.	Viridiplantae;			Tracheophyta;		Full=DNA	damage-binding	protein	Streptophyta;	Embryophyta;	.	.	.	.	.
			c128157_g1_i1	Score: 2.5	.	.	.	.	.	.	.	.	.	.	.	.	.	.	.	.	.	.	.	.	.	.	.	.	.	.	.	.	.	.	.
			c19409_g1_i1	Score: 1.5	gi|388520662|gb|BT148599.1|	31	5e-06	Medicago truncatula clone JCVI-FLMt-14B16 unknown mRNA	gi|524845693|gb|AGR34081.1|	142	7e-10	squamosa promoter binding protein-like 4, partial [Pogostemon cablin]	sp|Q38741|SBP1_ANTMA	55.5	E:8e-10	RecName:^	.	.	.	.	Viridiplantae;			Tracheophyta;		Full=Squamosa	promoter-binding	protein	Streptophyta;	Embryophyta;	.	.	.	.	.
			c26616_g1_i1	Score: 2.5	.	.	.	.	.	.	.	.	.	.	.	.	.	.	.	.	.	.	.	.	.	.	.	.	.	.	.	.	.	.	.
			c127832_g1_i1	Score: 2.5	.	.	.	.	gi|551654585|ref|XP_005830068.1|	144	6e-10	hypothetical protein GUITHDRAFT_73372 [Guillardia theta CCMP2712]	sp|P43509|CPR5_CAEEL	65.9	E:6e-13	RecName:^	.	.	.	.	5;	Eukaryota;		Nematoda;		Full=Cathepsin	B-like	cysteine	Metazoa;	Ecdysozoa;	.	.	.	K01363|CTSB; cathepsin B [EC:3.4.22.1]	map04924|Renin secretion;map04142|Lysosome;map04612|Antigen processing and presentation
ofr-miR156e-3p	GCUUACUCUCUCUCUGUCACC	11	c89297_g1_i4	Score: 2.0	gi|565351969|ref|XM_006342858.1|	634	0	PREDICTED: Solanum tuberosum exportin-T-like (LOC102596289), transcript variant X2, mRNA	.	.	.	.	sp|Q7PC79|XPOT_ARATH	933	E:0	RecName:^	.	.	.	.	Tracheophyta;			eudicotyledons;		Full=Exportin-T;^Eukaryota;	Viridiplantae;	Streptophyta;	Spermatophyta;	Magnoliophyta;	.	.	.	K14288|XPOT; exportin-T	map03013|RNA transport
			c92107_g1_i7	Score: 2.5	gi|568840031|ref|XM_006473912.1|	67	7e-25	PREDICTED: Citrus sinensis AP2/ERF and B3 domain-containing transcription factor At1g51120-like (LOC102626383), mRNA	.	.	.	.	sp|Q9C688|RAVL3_ARATH	278	E:6e-83	RecName:^	.	.	.	.	transcription			Viridiplantae;		Full=AP2/ERF	and	B3	factor	At1g51120;^Eukaryota;	.	.	.	K09287|RAV; RAV-like factor	.
			c86103_g1_i1	Score: 2.5	.	.	.	.	gi|747094240|ref|XP_011094953.1|	1200	3e-159	PREDICTED: uncharacterized protein LOC105174522 [Sesamum indicum]	sp|P35872|NUSG_THET8	50.8	E:4e-06	RecName:^	.	.	.	.	Deinococcus-Thermus;			Thermaceae;		Full=Transcription	antitermination	protein	Deinococci;	Thermales;	.	.	.	K02601|nusG; transcriptional antiterminator NusG	.
			c72382_g2_i1	Score: 2.0	.	.	.	.	.	.	.	.	.	.	.	.	.	.	.	.	.	.	.	.	.	.	.	.	.	.	.	.	.	.	.
			c108580_g1_i1	Score: 2.0	.	.	.	.	gi|747094172|ref|XP_011094918.1|	1184	6e-155	PREDICTED: ABC transporter G family member 23 [Sesamum indicum]	sp|Q3E9B8|AB23G_ARATH	330	E:4e-106	RecName:^	.	.	.	.	member			Streptophyta;		Full=ABC	transporter	G	23;^Eukaryota;	Viridiplantae;	.	.	.	.	.
			c18592_g1_i1	Score: 2.2	.	.	.	.	gi|848859897|ref|XP_012830817.1|	127	2e-06	PREDICTED: protein DGCR14 [Erythranthe guttatus]	.	.	.	.	.	.	.	.	PF09751.4	Es2	Nuclear	.	.	.	c18592_g1_i1|m.42259	3-347[+]	protein	Es2^50-88^E:0.00011	.	.	.	.	.
			c124292_g1_i1	Score: 2.5	.	.	.	.	.	.	.	.	.	.	.	.	.	.	.	.	.	.	.	.	.	.	.	.	.	.	.	.	.	.	.
			c95894_g3_i2	Score: 2.5	.	.	.	.	.	.	.	.	.	.	.	.	.	.	.	.	.	.	.	.	.	.	.	.	.	.	.	.	.	.	.
			c134523_g1_i1	Score: 2.5	.	.	.	.	gi|659110208|ref|XP_008455106.1|	489	3e-57	PREDICTED: glutamate-1-semialdehyde 2,1-aminomutase 2, chloroplastic-like [Cucumis melo]	sp|Q85WB7|GSA_BRANA	146	E:5e-41	RecName:^	.	.	.	.	Streptophyta;			Spermatophyta;		Full=Glutamate-1-semialdehyde	2,1-aminomutase,	chloroplastic;^Eukaryota;	Embryophyta;	Tracheophyta;	.	.	.	.	.
			c22972_g1_i1	Score: 2.0	.	.	.	.	.	.	.	.	.	.	.	.	.	.	.	.	.	.	.	.	.	.	.	.	.	.	.	.	.	.	.
			c151158_g1_i1	Score: 2.5	gi|147774437|emb|AM456699.2|	32	1e-06	Vitis vinifera contig VV78X169790.4, whole genome shotgun sequence	.	.	.	.	.	.	.	.	.	.	.	.	.	.	.	.	.	.	.	.	.	.	.	.	.	.	.
ofr-miR156c-3p	GCUCACUCUCUAUCUGUCACC	15	c92107_g1_i7	Score: 2.0	gi|568840031|ref|XM_006473912.1|	67	7e-25	PREDICTED: Citrus sinensis AP2/ERF and B3 domain-containing transcription factor At1g51120-like (LOC102626383), mRNA	.	.	.	.	sp|Q9C688|RAVL3_ARATH	278	E:6e-83	RecName:^	.	.	.	.	transcription			Viridiplantae;		Full=AP2/ERF	and	B3	factor	At1g51120;^Eukaryota;	.	.	.	K09287|RAV; RAV-like factor	.
			c93288_g4_i3	Score: 2.5	gi|595931025|ref|XM_007215229.1|	126	7e-58	Prunus persica hypothetical protein (PRUPE_ppa004975mg) mRNA, complete cds	gi|747097894|ref|XP_011096928.1|	833	3e-100	PREDICTED: protein SET DOMAIN GROUP 40 [Sesamum indicum]	sp|Q6NQJ8|SDG40_ARATH	291	E:4e-88	RecName:^	.	.	.	.	40;	Eukaryota;		Embryophyta;		Full=Protein	SET	DOMAIN	Viridiplantae;	Streptophyta;	.	.	.	.	.
			c90945_g2_i4	Score: 2.5	gi|565371135|ref|XM_006352104.1|	105	3e-46	PREDICTED: Solanum tuberosum squamosa promoter-binding-like protein 16-like (LOC102583420), transcript variant X3, mRNA	gi|698535844|ref|XP_009764314.1|	920	3e-115	PREDICTED: squamosa promoter-binding-like protein 16 [Nicotiana sylvestris]	sp|Q6YZE8|SPL16_ORYSJ	170	E:1e-44	RecName:^	.	.	.	.	Viridiplantae;			Tracheophyta;		Full=Squamosa	promoter-binding-like	protein	Streptophyta;	Embryophyta;	.	.	.	.	.
			c72382_g2_i1	Score: 2.5	.	.	.	.	.	.	.	.	.	.	.	.	.	.	.	.	.	.	.	.	.	.	.	.	.	.	.	.	.	.	.
			c150684_g1_i1	Score: 2.5	.	.	.	.	.	.	.	.	.	.	.	.	.	.	.	.	.	.	.	.	.	.	.	.	.	.	.	.	.	.	.
			c81052_g1_i1	Score: 2.2	.	.	.	.	.	.	.	.	.	.	.	.	.	.	.	.	.	.	.	.	.	.	.	.	.	.	.	.	.	.	.
			c131840_g1_i1	Score: 2.5	.	.	.	.	gi|747079780|ref|XP_011087112.1|	315	1e-33	PREDICTED: uncharacterized protein LOC105168679 [Sesamum indicum]	.	.	.	.	.	.	.	.	.	.	.	.	.	.	.	.	.	.	.	.	.	.	.
			c73287_g2_i1	Score: 2.5	gi|510934383|emb|HF558645.1|	89	6e-38	Olea europaea subsp. europaea complete chloroplast genome, haplotype E1.4, isolate Stavrovouni 11	gi|747044150|ref|XP_011087532.1|	135	2e-07	PREDICTED: glucan endo-1,3-beta-glucosidase 4-like isoform X1 [Sesamum indicum]	.	.	.	.	.	.	.	.	.	.	.	.	.	.	.	.	.	.	.	.	.	.	.
			c44881_g1_i1	Score: 2.5	.	.	.	.	.	.	.	.	.	.	.	.	.	.	.	.	.	.	.	.	.	.	.	.	.	.	.	.	.	.	.
			c144486_g1_i1	Score: 2.5	.	.	.	.	gi|661887079|emb|CDP09488.1|	187	1e-14	unnamed protein product [Coffea canephora]	.	.	.	.	sp|Q01JD1|SPL7_ORYSI	48.1	E:3e-06	RecName:^	Full=Squamosa			7;	Eukaryota;	.	c144486_g1_i1|m.45747	3-350[-]	promoter-binding-like	protein	.	.	.	.	.
			c40975_g1_i1	Score: 2.5	.	.	.	.	.	.	.	.	.	.	.	.	.	.	.	.	.	.	.	.	.	.	.	.	.	.	.	.	.	.	.
			c11644_g1_i1	Score: 2.5	gi|590668921|ref|XM_007037566.1|	62	3e-23	Theobroma cacao LIGULELESS1 protein, putative (TCM_014330) mRNA, complete cds	gi|449439349|ref|XP_004137448.1|	380	9e-42	PREDICTED: squamosa promoter-binding-like protein 6 isoform X1 [Cucumis sativus]	.	.	.	.	.	.	.	.	.	.	.	.	.	.	.	.	.	.	.	.	.	.	.
			c151158_g1_i1	Score: 2.0	gi|147774437|emb|AM456699.2|	32	1e-06	Vitis vinifera contig VV78X169790.4, whole genome shotgun sequence	.	.	.	.	.	.	.	.	.	.	.	.	.	.	.	.	.	.	.	.	.	.	.	.	.	.	.
			c132928_g1_i1	Score: 2.0	.	.	.	.	gi|147794805|emb|CAN62588.1|	174	4e-13	hypothetical protein VITISV_028559 [Vitis vinifera]	.	.	.	.	.	.	.	.	.	.	.	.	.	.	.	.	.	.	.	.	.	.	.
			c123375_g1_i1	Score: 2.5	.	.	.	.	gi|449452190|ref|XP_004143843.1|	330	2e-36	PREDICTED: uncharacterized protein LOC101203014 [Cucumis sativus]	.	.	.	.	.	.	.	.	.	.	.	.	.	.	.	.	.	.	.	.	.	.	.
ofr-miR156i	UGACAGAAGAAAGAGAGCAC	82	Score: 2.0	.	.	.	.	gi|747094172|ref|XP_011094918.1|	1184	6e-155	PREDICTED: ABC transporter G family member 23 [Sesamum indicum]	sp|Q3E9B8|AB23G_ARATH	330	E:4e-106	RecName:^	.	.	.	.	member			Streptophyta;		Full=ABC	transporter	G	23;^Eukaryota;	Viridiplantae;	.	.	.	.	.
			Score: 2.2	.	.	.	.	gi|848859897|ref|XP_012830817.1|	127	2e-06	PREDICTED: protein DGCR14 [Erythranthe guttatus]	.	.	.	.	.	.	.	.	PF09751.4	Es2	Nuclear	.	.	.	c18592_g1_i1|m.42259	3-347[+]	protein	Es2^50-88^E:0.00011	.	.	.	.	.
			Score: 2.5	.	.	.	.	.	.	.	.	.	.	.	.	.	.	.	.	.	.	.	.	.	.	.	.	.	.	.	.	.	.	.
			Score: 2.5	.	.	.	.	.	.	.	.	.	.	.	.	.	.	.	.	.	.	.	.	.	.	.	.	.	.	.	.	.	.	.
			Score: 2.5	.	.	.	.	gi|659110208|ref|XP_008455106.1|	489	3e-57	PREDICTED: glutamate-1-semialdehyde 2,1-aminomutase 2, chloroplastic-like [Cucumis melo]	sp|Q85WB7|GSA_BRANA	146	E:5e-41	RecName:^	.	.	.	.	Streptophyta;			Spermatophyta;		Full=Glutamate-1-semialdehyde	2,1-aminomutase,	chloroplastic;^Eukaryota;	Embryophyta;	Tracheophyta;	.	.	.	.	.
			Score: 2.0	.	.	.	.	.	.	.	.	.	.	.	.	.	.	.	.	.	.	.	.	.	.	.	.	.	.	.	.	.	.	.
			Score: 2.5	gi|147774437|emb|AM456699.2|	32	1e-06	Vitis vinifera contig VV78X169790.4, whole genome shotgun sequence	.	.	.	.	.	.	.	.	.	.	.	.	.	.	.	.	.	.	.	.	.	.	.	.	.	.	.
			c92891_g2_i2	Score: 2.5	gi|565399093|ref|XM_006365031.1|	1213	0	PREDICTED: Solanum tuberosum coatomer subunit gamma-like (LOC102583052), mRNA	.	.	.	.	sp|Q6Z382|COPG2_ORYSJ	1510	E:0	RecName:^	.	.	.	.	Streptophyta;			Spermatophyta;		Full=Coatomer	subunit	gamma-2;^Eukaryota;	Embryophyta;	Tracheophyta;	.	.	.	K17267|COPG; coatomer protein complex, subunit gamma	.
			c90349_g1_i4	Score: 2.0	.	.	.	.	.	.	.	.	.	.	.	.	.	.	.	.	.	.	.	.	.	.	c90349_g1_i4|m.5961	1185-2792[-]	.	.	.	.	.	.	.
			c95209_g1_i2	Score: 2.0	gi|568862719|ref|XM_006484760.1|	289	2e-148	PREDICTED: Citrus sinensis asparagine--tRNA ligase, cytoplasmic 2-like (LOC102619529), transcript variant X2, mRNA	.	.	.	.	sp|Q9SW95|SYNC2_ARATH	611	E:0	RecName:^	.	.	.	.	Viridiplantae;			Tracheophyta;		Full=Asparagine--tRNA	ligase,	cytoplasmic	Streptophyta;	Embryophyta;	.	.	.	K01893|NARS, asnS; asparaginyl-tRNA synthetase [EC:6.1.1.22]	map00970|Aminoacyl-tRNA biosynthesis
			c96189_g3_i3	Score: 2.5	gi|225315376|dbj|AK321529.1|	766	0	Solanum lycopersicum cDNA, clone: LEFL1025CG02, HTC in leaf	.	.	.	.	sp|Q39247|2ABB_ARATH	824	E:0	RecName:^	.	.	.	.	55			subunit		Full=Serine/threonine	protein	phosphatase	kDa	regulatory	.	.	.	K04354|PPP2R2; serine/threonine-protein phosphatase 2A regulatory subunit B	map04071|Sphingolipid signaling pathway;map05142|Chagas disease (American trypanosomiasis);map04152|AMPK signaling pathway;map04391|Hippo signaling pathway - fly;map04151|PI3K-Akt signaling pathway;map04530|Tight junction;map04111|Cell cycle - yeast;map05160|Hepatitis C;map04261|Adrenergic signaling in cardiomyocytes;map04390|Hippo signaling pathway;map04728|Dopaminergic synapse;map03015|mRNA sur…
			c93229_g2_i5	Score: 2.5	.	.	.	.	.	.	.	.	sp|Q9ZT63|MTP1_ARATH	276	E:2e-82	RecName:^	.	.	.	.	Viridiplantae;			Tracheophyta;		Full=Metal	tolerance	protein	Streptophyta;	Embryophyta;	.	.	.	K14689|SLC30A2, ZNT2; solute carrier family 30 (zinc transporter), member 2	.
			c71627_g1_i1	Score: 2.5	gi|568829060|ref|XM_006468787.1|	270	8e-138	PREDICTED: Citrus sinensis acyltransferase-like protein At3g26840, chloroplastic-like (LOC102611338), transcript variant X1, mRNA	.	.	.	.	sp|Q9LW26|Y3684_ARATH	642	E:0	RecName:^	.	.	.	.	Viridiplantae;			Tracheophyta;		Full=Acyltransferase-like	protein	At3g26840,	Streptophyta;	Embryophyta;	.	.	.	.	.
			c92766_g1_i9	Score: 1.0	gi|444436391|gb|KC160146.1|	44	3e-12	Eucalyptus cladocalyx clone EcxSPL2 SPL2-like protein gene, complete cds	gi|747079231|ref|XP_011086805.1|	1262	5e-163	PREDICTED: squamosa promoter-binding-like protein 12 [Sesamum indicum]	sp|A2YGR5|SPL12_ORYSI	230	E:3e-65	RecName:^	.	.	.	.	Viridiplantae;			Tracheophyta;		Full=Squamosa	promoter-binding-like	protein	Streptophyta;	Embryophyta;	.	.	.	.	.
			c85507_g2_i1	Score: 2.2	.	.	.	.	gi|595908215|ref|XP_007214218.1|	379	3e-119	hypothetical protein PRUPE_ppa023217mg [Prunus persica]	sp|Q9S793|FRS8_ARATH	107	E:9e-39	RecName:^	.	.	.	.	Viridiplantae;			Tracheophyta;		Full=Protein	FAR1-RELATED	SEQUENCE	Streptophyta;	Embryophyta;	.	.	.	K17604|ZSWIM3; zinc finger SWIM domain-containing protein 3	.
			c101527_g1_i1	Score: 2.5	gi|590573687|ref|XM_007012129.1|	541	0	Theobroma cacao Haloacid dehalogenase-like hydrolase family protein isoform 2 (TCM_037230) mRNA, complete cds	gi|848923032|ref|XP_012857908.1|	2062	0	PREDICTED: uncharacterized protein LOC105977170 [Erythranthe guttatus]	sp|P0A8Y7|YIDA_SHIFL	110	E:3e-25	RecName:^	.	.	.	.	Enterobacteriales;			.	.	Full=Phosphatase	YidA;^Bacteria;	Proteobacteria;	Enterobacteriaceae;	Shigella	.	.	.	K07024|K07024; uncharacterized protein	.
			c89943_g1_i1	Score: 2.0	gi|593685701|ref|XM_007143479.1|	92	6e-39	Phaseolus vulgaris hypothetical protein (PHAVU_007G080200g) mRNA, complete cds	gi|661876232|emb|CDP19624.1|	1554	0	unnamed protein product [Coffea canephora]	.	.	.	.	.	.	.	.	PF05633.6	DUF793	Protein	function		.	c89943_g1_i1|m.13794	612-1784[-]	of	unknown	.	.	.	.	.
			c89749_g2_i1	Score: 2.5	gi|388498403|gb|BT137473.1|	153	7e-73	Lotus japonicus clone JCVI-FLLj-3A3 unknown mRNA	gi|747087474|ref|XP_011091279.1|	791	2e-95	PREDICTED: transcription factor GTE1-like isoform X1 [Sesamum indicum]	sp|Q84XV2|GTE1_ARATH	212	E:3e-60	RecName:^	.	.	.	.	Streptophyta;			Spermatophyta;		Full=Transcription	factor	GTE1;^Eukaryota;	Embryophyta;	Tracheophyta;	.	.	.	.	.
			c86492_g2_i4	Score: 2.0	.	.	.	.	gi|702477276|ref|XP_010032259.1|	193	7e-13	PREDICTED: uncharacterized protein LOC104421839 [Eucalyptus grandis]	.	.	.	.	.	.	.	.	.	.	.	.	.	.	c86492_g2_i4|m.16939	963-1283[+]	.	ExpAA=43.77^PredHel=2^Topology=i2-24o39-61i	.	.	.	.	.
			c89821_g1_i2	Score: 2.5	.	.	.	.	gi|747100156|ref|XP_011098156.1|	892	2e-112	PREDICTED: fatty-acid-binding protein 3 [Sesamum indicum]	sp|Q9SYM9|Y1853_ARATH	119	E:5e-28	RecName:^	.	.	.	.	Viridiplantae;			Tracheophyta;		Full=Receptor-like	serine/threonine-protein	kinase	Streptophyta;	Embryophyta;	.	.	.	.	.
			c88562_g2_i1	Score: 2.5	.	.	.	.	gi|697168587|ref|XP_009593181.1|	1328	1e-170	PREDICTED: receptor-like protein kinase HERK 1 [Nicotiana tomentosiformis]	sp|Q9FN92|Y5597_ARATH	355	E:3e-110	RecName:^	.	.	.	.	At5g59700;	Eukaryota;		Embryophyta;		Full=Probable	receptor-like	protein	Viridiplantae;	Streptophyta;	.	.	.	.	.
			c72460_g1_i1	Score: 2.5	.	.	.	.	.	.	.	.	.	.	.	.	.	.	.	.	.	.	.	.	.	.	.	.	.	.	.	.	.	.	.
			c95771_g2_i2	Score: 1.8	.	.	.	.	gi|731392713|ref|XP_010651194.1|	730	1e-87	PREDICTED: uncharacterized protein LOC104879574 [Vitis vinifera]	.	.	.	.	.	.	.	.	.	.	.	.	.	.	c95771_g2_i2|m.17665	628-1032[+]	.	.	.	.	.	.	.
			c93329_g6_i1	Score: 1.2	.	.	.	.	gi|747049720|ref|XP_011070914.1|	694	2e-82	PREDICTED: squamosa promoter-binding-like protein 6, partial [Sesamum indicum]	sp|Q94JW8|SPL6_ARATH	177	E:5e-48	RecName:^	.	.	.	.	Viridiplantae;			Tracheophyta;		Full=Squamosa	promoter-binding-like	protein	Streptophyta;	Embryophyta;	.	.	.	.	.
			c78833_g1_i1	Score: 2.5	.	.	.	.	.	.	.	.	.	.	.	.	.	.	.	.	.	.	.	.	.	.	.	.	.	.	.	.	.	.	.
			c93706_g1_i1	Score: 2.5	.	.	.	.	.	.	.	.	.	.	.	.	.	.	.	.	.	.	.	.	.	.	.	.	.	.	.	.	.	.	.
			c85068_g1_i2	Score: 1.0	.	.	.	.	gi|697137427|ref|XP_009622814.1|	496	3e-54	PREDICTED: protein TIFY 6B-like isoform X1 [Nicotiana tomentosiformis]	sp|Q9LVI4|TIF6B_ARATH	84	E:3e-16	RecName:^	.	.	.	.	Streptophyta;			Spermatophyta;		Full=Protein	TIFY	6B;^Eukaryota;	Embryophyta;	Tracheophyta;	.	.	.	K13464|JAZ; jasmonate ZIM domain-containing protein	map04075|Plant hormone signal transduction
			c67858_g1_i2	Score: 2.5	gi|590686873|ref|XM_007042444.1|	262	1e-133	Theobroma cacao Cyclase family protein isoform 1 (TCM_007124) mRNA, complete cds	gi|848872710|ref|XP_012836915.1|	1180	3e-157	PREDICTED: uncharacterized protein LOC105957534 isoform X1 [Erythranthe guttatus]	sp|Q2S2F5|KYNB_SALRD	88.6	E:1e-18	RecName:^	.	.	.	.	Order			sedis;		Full=Kynurenine	formamidase;^Bacteria;	Bacteroidetes;	II.	Incertae	.	.	.	K07130|kynB; arylformamidase [EC:3.5.1.9]	map00630|Glyoxylate and dicarboxylate metabolism;map01100|Metabolic pathways;map00380|Tryptophan metabolism
			c81460_g1_i3	Score: 2.5	.	.	.	.	gi|747089121|ref|XP_011092184.1|	1127	5e-148	PREDICTED: GDSL esterase/lipase At1g09390 [Sesamum indicum]	sp|O80522|GDL2_ARATH	391	E:5e-131	RecName:^	.	.	.	.	Streptophyta;			Spermatophyta;		Full=GDSL	esterase/lipase	At1g09390;^Eukaryota;	Embryophyta;	Tracheophyta;	.	.	.	.	.
			c89896_g1_i1	Score: 2.5	.	.	.	.	.	.	.	.	.	.	.	.	.	.	.	.	.	.	.	.	.	.	.	.	.	.	.	.	.	.	.
			c73666_g1_i2	Score: 2.5	.	.	.	.	.	.	.	.	.	.	.	.	.	.	.	.	.	.	.	.	.	.	.	.	.	.	.	.	.	.	.
			c95496_g1_i2	Score: 2.2	.	.	.	.	.	.	.	.	.	.	.	.	.	.	.	.	.	.	.	.	.	.	.	.	.	.	.	.	.	.	.
			c87609_g1_i2	Score: 2.5	.	.	.	.	gi|565349412|ref|XP_006341687.1|	316	2e-28	PREDICTED: uncharacterized protein LOC102591968 [Solanum tuberosum]	.	.	.	.	.	.	.	.	.	.	.	.	.	.	c87609_g1_i2|m.23474	232-1296[-]	.	.	.	.	.	.	.
			c86504_g2_i1	Score: 2.5	.	.	.	.	.	.	.	.	.	.	.	.	.	.	.	.	.	.	.	.	.	.	.	.	.	.	.	.	.	.	.
			c88158_g2_i1	Score: 2.5	.	.	.	.	gi|747056317|ref|XP_011074417.1|	889	8e-114	PREDICTED: LOW QUALITY PROTEIN: heat stress transcription factor B-4-like [Sesamum indicum]	sp|Q9C635|HSFB4_ARATH	186	E:2e-53	RecName:^	.	.	.	.	B-4;	Eukaryota;		Embryophyta;		Full=Heat	stress	transcription	Viridiplantae;	Streptophyta;	.	.	.	K09419|HSFF; heat shock transcription factor, other eukaryote	.
			c94903_g3_i4	Score: 2.5	.	.	.	.	.	.	.	.	.	.	.	.	.	.	.	.	.	.	.	.	.	.	.	.	.	.	.	.	.	.	.
			c81075_g1_i1	Score: 2.5	gi|595886842|ref|XM_007213287.1|	50	7e-16	Prunus persica hypothetical protein (PRUPE_ppa1027161mg) mRNA, complete cds	gi|743911826|ref|XP_010999777.1|	475	6e-54	PREDICTED: uncharacterized protein LOC105107522 [Populus euphratica]	.	.	.	.	.	.	.	.	PF07939.6	DUF1685	Protein	function		.	c81075_g1_i1|m.26036	359-1060[-]	of	unknown	.	.	.	.	.
			c77968_g1_i3	Score: 2.5	gi|189026887|emb|CU468639.4|	71	1e-27	S.lycopersicum DNA sequence from clone SL_MboI-101P13 on chromosome 4, complete sequence	gi|747058387|ref|XP_011075531.1|	361	3e-38	PREDICTED: uncharacterized protein LOC105159991 [Sesamum indicum]	.	.	.	.	.	.	.	.	PF07802.6	GCK	GCK	.	.	.	c77968_g1_i3|m.26467	423-1100[-]	domain^117-191^E:2.2e-31	.	.	.	.	.	.
			c39401_g1_i1	Score: 2.0	gi|567166323|ref|XM_006397722.1|	237	8e-120	Eutrema salsugineum hypothetical protein (EUTSA_v10001586mg) mRNA, complete cds	gi|823146917|ref|XP_012473364.1|	1180	9e-160	PREDICTED: uncharacterized protein LOC105790348 [Gossypium raimondii]	.	.	.	.	.	.	.	.	.	.	.	.	.	.	c39401_g1_i1|m.27011	98-904[+]	.	.	.	.	.	.	.
			c89546_g1_i3	Score: 2.5	.	.	.	.	gi|720074081|ref|XP_010278908.1|	612	2e-74	PREDICTED: protein LURP-one-related 8-like [Nelumbo nucifera]	sp|Q9ZVI6|LOR8_ARATH	180	E:3e-53	RecName:^	.	.	.	.	Streptophyta;			Spermatophyta;		Full=Protein	LURP-one-related	8;^Eukaryota;	Embryophyta;	Tracheophyta;	.	.	.	.	.
			c48106_g1_i1	Score: 2.0	.	.	.	.	.	.	.	.	.	.	.	.	.	.	.	.	.	.	.	.	.	.	.	.	.	.	.	.	.	.	.
			c74734_g2_i2	Score: 2.5	.	.	.	.	gi|590675526|ref|XP_007039473.1|	719	3e-89	RING/U-box superfamily protein, putative [Theobroma cacao]	sp|Q7XLY8|ATL41_ORYSJ	207	E:5e-62	RecName:^	.	.	.	.	Viridiplantae;			Tracheophyta;		Full=E3	ubiquitin-protein	ligase	Streptophyta;	Embryophyta;	.	.	.	.	.
			c61835_g1_i1	Score: 2.5	.	.	.	.	.	.	.	.	.	.	.	.	.	.	.	.	.	.	.	.	.	.	.	.	.	.	.	.	.	.	.
			c77732_g1_i1	Score: 2.5	.	.	.	.	.	.	.	.	.	.	.	.	.	.	.	.	.	.	.	.	.	.	.	.	.	.	.	.	.	.	.
			c82422_g1_i1	Score: 2.5	.	.	.	.	.	.	.	.	.	.	.	.	.	.	.	.	.	.	.	.	.	.	.	.	.	.	.	.	.	.	.
			c3834_g1_i1	Score: 2.5	.	.	.	.	.	.	.	.	.	.	.	.	.	.	.	.	.	.	.	.	.	.	.	.	.	.	.	.	.	.	.
			c87066_g5_i1	Score: 2.5	.	.	.	.	.	.	.	.	.	.	.	.	.	.	.	.	.	.	.	.	.	.	.	.	.	.	.	.	.	.	.
			c155875_g1_i1	Score: 2.5	.	.	.	.	.	.	.	.	.	.	.	.	.	.	.	.	.	.	.	.	.	.	.	.	.	.	.	.	.	.	.
			c66838_g1_i1	Score: 2.0	.	.	.	.	.	.	.	.	.	.	.	.	.	.	.	.	.	.	.	.	.	.	.	.	.	.	.	.	.	.	.
			c102035_g1_i1	Score: 2.5	.	.	.	.	gi|661897225|emb|CDO98937.1|	475	2e-57	unnamed protein product [Coffea canephora]	sp|Q8LGE7|NDA8B_ARATH	158	E:3e-47	RecName:^	.	.	.	.	alpha			8-B;	Eukaryota;	Full=NADH	dehydrogenase	[ubiquinone]	subcomplex	subunit	.	.	.	K03952|NDUFA8; NADH dehydrogenase (ubiquinone) 1 alpha subcomplex subunit 8	map05012|Parkinson's disease;map04932|Non-alcoholic fatty liver disease (NAFLD);map05016|Huntington's disease;map05010|Alzheimer's disease;map01100|Metabolic pathways;map00190|Oxidative phosphorylation
			c60236_g1_i2	Score: 2.5	.	.	.	.	gi|703125679|ref|XP_010103366.1|	324	3e-41	ATPase 8, plasma membrane-type [Morus notabilis]	sp|P83970|PMA1_WHEAT	132	E:2e-33	RecName:^	.	.	.	.	Streptophyta;			Spermatophyta;		Full=Plasma	membrane	ATPase;^Eukaryota;	Embryophyta;	Tracheophyta;	.	.	.	.	.
			c116496_g1_i1	Score: 1.5	gi|565364890|ref|XM_006349089.1|	38	2e-09	PREDICTED: Solanum tuberosum squamosa promoter-binding-like protein 1-like (LOC102587921), mRNA	gi|747096784|ref|XP_011096328.1|	388	1e-44	PREDICTED: squamosa promoter-binding protein 1 [Sesamum indicum]	sp|Q38741|SBP1_ANTMA	147	E:2e-43	RecName:^	.	.	.	.	Viridiplantae;			Tracheophyta;		Full=Squamosa	promoter-binding	protein	Streptophyta;	Embryophyta;	.	.	.	.	.
			c71042_g1_i1	Score: 2.5	.	.	.	.	.	.	.	.	.	.	.	.	.	.	.	.	.	.	.	.	.	.	.	.	.	.	.	.	.	.	.
			c16410_g1_i1	Score: 1.5	gi|255583153|ref|XM_002532297.1|	45	2e-13	Ricinus communis LIGULELESS1 protein, putative, mRNA	gi|297739854|emb|CBI30036.3|	286	1e-27	unnamed protein product [Vitis vinifera]	.	.	.	.	.	.	.	.	.	.	.	.	.	.	c16410_g1_i1|m.37228	2-349[+]	.	.	.	.	.	.	.
			c57241_g1_i2	Score: 2.5	gi|123714863|emb|AM451594.1|	33	9e-07	Vitis vinifera contig VV78X164986.3, whole genome shotgun sequence	gi|297739084|emb|CBI28573.3|	196	2e-16	unnamed protein product [Vitis vinifera]	.	.	.	.	.	.	.	.	.	.	.	.	.	.	.	.	.	.	.	.	.	.	.
			c78318_g1_i1	Score: 2.5	.	.	.	.	.	.	.	.	.	.	.	.	.	.	.	.	.	.	.	.	.	.	c78318_g1_i1|m.38867	52-519[-]	.	.	.	.	.	.	.
			c35636_g1_i1	Score: 2.2	.	.	.	.	.	.	.	.	.	.	.	.	.	.	.	.	.	.	.	.	.	.	.	.	.	.	.	.	.	.	.
			c92891_g1_i1	Score: 2.5	.	.	.	.	gi|672180414|ref|XP_008810399.1|	200	1e-15	PREDICTED: serine/threonine protein phosphatase 2A 55 kDa regulatory subunit B beta isoform-like isoform X2 [Phoenix dactylifera]	sp|Q38821|2ABA_ARATH	79.7	E:2e-16	RecName:^	.	.	.	.	55			subunit		Full=Serine/threonine	protein	phosphatase	kDa	regulatory	.	.	.	.	.
			c23416_g1_i1	Score: 2.5	.	.	.	.	.	.	.	.	.	.	.	.	.	.	.	.	.	.	.	.	.	.	.	.	.	.	.	.	.	.	.
			c95636_g1_i1	Score: 2.5	.	.	.	.	.	.	.	.	.	.	.	.	.	.	.	.	.	.	.	.	.	.	.	.	.	.	.	.	.	.	.
			c75364_g1_i4	Score: 2.0	.	.	.	.	.	.	.	.	.	.	.	.	.	.	.	.	.	.	.	.	.	.	.	.	.	.	.	.	.	.	.
			c16370_g1_i1	Score: 2.5	.	.	.	.	.	.	.	.	.	.	.	.	.	.	.	.	.	.	.	.	.	.	.	.	.	.	.	.	.	.	.
			c71256_g1_i5	Score: 2.5	.	.	.	.	.	.	.	.	.	.	.	.	.	.	.	.	.	.	.	.	.	.	.	.	.	.	.	.	.	.	.
			c35266_g1_i1	Score: 2.5	.	.	.	.	gi|672822902|gb|KFH67796.1|	440	3e-53	40S ribosomal protein S24 [Mortierella verticillata NRRL 6337]	sp|O42387|RS24_TAKRU	172	E:1e-53	RecName:^	.	.	.	.	Metazoa;			Vertebrata;		Full=40S	ribosomal	protein	Chordata;	Craniata;	.	.	.	.	.
			c146713_g1_i1	Score: 1.0	gi|567876242|ref|XM_006430648.1|	41	2e-11	Citrus clementina hypothetical protein (CICLE_v10013291mg) mRNA, complete cds	.	.	.	.	.	.	.	.	.	.	.	.	.	.	.	.	.	.	.	.	.	.	.	.	.	.	.
			c54995_g1_i2	Score: 1.5	.	.	.	.	.	.	.	.	.	.	.	.	.	.	.	.	.	.	.	.	.	.	.	.	.	.	.	.	.	.	.
			c90953_g2_i1	Score: 2.5	.	.	.	.	gi|747047187|ref|XP_011069551.1|	150	3e-09	PREDICTED: uncharacterized protein LOC105155378 [Sesamum indicum]	.	.	.	.	.	.	.	.	PF02178.14	AT_hook	AT	.	.	.	c90953_g2_i1|m.44796	3-368[-]	hook	motif^88-99^E:0.18	.	.	.	.	.
			c101873_g1_i1	Score: 2.0	.	.	.	.	gi|661885887|emb|CDP10504.1|	225	2e-20	unnamed protein product [Coffea canephora]	.	.	.	.	.	.	.	.	.	.	.	.	.	.	.	.	.	.	.	.	.	.	.
			c47925_g1_i1	Score: 2.5	.	.	.	.	.	.	.	.	.	.	.	.	.	.	.	.	.	.	.	.	.	.	.	.	.	.	.	.	.	.	.
			c46771_g1_i1	Score: 2.5	.	.	.	.	.	.	.	.	.	.	.	.	.	.	.	.	.	.	.	.	.	.	.	.	.	.	.	.	.	.	.
			c117110_g1_i1	Score: 2.5	.	.	.	.	.	.	.	.	.	.	.	.	.	.	.	.	.	.	.	.	.	.	.	.	.	.	.	.	.	.	.
			c32413_g1_i1	Score: 2.5	.	.	.	.	.	.	.	.	.	.	.	.	.	.	.	.	.	.	.	.	.	.	.	.	.	.	.	.	.	.	.
			c31456_g1_i2	Score: 2.5	.	.	.	.	.	.	.	.	.	.	.	.	.	.	.	.	.	.	.	.	.	.	.	.	.	.	.	.	.	.	.
			c149871_g1_i1	Score: 2.5	.	.	.	.	.	.	.	.	.	.	.	.	.	.	.	.	.	.	.	.	.	.	.	.	.	.	.	.	.	.	.
			c22493_g1_i2	Score: 2.5	.	.	.	.	.	.	.	.	.	.	.	.	.	.	.	.	.	.	.	.	.	.	.	.	.	.	.	.	.	.	.
			c51515_g1_i1	Score: 2.0	.	.	.	.	.	.	.	.	.	.	.	.	.	.	.	.	.	.	.	.	.	.	.	.	.	.	.	.	.	.	.
			c19409_g1_i1	Score: 1.5	gi|388520662|gb|BT148599.1|	31	5e-06	Medicago truncatula clone JCVI-FLMt-14B16 unknown mRNA	gi|524845693|gb|AGR34081.1|	142	7e-10	squamosa promoter binding protein-like 4, partial [Pogostemon cablin]	sp|Q38741|SBP1_ANTMA	55.5	E:8e-10	RecName:^	.	.	.	.	Viridiplantae;			Tracheophyta;		Full=Squamosa	promoter-binding	protein	Streptophyta;	Embryophyta;	.	.	.	.	.
			c123045_g1_i1	Score: 2.5	.	.	.	.	.	.	.	.	.	.	.	.	.	.	.	.	.	.	.	.	.	.	.	.	.	.	.	.	.	.	.
			c99280_g1_i1	Score: 2.5	.	.	.	.	.	.	.	.	.	.	.	.	.	.	.	.	.	.	.	.	.	.	.	.	.	.	.	.	.	.	.
			c108747_g1_i1	Score: 1.8	.	.	.	.	.	.	.	.	.	.	.	.	.	.	.	.	.	.	.	.	.	.	.	.	.	.	.	.	.	.	.
			c103889_g1_i1	Score: 2.5	.	.	.	.	.	.	.	.	.	.	.	.	.	.	.	.	.	.	.	.	.	.	.	.	.	.	.	.	.	.	.
			c3794_g1_i1	Score: 2.5	.	.	.	.	.	.	.	.	.	.	.	.	.	.	.	.	.	.	.	.	.	.	.	.	.	.	.	.	.	.	.
ofr-miR156e-5p	UGACAGAAGAGAGAGAGCAG	133	c89675_g1_i2	Score: 2.0	gi|565359421|ref|XM_006346446.1|	1057	0	PREDICTED: Solanum tuberosum serine/threonine-protein kinase SMG1-like (LOC102596311), transcript variant X3, mRNA	.	.	.	.	sp|Q96Q15|SMG1_HUMAN	582	E:3e-165	RecName:^	.	.	.	.	Chordata;			Euteleostomi;		Full=Serine/threonine-protein	kinase	SMG1;^Eukaryota;	Craniata;	Vertebrata;	.	.	.	K08873|SMG1; PI-3-kinase-related kinase SMG-1	map03015|mRNA surveillance pathway
			c96017_g1_i5	Score: 2.0	gi|123683960|emb|AM479700.1|	244	6e-123	Vitis vinifera, whole genome shotgun sequence, contig VV78X143129.8, clone ENTAV 115	.	.	.	.	.	.	.	.	sp|P0CB22|ATX2_ARATH	53.5	E:1e-05	RecName:^	Full=Histone-lysine			Viridiplantae;		.	c96017_g1_i5|m.474	1439-5992[-]	N-methyltransferase	ATX2;^Eukaryota;	.	.	.	.	.
			c92855_g2_i1	Score: 2.5	gi|332189094|gb|CP002684.1|	42	1e-10	Arabidopsis thaliana chromosome 1 sequence	.	.	.	.	.	.	.	.	sp|Q80U93|NU214_MOUSE	55.8	E:2e-06	RecName:^	Full=Nuclear			protein		.	c92855_g2_i1|m.604	2439-5594[-]	pore	complex	.	.	.	.	.
			c95120_g2_i3	Score: 2.5	gi|595815674|ref|XM_007203886.1|	466	0	Prunus persica hypothetical protein (PRUPE_ppa018154mg) mRNA, complete cds	.	.	.	.	sp|Q3UDW8|HGNAT_MOUSE	147	E:7e-35	RecName:^	.	.	.	.	Craniata;			Mammalia;		Full=Heparan-alpha-glucosaminide	N-acetyltransferase;^Eukaryota;	Metazoa;	Vertebrata;	Euteleostomi;	.	.	.	K10532|HGSNAT; heparan-alpha-glucosaminide N-acetyltransferase [EC:2.3.1.78]	map01100|Metabolic pathways;map04142|Lysosome;map00531|Glycosaminoglycan degradation
			c93992_g1_i1	Score: 2.5	gi|225312663|dbj|AK320006.1|	449	0	Solanum lycopersicum cDNA, clone: LEFL1004AE08, HTC in leaf	.	.	.	.	sp|Q05609|CTR1_ARATH	188	E:2e-47	RecName:^	.	.	.	.	Streptophyta;			Spermatophyta;		Full=Serine/threonine-protein	kinase	CTR1;^Eukaryota;	Embryophyta;	Tracheophyta;	.	.	.	K14510|CTR1; serine/threonine-protein kinase CTR1 [EC:2.7.11.1]	map04075|Plant hormone signal transduction
			c90597_g1_i3	Score: 2.2	gi|565370560|ref|XM_006351826.1|	492	0	PREDICTED: Solanum tuberosum DIS3-like exonuclease 2-like (LOC102589561), mRNA	gi|747057157|ref|XP_011074868.1|	3352	0	PREDICTED: DIS3-like exonuclease 2 [Sesamum indicum]	sp|Q8IYB7|DI3L2_HUMAN	445	E:3e-134	RecName:^	.	.	.	.	Chordata;			Euteleostomi;		Full=DIS3-like	exonuclease	2;^Eukaryota;	Craniata;	Vertebrata;	.	.	.	K18758|DIS3L2; DIS3-like exonuclease 2 [EC:3.1.13.-]	.
			c95473_g1_i6	Score: 2.5	.	.	.	.	.	.	.	.	sp|Q9FY48|KEG_ARATH	117	E:5e-25	RecName:^	.	.	.	.	Viridiplantae;			Tracheophyta;		Full=E3	ubiquitin-protein	ligase	Streptophyta;	Embryophyta;	.	.	.	.	.
			c93773_g5_i2	Score: 0.5	gi|225317990|dbj|AK323148.1|	306	1e-157	Solanum lycopersicum cDNA, clone: LEFL1050BB12, HTC in leaf	.	.	.	.	sp|Q9FG23|CK5P3_ARATH	635	E:0	RecName:^	.	.	.	.	Embryophyta;			Magnoliophyta;		Full=CDK5RAP3-like	protein;^Eukaryota;	Viridiplantae;	Tracheophyta;	Spermatophyta;	.	.	.	.	.
			c93851_g1_i4	Score: 2.5	.	.	.	.	.	.	.	.	.	.	.	.	.	.	.	.	.	.	.	.	.	.	.	.	.	.	.	.	.	.	.
			c87867_g2_i1	Score: 2.5	gi|225317277|dbj|AK322833.1|	205	2e-101	Solanum lycopersicum cDNA, clone: LEFL1043DG11, HTC in leaf	.	.	.	.	sp|Q9LVQ4|Y5586_ARATH	211	E:8e-56	RecName:^	.	.	.	.	Viridiplantae;			Tracheophyta;		Full=WEB	family	protein	Streptophyta;	Embryophyta;	.	.	.	.	.
			c78782_g1_i3	Score: 2.5	.	.	.	.	.	.	.	.	sp|Q9SFX2|PUB43_ARATH	164	E:5e-40	RecName:^	.	.	.	.	Viridiplantae;			Tracheophyta;		Full=U-box	domain-containing	protein	Streptophyta;	Embryophyta;	.	.	.	.	.
			c85807_g1_i1	Score: 2.5	gi|147770009|emb|AM451825.2|	58	8e-20	Vitis vinifera contig VV78X218047.27, whole genome shotgun sequence	.	.	.	.	sp|O23661|ARFC_ARATH	526	E:2e-171	RecName:^	.	.	.	.	Viridiplantae;			Tracheophyta;		Full=Auxin	response	factor	Streptophyta;	Embryophyta;	.	.	.	K14486|K14486, ARF; auxin response factor	map04075|Plant hormone signal transduction
			c96335_g4_i2	Score: 1.8	gi|565404388|ref|XM_006367562.1|	602	0	PREDICTED: Solanum tuberosum tRNA wybutosine-synthesizing protein 1 homolog (LOC102581860), mRNA	.	.	.	.	sp|Q8RXN5|TYW1_ARATH	844	E:0	RecName:^	.	.	.	.	homolog;	Eukaryota;		Embryophyta;		Full=tRNA	wybutosine-synthesizing	protein	Viridiplantae;	Streptophyta;	.	.	.	K15449|TYW1; tRNA wybutosine-synthesizing protein 1 [EC:4.1.3.44]	.
			c93499_g1_i1	Score: 2.5	.	.	.	.	.	.	.	.	sp|P0C8S1|RP8L2_ARATH	479	E:9e-151	RecName:^	.	.	.	.	protein			Streptophyta;		Full=Probable	disease	resistance	2;^Eukaryota;	Viridiplantae;	.	.	.	.	.
			c90507_g2_i4	Score: 2.0	gi|21552980|gb|AF480488.1|	486	0	Nicotiana tabacum NPR1 mRNA, complete cds	.	.	.	.	sp|P93002|NPR1_ARATH	545	E:0	RecName:^	.	.	.	.	Streptophyta;			Spermatophyta;		Full=Regulatory	protein	NPR1;^Eukaryota;	Embryophyta;	Tracheophyta;	.	.	.	K14508|NPR1; regulatory protein NPR1	map04075|Plant hormone signal transduction
			c78713_g1_i3	Score: 2.5	gi|566150794|ref|XM_002299838.2|	198	1e-97	Populus trichocarpa hypothetical protein (POPTR_0001s24650g) mRNA, complete cds	.	.	.	.	sp|B2UQ30|OBG_AKKM8	191	E:8e-52	RecName:^	.	.	.	.	Verrucomicrobiales;			.	.	Full=GTPase	obg;^Bacteria;	Verrucomicrobia;	Verrucomicrobiaceae;	Akkermansia	.	.	.	K03979|obg; GTP-binding protein	.
			c93075_g2_i7	Score: 2.5	gi|565382821|ref|XM_006357667.1|	193	6e-95	PREDICTED: Solanum tuberosum light-inducible protein CPRF2-like (LOC102604219), mRNA	.	.	.	.	sp|Q99090|CPRF2_PETCR	254	E:1e-73	RecName:^	.	.	.	.	Streptophyta;			Spermatophyta;		Full=Light-inducible	protein	CPRF2;^Eukaryota;	Embryophyta;	Tracheophyta;	.	.	.	.	.
			c91153_g1_i1	Score: 2.5	.	.	.	.	.	.	.	.	sp|Q9LFL5|PP390_ARATH	1004	E:0	RecName:^	.	.	.	.	Viridiplantae;			Tracheophyta;		Full=Pentatricopeptide	repeat-containing	protein	Streptophyta;	Embryophyta;	.	.	.	.	.
			c94858_g1_i2	Score: 2.5	gi|566212929|ref|XM_002324042.2|	364	0	Populus trichocarpa hypothetical protein (POPTR_0017s12410g) mRNA, complete cds	.	.	.	.	sp|Q9ZVM9|Y1461_ARATH	518	E:7e-172	RecName:^	.	.	.	.	Viridiplantae;			Tracheophyta;		Full=Probable	serine/threonine-protein	kinase	Streptophyta;	Embryophyta;	.	.	.	.	.
			c94480_g1_i1	Score: 2.2	.	.	.	.	.	.	.	.	.	.	.	.	.	.	.	.	.	.	.	.	.	.	.	.	.	.	.	.	.	.	.
			c90169_g1_i3	Score: 2.5	gi|349709730|emb|FQ395990.1|	435	0	Vitis vinifera clone SS0AFA12YL03	.	.	.	.	sp|Q8GXJ1|HDA15_ARATH	447	E:3e-145	RecName:^	.	.	.	.	Streptophyta;			Spermatophyta;		Full=Histone	deacetylase	15;^Eukaryota;	Embryophyta;	Tracheophyta;	.	.	.	K11407|HDAC6; histone deacetylase 6 [EC:3.5.1.98]	map05203|Viral carcinogenesis;map05034|Alcoholism
			c71627_g1_i1	Score: 2.5	gi|568829060|ref|XM_006468787.1|	270	8e-138	PREDICTED: Citrus sinensis acyltransferase-like protein At3g26840, chloroplastic-like (LOC102611338), transcript variant X1, mRNA	.	.	.	.	sp|Q9LW26|Y3684_ARATH	642	E:0	RecName:^	.	.	.	.	Viridiplantae;			Tracheophyta;		Full=Acyltransferase-like	protein	At3g26840,	Streptophyta;	Embryophyta;	.	.	.	.	.
			c90760_g1_i4	Score: 2.5	gi|349730481|emb|FQ383116.1|	333	7e-173	Vitis vinifera clone SS0ABG31YD02	gi|848912655|ref|XP_012854531.1|	998	2e-124	PREDICTED: 3-hydroxyisobutyryl-CoA hydrolase-like protein 3, mitochondrial isoform X1 [Erythranthe guttatus]	sp|Q9T0K7|HIBC6_ARATH	374	E:7e-120	RecName:^	.	.	.	.	mitochondrial;	Eukaryota;		Embryophyta;		Full=3-hydroxyisobutyryl-CoA	hydrolase-like	protein	Viridiplantae;	Streptophyta;	.	.	.	.	.
			c92766_g1_i9	Score: 0.5	gi|444436391|gb|KC160146.1|	44	3e-12	Eucalyptus cladocalyx clone EcxSPL2 SPL2-like protein gene, complete cds	gi|747079231|ref|XP_011086805.1|	1262	5e-163	PREDICTED: squamosa promoter-binding-like protein 12 [Sesamum indicum]	sp|A2YGR5|SPL12_ORYSI	230	E:3e-65	RecName:^	.	.	.	.	Viridiplantae;			Tracheophyta;		Full=Squamosa	promoter-binding-like	protein	Streptophyta;	Embryophyta;	.	.	.	.	.
			c86778_g1_i9	Score: 2.0	gi|568430084|gb|KC569432.1|	145	2e-68	Olea europaea subsp. europaea microsatellite ZIT018 sequence	gi|747100381|ref|XP_011098279.1|	594	2e-69	PREDICTED: protein yippee-like At5g53940 [Sesamum indicum]	sp|Q9FN32|YIPL7_ARATH	209	E:9e-62	RecName:^	.	.	.	.	Streptophyta;			Spermatophyta;		Full=Protein	yippee-like	At5g53940;^Eukaryota;	Embryophyta;	Tracheophyta;	.	.	.	.	.
			c101527_g1_i1	Score: 2.5	gi|590573687|ref|XM_007012129.1|	541	0	Theobroma cacao Haloacid dehalogenase-like hydrolase family protein isoform 2 (TCM_037230) mRNA, complete cds	gi|848923032|ref|XP_012857908.1|	2062	0	PREDICTED: uncharacterized protein LOC105977170 [Erythranthe guttatus]	sp|P0A8Y7|YIDA_SHIFL	110	E:3e-25	RecName:^	.	.	.	.	Enterobacteriales;			.	.	Full=Phosphatase	YidA;^Bacteria;	Proteobacteria;	Enterobacteriaceae;	Shigella	.	.	.	K07024|K07024; uncharacterized protein	.
			c88571_g1_i1	Score: 2.5	.	.	.	.	gi|147788164|emb|CAN71595.1|	1439	7e-178	hypothetical protein VITISV_010143 [Vitis vinifera]	sp|P10978|POLX_TOBAC	256	E:1e-70	RecName:^	.	.	.	.	transposon			Viridiplantae;		Full=Retrovirus-related	Pol	polyprotein	TNT	1-94;^Eukaryota;	.	.	.	.	.
			c89300_g2_i1	Score: 2.5	gi|590716976|ref|XM_007050454.1|	125	3e-57	Theobroma cacao Forked1 isoform 1 (TCM_004292) mRNA, complete cds	gi|848849919|ref|XP_012832013.1|	922	1e-112	PREDICTED: cell wall protein IFF7 [Erythranthe guttatus]	.	.	.	.	.	.	.	.	PF05703.6	Auxin_canalis	Auxin	homology-like		.	c89300_g2_i1|m.13166	218-943[-]	canalisation^1-86^E:5.1e-38`PF08458.5^PH_2^Plant	pleckstrin	.	.	.	.	.
			c78138_g1_i1	Score: 2.5	gi|225318002|dbj|AK323160.1|	250	9e-127	Solanum lycopersicum cDNA, clone: LEFL1050DD11, HTC in leaf	gi|460376822|ref|XP_004234195.1|	824	5e-101	PREDICTED: pentatricopeptide repeat-containing protein At4g21190 [Solanum lycopersicum]	sp|Q8LG95|PP332_ARATH	278	E:2e-85	RecName:^	.	.	.	.	Viridiplantae;			Tracheophyta;		Full=Pentatricopeptide	repeat-containing	protein	Streptophyta;	Embryophyta;	.	.	.	.	.
			c89943_g1_i1	Score: 2.0	gi|593685701|ref|XM_007143479.1|	92	6e-39	Phaseolus vulgaris hypothetical protein (PHAVU_007G080200g) mRNA, complete cds	gi|661876232|emb|CDP19624.1|	1554	0	unnamed protein product [Coffea canephora]	.	.	.	.	.	.	.	.	PF05633.6	DUF793	Protein	function		.	c89943_g1_i1|m.13794	612-1784[-]	of	unknown	.	.	.	.	.
			c93381_g1_i3	Score: 2.2	gi|566199873|ref|XM_002319182.2|	538	0	Populus trichocarpa hypothetical protein (POPTR_0013s06840g) mRNA, complete cds	gi|747043971|ref|XP_011086622.1|	1883	0	PREDICTED: uncharacterized protein LOC105168293 [Sesamum indicum]	.	.	.	.	.	.	.	.	PF06219.7	DUF1005	Protein	function		.	c93381_g1_i3|m.13796	265-1560[-]	of	unknown	.	.	.	.	.
			c91081_g1_i3	Score: 2.0	gi|255587556|ref|XM_002534264.1|	35	3e-07	Ricinus communis conserved hypothetical protein, mRNA	gi|590707365|ref|XP_007047984.1|	516	7e-55	VQ motif-containing protein [Theobroma cacao]	.	.	.	.	.	.	.	.	PF05678.9	VQ	VQ	.	.	.	c91081_g1_i3|m.14662	209-1432[-]	motif^167-195^E:6.2e-13	.	.	.	.	.	.
			c81475_g2_i1	Score: 2.5	gi|568835133|ref|XM_006471571.1|	402	0	PREDICTED: Citrus sinensis uncharacterized LOC102628021 (LOC102628021), mRNA	gi|747040275|ref|XP_011073171.1|	1819	0	PREDICTED: protein notum homolog isoform X1 [Sesamum indicum]	sp|Q6P988|NOTUM_HUMAN	101	E:3e-21	RecName:^	.	.	.	.	Chordata;			Euteleostomi;		Full=Protein	notum	homolog;^Eukaryota;	Craniata;	Vertebrata;	.	.	.	.	.
			c87811_g1_i1	Score: 1.5	.	.	.	.	.	.	.	.	.	.	.	.	.	.	.	.	.	.	.	.	.	.	.	.	.	.	.	.	.	.	.
			c89749_g2_i1	Score: 2.5	gi|388498403|gb|BT137473.1|	153	7e-73	Lotus japonicus clone JCVI-FLLj-3A3 unknown mRNA	gi|747087474|ref|XP_011091279.1|	791	2e-95	PREDICTED: transcription factor GTE1-like isoform X1 [Sesamum indicum]	sp|Q84XV2|GTE1_ARATH	212	E:3e-60	RecName:^	.	.	.	.	Streptophyta;			Spermatophyta;		Full=Transcription	factor	GTE1;^Eukaryota;	Embryophyta;	Tracheophyta;	.	.	.	.	.
			c84622_g1_i1	Score: 2.0	.	.	.	.	gi|661891210|emb|CDP05092.1|	407	5e-41	unnamed protein product [Coffea canephora]	sp|Q9FL62|WRK30_ARATH	91.7	E:6e-19	RecName:^	.	.	.	.	30;	Eukaryota;		Embryophyta;		Full=Probable	WRKY	transcription	Viridiplantae;	Streptophyta;	.	.	.	.	.
			c88444_g1_i1	Score: 2.5	gi|596001274|ref|XM_007218089.1|	371	0	Prunus persica hypothetical protein (PRUPE_ppa007378mg) mRNA, complete cds	gi|747044088|ref|XP_011087190.1|	1478	0	PREDICTED: uroporphyrinogen-III C-methyltransferase [Sesamum indicum]	sp|C3JY53|CYSG_PSEFS	237	E:6e-69	RecName:^	.	.	.	.	Pseudomonadales;			.	.	Full=Siroheme	synthase;^Bacteria;	Proteobacteria;	Pseudomonadaceae;	Pseudomonas	.	.	.	K02302|cysG; uroporphyrin-III C-methyltransferase / precorrin-2 dehydrogenase / sirohydrochlorin ferrochelatase [EC:2.1.1.107 1.3.1.76 4.99.1.4]	map00860|Porphyrin and chlorophyll metabolism;map01100|Metabolic pathways;map01110|Biosynthesis of secondary metabolites
			c88999_g1_i2	Score: 2.2	.	.	.	.	gi|747046620|ref|XP_011100541.1|	1720	0	PREDICTED: G2/mitotic-specific cyclin-2-like [Sesamum indicum]	sp|Q9SFW6|CCB24_ARATH	528	E:0	RecName:^	.	.	.	.	Tracheophyta;			eudicotyledons;		Full=Cyclin-B2-4;^Eukaryota;	Viridiplantae;	Streptophyta;	Spermatophyta;	Magnoliophyta;	.	.	.	K05868|CCNB; cyclin B	map04110|Cell cycle;map04068|FoxO signaling pathway;map04914|Progesterone-mediated oocyte maturation;map04115|p53 signaling pathway
			c93393_g3_i3	Score: 2.5	.	.	.	.	gi|698519121|ref|XP_009804426.1|	320	3e-29	PREDICTED: uncharacterized protein LOC104249650 [Nicotiana sylvestris]	.	.	.	.	.	.	.	.	PF03108.10	DBD_Tnp_Mut	MuDR	.	.	.	c93393_g3_i3|m.16101	789-1859[-]	family	transposase^128-192^E:1.1e-17	.	.	.	.	.
			c86001_g1_i1	Score: 1.8	gi|565479907|ref|XM_006297532.1|	233	2e-117	Capsella rubella hypothetical protein (CARUB_v10013616mg) mRNA, complete cds	gi|460372700|ref|XP_004232164.1|	2132	0	PREDICTED: serine carboxypeptidase-like 25 [Solanum lycopersicum]	sp|Q8L9Y0|SCP25_ARATH	742	E:0	RecName:^	.	.	.	.	Streptophyta;			Spermatophyta;		Full=Serine	carboxypeptidase-like	25;^Eukaryota;	Embryophyta;	Tracheophyta;	.	.	.	K16297|SCPL-II; serine carboxypeptidase-like clade II [EC:3.4.16.-]	.
			c80784_g1_i1	Score: 2.5	gi|421991533|gb|JQ618331.1|	73	2e-28	Gossypium hirsutum constans-like protein 1 mRNA, complete cds	gi|747047789|ref|XP_011069877.1|	997	8e-127	PREDICTED: zinc finger protein CONSTANS-LIKE 5-like [Sesamum indicum]	sp|Q9FHH8|COL5_ARATH	265	E:4e-81	RecName:^	.	.	.	.	5;	Eukaryota;		Embryophyta;		Full=Zinc	finger	protein	Viridiplantae;	Streptophyta;	.	.	.	.	.
			c92359_g2_i5	Score: 2.5	gi|565352757|ref|XM_006343245.1|	82	2e-33	PREDICTED: Solanum tuberosum uncharacterized LOC102595832 (LOC102595832), mRNA	gi|661894712|emb|CDP01711.1|	1124	6e-137	unnamed protein product [Coffea canephora]	.	.	.	.	.	.	.	.	PF04851.10	ResIII	Type	enzyme,		.	c92359_g2_i5|m.16900	231-1796[+]	III	restriction	.	.	.	.	.
			c86341_g1_i1	Score: 2.2	gi|225320437|dbj|AK324910.1|	572	0	Solanum lycopersicum cDNA, clone: LEFL1088BE08, HTC in leaf	gi|747067142|ref|XP_011080275.1|	1709	0	PREDICTED: ADP,ATP carrier protein, mitochondrial-like [Sesamum indicum]	sp|P25083|ADT1_SOLTU	624	E:0	RecName:^	.	.	.	.	Viridiplantae;			Tracheophyta;		Full=ADP,ATP	carrier	protein,	Streptophyta;	Embryophyta;	.	.	.	.	.
			c95771_g2_i2	Score: 2.2	.	.	.	.	gi|731392713|ref|XP_010651194.1|	730	1e-87	PREDICTED: uncharacterized protein LOC104879574 [Vitis vinifera]	.	.	.	.	.	.	.	.	.	.	.	.	.	.	c95771_g2_i2|m.17665	628-1032[+]	.	.	.	.	.	.	.
			c93329_g6_i1	Score: 0.8	.	.	.	.	gi|747049720|ref|XP_011070914.1|	694	2e-82	PREDICTED: squamosa promoter-binding-like protein 6, partial [Sesamum indicum]	sp|Q94JW8|SPL6_ARATH	177	E:5e-48	RecName:^	.	.	.	.	Viridiplantae;			Tracheophyta;		Full=Squamosa	promoter-binding-like	protein	Streptophyta;	Embryophyta;	.	.	.	.	.
			c85068_g1_i2	Score: 1.5	.	.	.	.	gi|697137427|ref|XP_009622814.1|	496	3e-54	PREDICTED: protein TIFY 6B-like isoform X1 [Nicotiana tomentosiformis]	sp|Q9LVI4|TIF6B_ARATH	84	E:3e-16	RecName:^	.	.	.	.	Streptophyta;			Spermatophyta;		Full=Protein	TIFY	6B;^Eukaryota;	Embryophyta;	Tracheophyta;	.	.	.	K13464|JAZ; jasmonate ZIM domain-containing protein	map04075|Plant hormone signal transduction
			c74235_g1_i1	Score: 2.5	.	.	.	.	gi|747070121|ref|XP_011081867.1|	1115	1e-133	PREDICTED: uncharacterized protein LOC105164793 [Sesamum indicum]	.	.	.	.	.	.	.	.	PF10513.4	EPL1	Enhancer	.	.	.	c74235_g1_i1|m.20250	283-1530[-]	of	polycomb-like^24-115^E:2.4e-12	.	.	.	.	.
			c76367_g1_i1	Score: 1.8	.	.	.	.	gi|747055197|ref|XP_011073835.1|	1812	0	PREDICTED: protein SHORT-ROOT-like [Sesamum indicum]	sp|Q9SZF7|SHR_ARATH	407	E:2e-134	RecName:^	.	.	.	.	Embryophyta;			Magnoliophyta;		Full=Protein	SHORT-ROOT;^Eukaryota;	Viridiplantae;	Tracheophyta;	Spermatophyta;	.	.	.	.	.
			c67858_g1_i2	Score: 2.0	gi|590686873|ref|XM_007042444.1|	262	1e-133	Theobroma cacao Cyclase family protein isoform 1 (TCM_007124) mRNA, complete cds	gi|848872710|ref|XP_012836915.1|	1180	3e-157	PREDICTED: uncharacterized protein LOC105957534 isoform X1 [Erythranthe guttatus]	sp|Q2S2F5|KYNB_SALRD	88.6	E:1e-18	RecName:^	.	.	.	.	Order			sedis;		Full=Kynurenine	formamidase;^Bacteria;	Bacteroidetes;	II.	Incertae	.	.	.	K07130|kynB; arylformamidase [EC:3.5.1.9]	map00630|Glyoxylate and dicarboxylate metabolism;map01100|Metabolic pathways;map00380|Tryptophan metabolism
			c87336_g1_i1	Score: 2.0	.	.	.	.	gi|747067616|ref|XP_011080538.1|	376	1e-39	PREDICTED: transcription factor IBH1-like [Sesamum indicum]	sp|Q9SUM5|Y4318_ARATH	52	E:1e-06	RecName:^	.	.	.	.	Streptophyta;			Spermatophyta;		Full=Uncharacterized	protein	At4g30180;^Eukaryota;	Embryophyta;	Tracheophyta;	.	.	.	.	.
			c83399_g1_i3	Score: 2.5	.	.	.	.	gi|747081804|ref|XP_011088194.1|	505	4e-58	PREDICTED: zinc finger protein 4-like [Sesamum indicum]	sp|Q42485|ZFP1_ARATH	81.3	E:5e-16	RecName:^	.	.	.	.	Viridiplantae;			Tracheophyta;		Full=Zinc	finger	protein	Streptophyta;	Embryophyta;	.	.	.	.	.
			c84587_g1_i1	Score: 2.0	.	.	.	.	gi|359476360|ref|XP_002281445.2|	1057	7e-137	PREDICTED: probable beta-1,4-xylosyltransferase IRX9H [Vitis vinifera]	sp|Q9SXC4|IRX9H_ARATH	308	E:1e-98	RecName:^	.	.	.	.	Streptophyta;			Spermatophyta;		Full=Probable	beta-1,4-xylosyltransferase	IRX9H;^Eukaryota;	Embryophyta;	Tracheophyta;	.	.	.	.	.
			c69327_g2_i2	Score: 2.5	.	.	.	.	.	.	.	.	.	.	.	.	.	.	.	.	.	.	.	.	.	.	.	.	.	.	.	.	.	.	.
			c91421_g1_i1	Score: 2.5	.	.	.	.	.	.	.	.	.	.	.	.	.	.	.	.	.	.	.	.	.	.	.	.	.	.	.	.	.	.	.
			c61384_g1_i1	Score: 2.2	.	.	.	.	gi|661884032|emb|CDP12294.1|	852	3e-106	unnamed protein product [Coffea canephora]	sp|Q8LFV3|DOF33_ARATH	142	E:4e-36	RecName:^	.	.	.	.	DOF3.3;	Eukaryota;		Embryophyta;		Full=Dof	zinc	finger	Viridiplantae;	Streptophyta;	.	.	.	.	.
			c89430_g1_i1	Score: 2.5	.	.	.	.	.	.	.	.	.	.	.	.	.	.	.	.	.	.	.	.	.	.	.	.	.	.	.	.	.	.	.
			c79718_g1_i1	Score: 2.5	.	.	.	.	.	.	.	.	.	.	.	.	.	.	.	.	.	.	.	.	.	.	.	.	.	.	.	.	.	.	.
			c81075_g1_i1	Score: 2.5	gi|595886842|ref|XM_007213287.1|	50	7e-16	Prunus persica hypothetical protein (PRUPE_ppa1027161mg) mRNA, complete cds	gi|743911826|ref|XP_010999777.1|	475	6e-54	PREDICTED: uncharacterized protein LOC105107522 [Populus euphratica]	.	.	.	.	.	.	.	.	PF07939.6	DUF1685	Protein	function		.	c81075_g1_i1|m.26036	359-1060[-]	of	unknown	.	.	.	.	.
			c88434_g3_i4	Score: 2.5	.	.	.	.	.	.	.	.	.	.	.	.	.	.	.	.	.	.	.	.	.	.	.	.	.	.	.	.	.	.	.
			c87145_g2_i1	Score: 2.2	.	.	.	.	.	.	.	.	.	.	.	.	.	.	.	.	.	.	.	.	.	.	.	.	.	.	.	.	.	.	.
			c82513_g2_i1	Score: 2.5	.	.	.	.	.	.	.	.	.	.	.	.	.	.	.	.	.	.	.	.	.	.	.	.	.	.	.	.	.	.	.
			c79148_g1_i1	Score: 2.5	.	.	.	.	gi|747052451|ref|XP_011072346.1|	242	6e-22	PREDICTED: coiled-coil domain-containing protein 9-like [Sesamum indicum]	.	.	.	.	.	.	.	.	.	.	.	.	.	.	c79148_g1_i1|m.28325	122-571[+]	.	.	.	.	.	.	.
			c140204_g1_i1	Score: 2.5	.	.	.	.	.	.	.	.	.	.	.	.	.	.	.	.	.	.	.	.	.	.	.	.	.	.	.	.	.	.	.
			c81364_g1_i2	Score: 2.5	.	.	.	.	.	.	.	.	.	.	.	.	.	.	.	.	.	.	.	.	.	.	.	.	.	.	.	.	.	.	.
			c86934_g3_i2	Score: 2.0	.	.	.	.	gi|694391080|ref|XP_009371084.1|	794	1e-102	PREDICTED: peptidyl-prolyl cis-trans isomerase FKBP65-like [Pyrus x bretschneideri]	sp|Q9FJL3|FKB65_ARATH	273	E:4e-85	RecName:^	.	.	.	.	Viridiplantae;			Tracheophyta;		Full=Peptidyl-prolyl	cis-trans	isomerase	Streptophyta;	Embryophyta;	.	.	.	K01802|E5.2.1.8; peptidylprolyl isomerase [EC:5.2.1.8]	.
			c58267_g1_i1	Score: 2.5	.	.	.	.	.	.	.	.	.	.	.	.	.	.	.	.	.	.	.	.	.	.	.	.	.	.	.	.	.	.	.
			c91318_g1_i1	Score: 1.8	.	.	.	.	.	.	.	.	.	.	.	.	.	.	.	.	.	.	.	.	.	.	.	.	.	.	.	.	.	.	.
			c75540_g1_i5	Score: 2.5	gi|565345495|ref|XM_006339770.1|	37	9e-09	PREDICTED: Solanum tuberosum tetratricopeptide repeat protein 13-like (LOC102598556), mRNA	gi|661894124|emb|CDP02565.1|	190	1e-15	unnamed protein product [Coffea canephora]	.	.	.	.	.	.	.	.	.	.	.	.	.	.	.	.	.	.	.	.	.	.	.
			c76189_g1_i1	Score: 2.5	.	.	.	.	.	.	.	.	.	.	.	.	.	.	.	.	.	.	.	.	.	.	.	.	.	.	.	.	.	.	.
			c46588_g1_i1	Score: 2.0	.	.	.	.	.	.	.	.	.	.	.	.	.	.	.	.	.	.	.	.	.	.	.	.	.	.	.	.	.	.	.
			c94908_g3_i1	Score: 2.0	.	.	.	.	gi|743809571|ref|XP_011018528.1|	171	1e-11	PREDICTED: uncharacterized protein LOC105121545 [Populus euphratica]	.	.	.	.	.	.	.	.	.	.	.	.	.	.	.	.	.	.	.	.	.	.	.
			c50979_g1_i1	Score: 1.8	.	.	.	.	.	.	.	.	.	.	.	.	.	.	.	.	.	.	.	.	.	.	.	.	.	.	.	.	.	.	.
			c66838_g1_i1	Score: 2.5	.	.	.	.	.	.	.	.	.	.	.	.	.	.	.	.	.	.	.	.	.	.	.	.	.	.	.	.	.	.	.
			c102035_g1_i1	Score: 2.5	.	.	.	.	gi|661897225|emb|CDO98937.1|	475	2e-57	unnamed protein product [Coffea canephora]	sp|Q8LGE7|NDA8B_ARATH	158	E:3e-47	RecName:^	.	.	.	.	alpha			8-B;	Eukaryota;	Full=NADH	dehydrogenase	[ubiquinone]	subcomplex	subunit	.	.	.	K03952|NDUFA8; NADH dehydrogenase (ubiquinone) 1 alpha subcomplex subunit 8	map05012|Parkinson's disease;map04932|Non-alcoholic fatty liver disease (NAFLD);map05016|Huntington's disease;map05010|Alzheimer's disease;map01100|Metabolic pathways;map00190|Oxidative phosphorylation
			c21265_g1_i1	Score: 2.5	.	.	.	.	gi|743852968|ref|XP_011029394.1|	135	5e-07	PREDICTED: vesicle-associated protein 4-1-like [Populus euphratica]	.	.	.	.	.	.	.	.	.	.	.	.	.	.	.	.	.	.	.	.	.	.	.
			c26945_g1_i1	Score: 2.5	.	.	.	.	.	.	.	.	sp|O82622|FB227_ARATH	50.8	E:4e-06	RecName:^	.	.	.	.	Viridiplantae;			Tracheophyta;		Full=Putative	F-box	protein	Streptophyta;	Embryophyta;	.	.	.	.	.
			c73726_g2_i2	Score: 2.0	.	.	.	.	.	.	.	.	.	.	.	.	.	.	.	.	.	.	.	.	.	.	.	.	.	.	.	.	.	.	.
			c6515_g1_i2	Score: 2.5	.	.	.	.	.	.	.	.	.	.	.	.	.	.	.	.	.	.	.	.	.	.	c6515_g1_i2|m.35670	2-325[+]	.	ExpAA=36.85^PredHel=2^Topology=i35-57o72-89i	.	.	.	.	.
			c64512_g1_i1	Score: 1.5	.	.	.	.	.	.	.	.	.	.	.	.	.	.	.	.	.	.	.	.	.	.	.	.	.	.	.	.	.	.	.
			c116496_g1_i1	Score: 0.5	gi|565364890|ref|XM_006349089.1|	38	2e-09	PREDICTED: Solanum tuberosum squamosa promoter-binding-like protein 1-like (LOC102587921), mRNA	gi|747096784|ref|XP_011096328.1|	388	1e-44	PREDICTED: squamosa promoter-binding protein 1 [Sesamum indicum]	sp|Q38741|SBP1_ANTMA	147	E:2e-43	RecName:^	.	.	.	.	Viridiplantae;			Tracheophyta;		Full=Squamosa	promoter-binding	protein	Streptophyta;	Embryophyta;	.	.	.	.	.
			c93554_g6_i1	Score: 2.2	.	.	.	.	gi|747084361|ref|XP_011089586.1|	381	6e-40	PREDICTED: probably inactive leucine-rich repeat receptor-like protein kinase At5g48380 [Sesamum indicum]	sp|Q9ASS4|Y5838_ARATH	103	E:3e-24	RecName:^	.	.	.	.	receptor-like			At5g48380;	Eukaryota;	Full=Probably	inactive	leucine-rich	protein	kinase	.	.	.	.	.
			c48822_g1_i1	Score: 2.5	.	.	.	.	.	.	.	.	.	.	.	.	.	.	.	.	.	.	.	.	.	.	.	.	.	.	.	.	.	.	.
			c16410_g1_i1	Score: 0.5	gi|255583153|ref|XM_002532297.1|	45	2e-13	Ricinus communis LIGULELESS1 protein, putative, mRNA	gi|297739854|emb|CBI30036.3|	286	1e-27	unnamed protein product [Vitis vinifera]	.	.	.	.	.	.	.	.	.	.	.	.	.	.	c16410_g1_i1|m.37228	2-349[+]	.	.	.	.	.	.	.
			c62473_g1_i1	Score: 2.5	.	.	.	.	.	.	.	.	.	.	.	.	.	.	.	.	.	.	.	.	.	.	.	.	.	.	.	.	.	.	.
			c153591_g1_i1	Score: 2.2	.	.	.	.	.	.	.	.	.	.	.	.	.	.	.	.	.	.	.	.	.	.	.	.	.	.	.	.	.	.	.
			c89615_g3_i1	Score: 2.5	.	.	.	.	gi|697108934|ref|XP_009608322.1|	328	2e-36	PREDICTED: H/ACA ribonucleoprotein complex subunit 3-like protein [Nicotiana tomentosiformis]	sp|Q93XX8|NOP10_ARATH	117	E:1e-32	RecName:^	.	.	.	.	3-like			Streptophyta;		Full=H/ACA	ribonucleoprotein	complex	protein;^Eukaryota;	Viridiplantae;	.	.	.	.	.
			c59001_g1_i1	Score: 2.5	.	.	.	.	.	.	.	.	.	.	.	.	.	.	.	.	.	.	.	.	.	.	.	.	.	.	.	.	.	.	.
			c160511_g1_i1	Score: 2.5	.	.	.	.	.	.	.	.	.	.	.	.	.	.	.	.	.	.	.	.	.	.	c160511_g1_i1|m.40329	1-474[-]	.	.	.	.	.	.	.
			c80125_g2_i1	Score: 2.5	.	.	.	.	.	.	.	.	.	.	.	.	.	.	.	.	.	.	.	.	.	.	.	.	.	.	.	.	.	.	.
			c114341_g1_i1	Score: 2.5	.	.	.	.	.	.	.	.	.	.	.	.	.	.	.	.	.	.	.	.	.	.	.	.	.	.	.	.	.	.	.
			c125338_g1_i1	Score: 2.0	.	.	.	.	gi|449466020|ref|XP_004150725.1|	573	1e-72	PREDICTED: thioredoxin M-type, chloroplastic-like [Cucumis sativus]	sp|P48384|TRXM_PEA	151	E:6e-45	RecName:^	.	.	.	.	Streptophyta;			Spermatophyta;		Full=Thioredoxin	M-type,	chloroplastic;^Eukaryota;	Embryophyta;	Tracheophyta;	.	.	.	.	.
			c90878_g5_i1	Score: 2.5	.	.	.	.	.	.	.	.	.	.	.	.	.	.	.	.	.	.	.	.	.	.	.	.	.	.	.	.	.	.	.
			c85352_g2_i1	Score: 2.5	.	.	.	.	gi|38344889|emb|CAD41912.2|	330	6e-37	OSJNBa0033G05.13 [Oryza sativa Japonica Group]	sp|P10978|POLX_TOBAC	78.2	E:1e-15	RecName:^	.	.	.	.	transposon			Viridiplantae;		Full=Retrovirus-related	Pol	polyprotein	TNT	1-94;^Eukaryota;	.	.	.	.	.
			c35506_g1_i1	Score: 2.2	.	.	.	.	gi|565360347|ref|XP_006346931.1|	123	4e-06	PREDICTED: anthocyanidin 3-O-glucosyltransferase 5-like [Solanum tuberosum]	.	.	.	.	.	.	.	.	.	.	.	.	.	.	.	.	.	.	.	.	.	.	.
			c35266_g1_i1	Score: 2.5	.	.	.	.	gi|672822902|gb|KFH67796.1|	440	3e-53	40S ribosomal protein S24 [Mortierella verticillata NRRL 6337]	sp|O42387|RS24_TAKRU	172	E:1e-53	RecName:^	.	.	.	.	Metazoa;			Vertebrata;		Full=40S	ribosomal	protein	Chordata;	Craniata;	.	.	.	.	.
			c93917_g1_i2	Score: 2.5	.	.	.	.	.	.	.	.	.	.	.	.	.	.	.	.	.	.	.	.	.	.	.	.	.	.	.	.	.	.	.
			c9410_g1_i1	Score: 2.5	.	.	.	.	gi|640938585|gb|AIA57524.1|	276	2e-28	NAC domain-containing protein [Boehmeria nivea]	sp|Q52QH4|NAC68_ORYSJ	74.7	E:2e-15	RecName:^	.	.	.	.	Viridiplantae;			Tracheophyta;		Full=NAC	domain-containing	protein	Streptophyta;	Embryophyta;	.	.	.	.	.
			c146713_g1_i1	Score: 2.0	gi|567876242|ref|XM_006430648.1|	41	2e-11	Citrus clementina hypothetical protein (CICLE_v10013291mg) mRNA, complete cds	.	.	.	.	.	.	.	.	.	.	.	.	.	.	.	.	.	.	.	.	.	.	.	.	.	.	.
			c54995_g1_i2	Score: 1.8	.	.	.	.	.	.	.	.	.	.	.	.	.	.	.	.	.	.	.	.	.	.	.	.	.	.	.	.	.	.	.
			c54357_g1_i1	Score: 2.0	.	.	.	.	.	.	.	.	.	.	.	.	.	.	.	.	.	.	.	.	.	.	.	.	.	.	.	.	.	.	.
			c33208_g1_i1	Score: 2.5	.	.	.	.	.	.	.	.	.	.	.	.	.	.	.	.	.	.	.	.	.	.	.	.	.	.	.	.	.	.	.
			c72462_g1_i1	Score: 2.5	.	.	.	.	.	.	.	.	.	.	.	.	.	.	.	.	.	.	.	.	.	.	.	.	.	.	.	.	.	.	.
			c114196_g1_i1	Score: 2.2	.	.	.	.	.	.	.	.	.	.	.	.	.	.	.	.	.	.	.	.	.	.	.	.	.	.	.	.	.	.	.
			c37677_g1_i2	Score: 2.5	.	.	.	.	.	.	.	.	.	.	.	.	.	.	.	.	.	.	.	.	.	.	.	.	.	.	.	.	.	.	.
			c46771_g1_i1	Score: 2.5	.	.	.	.	.	.	.	.	.	.	.	.	.	.	.	.	.	.	.	.	.	.	.	.	.	.	.	.	.	.	.
			c32413_g1_i1	Score: 2.5	.	.	.	.	.	.	.	.	.	.	.	.	.	.	.	.	.	.	.	.	.	.	.	.	.	.	.	.	.	.	.
			c130915_g1_i1	Score: 2.5	.	.	.	.	.	.	.	.	.	.	.	.	.	.	.	.	.	.	.	.	.	.	.	.	.	.	.	.	.	.	.
			c78986_g1_i1	Score: 2.5	.	.	.	.	.	.	.	.	.	.	.	.	.	.	.	.	.	.	.	.	.	.	.	.	.	.	.	.	.	.	.
			c110445_g1_i1	Score: 2.5	.	.	.	.	.	.	.	.	.	.	.	.	.	.	.	.	.	.	.	.	.	.	.	.	.	.	.	.	.	.	.
			c34105_g1_i1	Score: 2.5	.	.	.	.	.	.	.	.	.	.	.	.	.	.	.	.	.	.	.	.	.	.	.	.	.	.	.	.	.	.	.
			c21588_g1_i1	Score: 2.5	.	.	.	.	gi|747083424|ref|XP_011089079.1|	150	2e-10	PREDICTED: RPM1-interacting protein 4-like [Sesamum indicum]	sp|Q8GYN5|RIN4_ARATH	48.1	E:1e-06	RecName:^	.	.	.	.	Streptophyta;			Spermatophyta;		Full=RPM1-interacting	protein	4;^Eukaryota;	Embryophyta;	Tracheophyta;	.	.	.	K13456|RIN4; RPM1-interacting protein 4	map04626|Plant-pathogen interaction
			c130569_g1_i1	Score: 2.2	.	.	.	.	gi|848856343|ref|XP_012856281.1|	229	2e-21	PREDICTED: CBS domain-containing protein CBSX1, chloroplastic-like [Erythranthe guttatus]	sp|O23193|CBSX1_ARATH	79.7	E:7e-18	RecName:^	.	.	.	.	chloroplastic;	Eukaryota;		Embryophyta;		Full=CBS	domain-containing	protein	Viridiplantae;	Streptophyta;	.	.	.	.	.
			c122273_g1_i1	Score: 2.5	.	.	.	.	.	.	.	.	.	.	.	.	.	.	.	.	.	.	.	.	.	.	.	.	.	.	.	.	.	.	.
			c91743_g7_i1	Score: 2.5	.	.	.	.	.	.	.	.	.	.	.	.	.	.	.	.	.	.	.	.	.	.	.	.	.	.	.	.	.	.	.
			c141999_g1_i1	Score: 2.5	gi|596298626|ref|XM_007227462.1|	104	2e-46	Prunus persica hypothetical protein (PRUPE_ppa012064mg) mRNA, complete cds	gi|449437128|ref|XP_004136344.1|	262	7e-27	PREDICTED: transcription factor HY5 [Cucumis sativus]	sp|O24646|HY5_ARATH	94.4	E:7e-24	RecName:^	.	.	.	.	Streptophyta;			Spermatophyta;		Full=Transcription	factor	HY5;^Eukaryota;	Embryophyta;	Tracheophyta;	.	.	.	K16241|HY5; transcription factor HY5	map04712|Circadian rhythm - plant
			c132602_g1_i1	Score: 2.2	.	.	.	.	.	.	.	.	.	.	.	.	.	.	.	.	.	.	.	.	.	.	.	.	.	.	.	.	.	.	.
			c126072_g1_i1	Score: 2.0	.	.	.	.	.	.	.	.	.	.	.	.	.	.	.	.	.	.	.	.	.	.	.	.	.	.	.	.	.	.	.
			c96007_g1_i1	Score: 2.5	gi|349705765|emb|FQ384304.1|	65	7e-25	Vitis vinifera clone SS0AAG20YC24	gi|661896812|emb|CDP00001.1|	200	2e-16	unnamed protein product [Coffea canephora]	sp|Q99NB9|SF3B1_MOUSE	52.4	E:2e-07	RecName:^	.	.	.	.	1;	Eukaryota;		Craniata;		Full=Splicing	factor	3B	Metazoa;	Chordata;	.	.	.	.	.
			c50116_g1_i1	Score: 2.5	.	.	.	.	.	.	.	.	.	.	.	.	.	.	.	.	.	.	.	.	.	.	.	.	.	.	.	.	.	.	.
			c48656_g1_i1	Score: 2.5	.	.	.	.	.	.	.	.	.	.	.	.	.	.	.	.	.	.	.	.	.	.	.	.	.	.	.	.	.	.	.
			c127358_g1_i1	Score: 2.0	.	.	.	.	gi|224114904|ref|XP_002316889.1|	141	7e-10	hypothetical protein POPTR_0011s11790g [Populus trichocarpa]	.	.	.	.	.	.	.	.	.	.	.	.	.	.	.	.	.	.	.	.	.	.	.
			c1178_g1_i1	Score: 2.5	.	.	.	.	.	.	.	.	.	.	.	.	.	.	.	.	.	.	.	.	.	.	.	.	.	.	.	.	.	.	.
			c158001_g1_i1	Score: 1.5	.	.	.	.	.	.	.	.	.	.	.	.	.	.	.	.	.	.	.	.	.	.	.	.	.	.	.	.	.	.	.
			c90143_g2_i1	Score: 2.5	.	.	.	.	.	.	.	.	.	.	.	.	.	.	.	.	.	.	.	.	.	.	.	.	.	.	.	.	.	.	.
			c82086_g1_i1	Score: 2.5	.	.	.	.	.	.	.	.	.	.	.	.	.	.	.	.	.	.	.	.	.	.	.	.	.	.	.	.	.	.	.
			c2344_g1_i1	Score: 2.0	.	.	.	.	.	.	.	.	.	.	.	.	.	.	.	.	.	.	.	.	.	.	.	.	.	.	.	.	.	.	.
			c19409_g1_i1	Score: 0.5	gi|388520662|gb|BT148599.1|	31	5e-06	Medicago truncatula clone JCVI-FLMt-14B16 unknown mRNA	gi|524845693|gb|AGR34081.1|	142	7e-10	squamosa promoter binding protein-like 4, partial [Pogostemon cablin]	sp|Q38741|SBP1_ANTMA	55.5	E:8e-10	RecName:^	.	.	.	.	Viridiplantae;			Tracheophyta;		Full=Squamosa	promoter-binding	protein	Streptophyta;	Embryophyta;	.	.	.	.	.
			c113662_g1_i1	Score: 2.2	gi|593487496|ref|XM_007140821.1|	58	5e-21	Phaseolus vulgaris hypothetical protein (PHAVU_008G149400g) mRNA, complete cds	.	.	.	.	.	.	.	.	.	.	.	.	.	.	.	.	.	.	.	.	.	.	.	.	.	.	.
			c103672_g1_i1	Score: 2.5	.	.	.	.	.	.	.	.	.	.	.	.	.	.	.	.	.	.	.	.	.	.	.	.	.	.	.	.	.	.	.
			c6612_g1_i1	Score: 2.5	.	.	.	.	.	.	.	.	.	.	.	.	.	.	.	.	.	.	.	.	.	.	.	.	.	.	.	.	.	.	.
			c108747_g1_i1	Score: 2.2	.	.	.	.	.	.	.	.	.	.	.	.	.	.	.	.	.	.	.	.	.	.	.	.	.	.	.	.	.	.	.
			c107689_g1_i1	Score: 2.5	.	.	.	.	.	.	.	.	.	.	.	.	.	.	.	.	.	.	.	.	.	.	.	.	.	.	.	.	.	.	.
			c101404_g1_i1	Score: 2.5	.	.	.	.	.	.	.	.	.	.	.	.	.	.	.	.	.	.	.	.	.	.	.	.	.	.	.	.	.	.	.
ofr-miR156f-5p	UUGACAGAAGAGAGUGAGCAC	23	c91756_g1_i12	Score: 1.5	gi|565356709|ref|XM_006345144.1|	794	0	PREDICTED: Solanum tuberosum putative ATP-dependent helicase HRQ1-like (LOC102589199), mRNA	.	.	.	.	sp|Q05549|HRQ1_YEAST	439	E:1e-130	RecName:^	.	.	.	.	Fungi;			Saccharomycotina;		Full=Putative	ATP-dependent	helicase	Dikarya;	Ascomycota;	.	.	.	K06877|K06877; DEAD/DEAH box helicase domain-containing protein	.
			c93856_g2_i5	Score: 2.5	.	.	.	.	.	.	.	.	.	.	.	.	.	.	.	.	.	.	.	.	.	.	.	.	.	.	.	.	.	.	.
			c93773_g5_i2	Score: 1.0	gi|225317990|dbj|AK323148.1|	306	1e-157	Solanum lycopersicum cDNA, clone: LEFL1050BB12, HTC in leaf	.	.	.	.	sp|Q9FG23|CK5P3_ARATH	635	E:0	RecName:^	.	.	.	.	Embryophyta;			Magnoliophyta;		Full=CDK5RAP3-like	protein;^Eukaryota;	Viridiplantae;	Tracheophyta;	Spermatophyta;	.	.	.	.	.
			c96283_g1_i1	Score: 2.5	gi|297748118|gb|FJ966892.1|	358	0	Gossypium hirsutum mitogen-activated protein kinase 3 (MPK3) mRNA, complete cds	.	.	.	.	sp|Q39023|MPK3_ARATH	562	E:0	RecName:^	.	.	.	.	Viridiplantae;			Tracheophyta;		Full=Mitogen-activated	protein	kinase	Streptophyta;	Embryophyta;	.	.	.	K04371|MAPK1_3; mitogen-activated protein kinase 1/3 [EC:2.7.11.24]	map04915|Estrogen signaling pathway;map04071|Sphingolipid signaling pathway;map04013|MAPK signaling pathway - fly;map04620|Toll-like receptor signaling pathway;map04621|NOD-like receptor signaling pathway;map04150|mTOR signaling pathway;map04151|PI3K-Akt signaling pathway;map05205|Proteoglycans in cancer;map04360|Axon guidance;map05145|Toxoplasmosis;map04320|Dorso-ventral axis formation;map05200|…
			c93499_g1_i1	Score: 2.5	.	.	.	.	.	.	.	.	sp|P0C8S1|RP8L2_ARATH	479	E:9e-151	RecName:^	.	.	.	.	protein			Streptophyta;		Full=Probable	disease	resistance	2;^Eukaryota;	Viridiplantae;	.	.	.	.	.
			c91643_g2_i4	Score: 2.5	gi|565376026|ref|XM_006354454.1|	144	9e-68	PREDICTED: Solanum tuberosum 1-aminocyclopropane-1-carboxylate oxidase homolog (LOC102598531), mRNA	.	.	.	.	sp|Q84MB3|ACCH1_ARATH	457	E:6e-152	RecName:^	.	.	.	.	Viridiplantae;			Tracheophyta;		Full=1-aminocyclopropane-1-carboxylate	oxidase	homolog	Streptophyta;	Embryophyta;	.	.	.	.	.
			c85560_g1_i3	Score: 2.5	gi|255541045|ref|XM_002511541.1|	197	3e-97	Ricinus communis cop9 complex subunit 7a, putative, mRNA	gi|747044513|ref|XP_011089463.1|	872	5e-108	PREDICTED: COP9 signalosome complex subunit 7 isoform X3 [Sesamum indicum]	sp|Q94JU3|CSN7_ARATH	284	E:1e-87	RecName:^	.	.	.	.	7;	Eukaryota;		Embryophyta;		Full=COP9	signalosome	complex	Viridiplantae;	Streptophyta;	.	.	.	K12180|COPS7, CSN7; COP9 signalosome complex subunit 7	.
			c92766_g1_i9	Score: 1.0	gi|444436391|gb|KC160146.1|	44	3e-12	Eucalyptus cladocalyx clone EcxSPL2 SPL2-like protein gene, complete cds	gi|747079231|ref|XP_011086805.1|	1262	5e-163	PREDICTED: squamosa promoter-binding-like protein 12 [Sesamum indicum]	sp|A2YGR5|SPL12_ORYSI	230	E:3e-65	RecName:^	.	.	.	.	Viridiplantae;			Tracheophyta;		Full=Squamosa	promoter-binding-like	protein	Streptophyta;	Embryophyta;	.	.	.	.	.
			c86778_g1_i9	Score: 1.5	gi|568430084|gb|KC569432.1|	145	2e-68	Olea europaea subsp. europaea microsatellite ZIT018 sequence	gi|747100381|ref|XP_011098279.1|	594	2e-69	PREDICTED: protein yippee-like At5g53940 [Sesamum indicum]	sp|Q9FN32|YIPL7_ARATH	209	E:9e-62	RecName:^	.	.	.	.	Streptophyta;			Spermatophyta;		Full=Protein	yippee-like	At5g53940;^Eukaryota;	Embryophyta;	Tracheophyta;	.	.	.	.	.
			c88760_g1_i5	Score: 2.5	.	.	.	.	gi|147765699|emb|CAN77904.1|	420	3e-40	hypothetical protein VITISV_024390 [Vitis vinifera]	.	.	.	.	.	.	.	.	PF14244.1	UBN2_3	gag-polypeptide	copia-type	16-70	.	c88760_g1_i5|m.14334	725-1030[+]	of	LTR	.	.	.	.	.
			c93329_g6_i1	Score: 1.5	.	.	.	.	gi|747049720|ref|XP_011070914.1|	694	2e-82	PREDICTED: squamosa promoter-binding-like protein 6, partial [Sesamum indicum]	sp|Q94JW8|SPL6_ARATH	177	E:5e-48	RecName:^	.	.	.	.	Viridiplantae;			Tracheophyta;		Full=Squamosa	promoter-binding-like	protein	Streptophyta;	Embryophyta;	.	.	.	.	.
			c85068_g1_i2	Score: 2.5	.	.	.	.	gi|697137427|ref|XP_009622814.1|	496	3e-54	PREDICTED: protein TIFY 6B-like isoform X1 [Nicotiana tomentosiformis]	sp|Q9LVI4|TIF6B_ARATH	84	E:3e-16	RecName:^	.	.	.	.	Streptophyta;			Spermatophyta;		Full=Protein	TIFY	6B;^Eukaryota;	Embryophyta;	Tracheophyta;	.	.	.	K13464|JAZ; jasmonate ZIM domain-containing protein	map04075|Plant hormone signal transduction
			c159959_g1_i1	Score: 2.2	gi|566184015|ref|XM_002311557.2|	440	0	Populus trichocarpa hypothetical protein (POPTR_0008s14720g) mRNA, complete cds	gi|659082163|ref|XP_008441700.1|	1741	0	PREDICTED: probable methyltransferase PMT2 [Cucumis melo]	sp|B9DFI7|PMT2_ARATH	581	E:0	RecName:^	.	.	.	.	Streptophyta;			Spermatophyta;		Full=Probable	methyltransferase	PMT2;^Eukaryota;	Embryophyta;	Tracheophyta;	.	.	.	.	.
			c67452_g1_i1	Score: 2.0	.	.	.	.	gi|747047203|ref|XP_011069559.1|	309	9e-30	PREDICTED: MORN repeat-containing protein 1-like [Sesamum indicum]	sp|Q6PGF2|MORN4_MOUSE	56.6	E:6e-09	RecName:^	.	.	.	.	Metazoa;			Vertebrata;		Full=MORN	repeat-containing	protein	Chordata;	Craniata;	.	.	.	.	.
			c96095_g9_i1	Score: 2.5	gi|147798167|emb|AM438944.2|	127	6e-59	Vitis vinifera contig VV78X021237.8, whole genome shotgun sequence	gi|147792973|emb|CAN73102.1|	656	9e-76	hypothetical protein VITISV_042891 [Vitis vinifera]	.	.	.	.	.	.	.	.	.	.	.	.	.	.	.	.	.	.	.	.	.	.	.
			c116496_g1_i1	Score: 1.5	gi|565364890|ref|XM_006349089.1|	38	2e-09	PREDICTED: Solanum tuberosum squamosa promoter-binding-like protein 1-like (LOC102587921), mRNA	gi|747096784|ref|XP_011096328.1|	388	1e-44	PREDICTED: squamosa promoter-binding protein 1 [Sesamum indicum]	sp|Q38741|SBP1_ANTMA	147	E:2e-43	RecName:^	.	.	.	.	Viridiplantae;			Tracheophyta;		Full=Squamosa	promoter-binding	protein	Streptophyta;	Embryophyta;	.	.	.	.	.
			c16410_g1_i1	Score: 1.5	gi|255583153|ref|XM_002532297.1|	45	2e-13	Ricinus communis LIGULELESS1 protein, putative, mRNA	gi|297739854|emb|CBI30036.3|	286	1e-27	unnamed protein product [Vitis vinifera]	.	.	.	.	.	.	.	.	.	.	.	.	.	.	c16410_g1_i1|m.37228	2-349[+]	.	.	.	.	.	.	.
			c153591_g1_i1	Score: 2.5	.	.	.	.	.	.	.	.	.	.	.	.	.	.	.	.	.	.	.	.	.	.	.	.	.	.	.	.	.	.	.
			c66054_g1_i1	Score: 2.0	.	.	.	.	.	.	.	.	.	.	.	.	.	.	.	.	.	.	.	.	.	.	.	.	.	.	.	.	.	.	.
			c105135_g1_i1	Score: 2.5	.	.	.	.	.	.	.	.	.	.	.	.	.	.	.	.	.	.	.	.	.	.	.	.	.	.	.	.	.	.	.
			c7165_g1_i1	Score: 2.5	.	.	.	.	.	.	.	.	.	.	.	.	.	.	.	.	.	.	.	.	.	.	.	.	.	.	.	.	.	.	.
			c128157_g1_i1	Score: 2.5	.	.	.	.	.	.	.	.	.	.	.	.	.	.	.	.	.	.	.	.	.	.	.	.	.	.	.	.	.	.	.
			c19409_g1_i1	Score: 1.5	gi|388520662|gb|BT148599.1|	31	5e-06	Medicago truncatula clone JCVI-FLMt-14B16 unknown mRNA	gi|524845693|gb|AGR34081.1|	142	7e-10	squamosa promoter binding protein-like 4, partial [Pogostemon cablin]	sp|Q38741|SBP1_ANTMA	55.5	E:8e-10	RecName:^	.	.	.	.	Viridiplantae;			Tracheophyta;		Full=Squamosa	promoter-binding	protein	Streptophyta;	Embryophyta;	.	.	.	.	.
ofr-miR156r	CUGACAGAAGAUAGAGAGCAU	23	c95473_g1_i6	Score: 2.5	.	.	.	.	.	.	.	.	sp|Q9FY48|KEG_ARATH	117	E:5e-25	RecName:^	.	.	.	.	Viridiplantae;			Tracheophyta;		Full=E3	ubiquitin-protein	ligase	Streptophyta;	Embryophyta;	.	.	.	.	.
			c93773_g5_i2	Score: 1.8	gi|225317990|dbj|AK323148.1|	306	1e-157	Solanum lycopersicum cDNA, clone: LEFL1050BB12, HTC in leaf	.	.	.	.	sp|Q9FG23|CK5P3_ARATH	635	E:0	RecName:^	.	.	.	.	Embryophyta;			Magnoliophyta;		Full=CDK5RAP3-like	protein;^Eukaryota;	Viridiplantae;	Tracheophyta;	Spermatophyta;	.	.	.	.	.
			c94390_g1_i9	Score: 1.5	gi|590610074|ref|XM_007021651.1|	369	0	Theobroma cacao Tetratricopetide-repeat thioredoxin-like 1 isoform 1 (TCM_031764) mRNA, complete cds	.	.	.	.	sp|Q9MAH1|TTL1_ARATH	717	E:0	RecName:^	.	.	.	.	Viridiplantae;			Tracheophyta;		Full=TPR	repeat-containing	thioredoxin	Streptophyta;	Embryophyta;	.	.	.	.	.
			c92766_g1_i9	Score: 1.8	gi|444436391|gb|KC160146.1|	44	3e-12	Eucalyptus cladocalyx clone EcxSPL2 SPL2-like protein gene, complete cds	gi|747079231|ref|XP_011086805.1|	1262	5e-163	PREDICTED: squamosa promoter-binding-like protein 12 [Sesamum indicum]	sp|A2YGR5|SPL12_ORYSI	230	E:3e-65	RecName:^	.	.	.	.	Viridiplantae;			Tracheophyta;		Full=Squamosa	promoter-binding-like	protein	Streptophyta;	Embryophyta;	.	.	.	.	.
			c93329_g6_i1	Score: 2.2	.	.	.	.	gi|747049720|ref|XP_011070914.1|	694	2e-82	PREDICTED: squamosa promoter-binding-like protein 6, partial [Sesamum indicum]	sp|Q94JW8|SPL6_ARATH	177	E:5e-48	RecName:^	.	.	.	.	Viridiplantae;			Tracheophyta;		Full=Squamosa	promoter-binding-like	protein	Streptophyta;	Embryophyta;	.	.	.	.	.
			c85068_g1_i2	Score: 2.0	.	.	.	.	gi|697137427|ref|XP_009622814.1|	496	3e-54	PREDICTED: protein TIFY 6B-like isoform X1 [Nicotiana tomentosiformis]	sp|Q9LVI4|TIF6B_ARATH	84	E:3e-16	RecName:^	.	.	.	.	Streptophyta;			Spermatophyta;		Full=Protein	TIFY	6B;^Eukaryota;	Embryophyta;	Tracheophyta;	.	.	.	K13464|JAZ; jasmonate ZIM domain-containing protein	map04075|Plant hormone signal transduction
			c43138_g1_i1	Score: 2.5	.	.	.	.	.	.	.	.	.	.	.	.	.	.	.	.	.	.	.	.	.	.	.	.	.	.	.	.	.	.	.
			c80950_g1_i1	Score: 2.5	gi|123689901|emb|AM470988.1|	34	7e-07	Vitis vinifera, whole genome shotgun sequence, contig VV78X144012.12, clone ENTAV 115	.	.	.	.	.	.	.	.	.	.	.	.	.	.	.	.	.	.	.	.	.	.	.	.	.	.	.
			c86632_g2_i1	Score: 2.0	gi|349727174|emb|FQ382983.1|	384	0	Vitis vinifera clone SS0ABG36YK18	gi|747091704|ref|XP_011093593.1|	1153	1e-154	PREDICTED: uncharacterized protein LOC105173521 [Sesamum indicum]	.	.	.	.	.	.	.	.	PF04367.8	DUF502	Protein	function		.	c86632_g2_i1|m.23996	274-1101[-]	of	unknown	.	.	.	.	.
			c75870_g1_i1	Score: 2.5	.	.	.	.	.	.	.	.	.	.	.	.	.	.	.	.	.	.	.	.	.	.	c75870_g1_i1|m.27664	408-746[+]	sigP:1^17^0.569^YES	.	.	.	.	.	.
			c96466_g2_i3	Score: 2.0	.	.	.	.	.	.	.	.	.	.	.	.	.	.	.	.	.	.	.	.	.	.	c96466_g2_i3|m.31947	133-474[+]	.	.	.	.	.	.	.
			c66838_g1_i1	Score: 2.5	.	.	.	.	.	.	.	.	.	.	.	.	.	.	.	.	.	.	.	.	.	.	.	.	.	.	.	.	.	.	.
			c81572_g3_i1	Score: 2.5	.	.	.	.	.	.	.	.	.	.	.	.	.	.	.	.	.	.	.	.	.	.	.	.	.	.	.	.	.	.	.
			c83475_g1_i2	Score: 2.5	.	.	.	.	.	.	.	.	.	.	.	.	.	.	.	.	.	.	.	.	.	.	c83475_g1_i2|m.36709	1-306[+]	.	ExpAA=21.94^PredHel=1^Topology=i35-57o	.	.	.	.	.
			c116496_g1_i1	Score: 1.5	gi|565364890|ref|XM_006349089.1|	38	2e-09	PREDICTED: Solanum tuberosum squamosa promoter-binding-like protein 1-like (LOC102587921), mRNA	gi|747096784|ref|XP_011096328.1|	388	1e-44	PREDICTED: squamosa promoter-binding protein 1 [Sesamum indicum]	sp|Q38741|SBP1_ANTMA	147	E:2e-43	RecName:^	.	.	.	.	Viridiplantae;			Tracheophyta;		Full=Squamosa	promoter-binding	protein	Streptophyta;	Embryophyta;	.	.	.	.	.
			c16410_g1_i1	Score: 2.0	gi|255583153|ref|XM_002532297.1|	45	2e-13	Ricinus communis LIGULELESS1 protein, putative, mRNA	gi|297739854|emb|CBI30036.3|	286	1e-27	unnamed protein product [Vitis vinifera]	.	.	.	.	.	.	.	.	.	.	.	.	.	.	c16410_g1_i1|m.37228	2-349[+]	.	.	.	.	.	.	.
			c47106_g1_i1	Score: 2.5	.	.	.	.	.	.	.	.	.	.	.	.	.	.	.	.	.	.	.	.	.	.	.	.	.	.	.	.	.	.	.
			c146713_g1_i1	Score: 1.8	gi|567876242|ref|XM_006430648.1|	41	2e-11	Citrus clementina hypothetical protein (CICLE_v10013291mg) mRNA, complete cds	.	.	.	.	.	.	.	.	.	.	.	.	.	.	.	.	.	.	.	.	.	.	.	.	.	.	.
			c83475_g4_i1	Score: 2.5	.	.	.	.	.	.	.	.	.	.	.	.	.	.	.	.	.	.	.	.	.	.	.	.	.	.	.	.	.	.	.
			c35845_g1_i1	Score: 2.2	.	.	.	.	.	.	.	.	.	.	.	.	.	.	.	.	.	.	.	.	.	.	.	.	.	.	.	.	.	.	.
			c396_g1_i1	Score: 2.0	.	.	.	.	gi|377655441|gb|AFB73911.1|	283	3e-27	polyprotein [Citrus sinensis]	.	.	.	.	.	.	.	.	.	.	.	.	.	.	.	.	.	.	.	.	.	.	.
			c19409_g1_i1	Score: 1.5	gi|388520662|gb|BT148599.1|	31	5e-06	Medicago truncatula clone JCVI-FLMt-14B16 unknown mRNA	gi|524845693|gb|AGR34081.1|	142	7e-10	squamosa promoter binding protein-like 4, partial [Pogostemon cablin]	sp|Q38741|SBP1_ANTMA	55.5	E:8e-10	RecName:^	.	.	.	.	Viridiplantae;			Tracheophyta;		Full=Squamosa	promoter-binding	protein	Streptophyta;	Embryophyta;	.	.	.	.	.
			c161750_g1_i1	Score: 1.8	.	.	.	.	.	.	.	.	.	.	.	.	.	.	.	.	.	.	.	.	.	.	.	.	.	.	.	.	.	.	.
ofr-miR157d-3p	GCUCUCUAGCCUUCUGUCAUCA	8	c91809_g6_i2	Score: 2.5	gi|567900839|ref|XM_006442845.1|	432	0	Citrus clementina hypothetical protein (CICLE_v10018567mg) mRNA, complete cds	.	.	.	.	sp|Q14692|BMS1_HUMAN	452	E:8e-134	RecName:^	.	.	.	.	homolog;	Eukaryota;		Craniata;		Full=Ribosome	biogenesis	protein	Metazoa;	Chordata;	.	.	.	K14569|BMS1; ribosome biogenesis protein BMS1	map03008|Ribosome biogenesis in eukaryotes
			c81247_g1_i1	Score: 2.5	gi|47105495|gb|BT014080.1|	480	0	Lycopersicon esculentum clone 133180F, mRNA sequence	gi|747053984|ref|XP_011073178.1|	1914	0	PREDICTED: macoilin-1 [Sesamum indicum]	.	.	.	.	.	.	.	.	.	.	.	.	.	.	c81247_g1_i1|m.12887	200-1882[+]	.	.	.	.	.	.	.
			c93943_g1_i6	Score: 1.5	gi|568824367|ref|XM_006466511.1|	80	3e-32	PREDICTED: Citrus sinensis MADS-box transcription factor 27-like (LOC102611124), mRNA	gi|764525498|ref|XP_011457904.1|	402	9e-42	PREDICTED: MADS-box transcription factor 23-like isoform X4 [Fragaria vesca subsp. vesca]	sp|Q9SZJ6|AGL21_ARATH	144	E:8e-38	RecName:^	.	.	.	.	Viridiplantae;			Tracheophyta;		Full=Agamous-like	MADS-box	protein	Streptophyta;	Embryophyta;	.	.	.	.	.
			c86652_g1_i1	Score: 2.5	.	.	.	.	.	.	.	.	.	.	.	.	.	.	.	.	.	.	.	.	.	.	.	.	.	.	.	.	.	.	.
			c88025_g1_i1	Score: 2.2	.	.	.	.	gi|747091825|ref|XP_011093658.1|	1437	0	PREDICTED: leucine-rich repeat extensin-like protein 4 [Sesamum indicum]	sp|Q9LHF1|LRX4_ARATH	323	E:4e-102	RecName:^	.	.	.	.	4;	Eukaryota;		Embryophyta;		Full=Leucine-rich	repeat	extensin-like	Viridiplantae;	Streptophyta;	.	.	.	.	.
			c32685_g1_i2	Score: 2.5	gi|242045237|ref|XM_002460445.1|	68	4e-26	Sorghum bicolor hypothetical protein, mRNA	gi|659098394|ref|XP_008450118.1|	917	5e-121	PREDICTED: squamosa promoter-binding-like protein 13A [Cucumis melo]	sp|Q0J0K1|SPL18_ORYSJ	106	E:2e-25	RecName:^	.	.	.	.	Viridiplantae;			Tracheophyta;		Full=Squamosa	promoter-binding-like	protein	Streptophyta;	Embryophyta;	.	.	.	.	.
			c46573_g1_i1	Score: 2.5	.	.	.	.	gi|848918899|ref|XP_012856603.1|	167	2e-13	PREDICTED: uncharacterized protein LOC105975905 [Erythranthe guttatus]	.	.	.	.	.	.	.	.	.	.	.	.	.	.	.	.	.	.	.	.	.	.	.
			c115056_g1_i1	Score: 2.5	.	.	.	.	gi|449473003|ref|XP_004153756.1|	381	7e-42	PREDICTED: glutamate--tRNA ligase, chloroplastic/mitochondrial [Cucumis sativus]	sp|Q9FEA2|SYE_ARATH	116	E:1e-30	RecName:^	.	.	.	.	Streptophyta;			Spermatophyta;		Full=Glutamate--tRNA	ligase,	chloroplastic/mitochondrial;^Eukaryota;	Embryophyta;	Tracheophyta;	.	.	.	K01885|EARS, gltX; glutamyl-tRNA synthetase [EC:6.1.1.17]	map00860|Porphyrin and chlorophyll metabolism;map00970|Aminoacyl-tRNA biosynthesis;map01100|Metabolic pathways;map01110|Biosynthesis of secondary metabolites
ofr-miR157c-3p	GCUCUCUAUACUUCUGUCACC	10	c87195_g1_i1	Score: 2.2	.	.	.	.	.	.	.	.	.	.	.	.	.	.	.	.	.	.	.	.	.	.	.	.	.	.	.	.	.	.	.
			c90945_g2_i4	Score: 2.5	gi|565371135|ref|XM_006352104.1|	105	3e-46	PREDICTED: Solanum tuberosum squamosa promoter-binding-like protein 16-like (LOC102583420), transcript variant X3, mRNA	gi|698535844|ref|XP_009764314.1|	920	3e-115	PREDICTED: squamosa promoter-binding-like protein 16 [Nicotiana sylvestris]	sp|Q6YZE8|SPL16_ORYSJ	170	E:1e-44	RecName:^	.	.	.	.	Viridiplantae;			Tracheophyta;		Full=Squamosa	promoter-binding-like	protein	Streptophyta;	Embryophyta;	.	.	.	.	.
			c90126_g1_i1	Score: 2.5	gi|571528593|ref|XM_003548006.2|	291	1e-149	PREDICTED: Glycine max exosome complex component RRP42-like (LOC100818134), mRNA	gi|747088403|ref|XP_011091789.1|	1320	6e-178	PREDICTED: exosome complex component RRP42 isoform X1 [Sesamum indicum]	sp|Q15024|EXOS7_HUMAN	200	E:5e-58	RecName:^	.	.	.	.	Metazoa;			Vertebrata;		Full=Exosome	complex	component	Chordata;	Craniata;	.	.	.	K12589|RRP42, EXOSC7; exosome complex component RRP42	map03018|RNA degradation
			c88742_g1_i5	Score: 2.2	.	.	.	.	.	.	.	.	.	.	.	.	.	.	.	.	.	.	.	.	.	.	.	.	.	.	.	.	.	.	.
			c90622_g1_i2	Score: 2.5	gi|12830474|emb|Z70240.2|	618	0	Olea europaea mRNA for cytochrome oxidase subunit III and hypothetical protein	gi|747106964|ref|XP_011101780.1|	773	4e-99	PREDICTED: LOW QUALITY PROTEIN: putative ATP synthase protein YMF19 [Sesamum indicum]	sp|P41248|YMF19_HELAN	273	E:1e-89	RecName:^	.	.	.	.	YMF19;	Eukaryota;		Embryophyta;		Full=Putative	ATP	synthase	Viridiplantae;	Streptophyta;	.	.	.	.	.
			c32685_g1_i2	Score: 1.5	gi|242045237|ref|XM_002460445.1|	68	4e-26	Sorghum bicolor hypothetical protein, mRNA	gi|659098394|ref|XP_008450118.1|	917	5e-121	PREDICTED: squamosa promoter-binding-like protein 13A [Cucumis melo]	sp|Q0J0K1|SPL18_ORYSJ	106	E:2e-25	RecName:^	.	.	.	.	Viridiplantae;			Tracheophyta;		Full=Squamosa	promoter-binding-like	protein	Streptophyta;	Embryophyta;	.	.	.	.	.
			c131840_g1_i1	Score: 2.5	.	.	.	.	gi|747079780|ref|XP_011087112.1|	315	1e-33	PREDICTED: uncharacterized protein LOC105168679 [Sesamum indicum]	.	.	.	.	.	.	.	.	.	.	.	.	.	.	.	.	.	.	.	.	.	.	.
			c67907_g1_i2	Score: 2.5	.	.	.	.	.	.	.	.	.	.	.	.	.	.	.	.	.	.	.	.	.	.	.	.	.	.	.	.	.	.	.
			c144486_g1_i1	Score: 2.5	.	.	.	.	gi|661887079|emb|CDP09488.1|	187	1e-14	unnamed protein product [Coffea canephora]	.	.	.	.	sp|Q01JD1|SPL7_ORYSI	48.1	E:3e-06	RecName:^	Full=Squamosa			7;	Eukaryota;	.	c144486_g1_i1|m.45747	3-350[-]	promoter-binding-like	protein	.	.	.	.	.
			c11644_g1_i1	Score: 2.5	gi|590668921|ref|XM_007037566.1|	62	3e-23	Theobroma cacao LIGULELESS1 protein, putative (TCM_014330) mRNA, complete cds	gi|449439349|ref|XP_004137448.1|	380	9e-42	PREDICTED: squamosa promoter-binding-like protein 6 isoform X1 [Cucumis sativus]	.	.	.	.	.	.	.	.	.	.	.	.	.	.	.	.	.	.	.	.	.	.	.
ofr-miR157a-3p	GCUCUCUAUGCUUCUGUCAUC	20	c80575_g1_i1	Score: 2.5	gi|565381582|ref|XM_006357084.1|	235	4e-118	PREDICTED: Solanum tuberosum DNA repair protein UVH3-like (LOC102586982), transcript variant X2, mRNA	gi|747100814|ref|XP_011098511.1|	2877	0	PREDICTED: DNA repair protein UVH3 [Sesamum indicum]	sp|Q9ATY5|UVH3_ARATH	707	E:0	RecName:^	.	.	.	.	Viridiplantae;			Tracheophyta;		Full=DNA	repair	protein	Streptophyta;	Embryophyta;	.	.	.	K10846|ERCC5, XPG, RAD2; DNA excision repair protein ERCC-5	map03420|Nucleotide excision repair
			c91015_g1_i1	Score: 2.5	.	.	.	.	.	.	.	.	sp|Q9SJQ6|ROS1_ARATH	96.3	E:1e-18	RecName:^	.	.	.	.	Embryophyta;			Magnoliophyta;		Full=Protein	ROS1;^Eukaryota;	Viridiplantae;	Tracheophyta;	Spermatophyta;	.	.	.	.	.
			c91611_g3_i1	Score: 2.5	gi|596026744|ref|XM_007219163.1|	416	0	Prunus persica hypothetical protein (PRUPE_ppa017272mg) mRNA, complete cds	.	.	.	.	sp|Q9FLW0|Y5241_ARATH	919	E:0	RecName:^	.	.	.	.	At5g24010;	Eukaryota;		Embryophyta;		Full=Probable	receptor-like	protein	Viridiplantae;	Streptophyta;	.	.	.	.	.
			c93120_g2_i5	Score: 2.0	gi|566192546|ref|XM_006378751.1|	264	2e-134	Populus trichocarpa hypothetical protein (POPTR_0010s24400g) mRNA, complete cds	.	.	.	.	.	.	.	.	sp|Q9UBL0|ARP21_HUMAN	70.9	E:7e-12	RecName:^	Full=cAMP-regulated			Metazoa;		.	c93120_g2_i5|m.7744	702-1844[-]	phosphoprotein	21;^Eukaryota;	.	.	.	.	.
			c77878_g1_i1	Score: 2.5	.	.	.	.	.	.	.	.	.	.	.	.	.	.	.	.	.	.	.	.	.	.	.	.	.	.	.	.	.	.	.
			c89702_g1_i3	Score: 2.5	gi|598095922|gb|KC967125.1|	40	5e-10	Glycine max C2H2-type zinc finger protein 4 (ZFP4) mRNA, complete cds	gi|747053341|ref|XP_011072829.1|	901	2e-110	PREDICTED: zinc finger protein ZAT4-like [Sesamum indicum]	sp|Q9SHD0|ZAT4_ARATH	102	E:2e-22	RecName:^	.	.	.	.	Viridiplantae;			Tracheophyta;		Full=Zinc	finger	protein	Streptophyta;	Embryophyta;	.	.	.	.	.
			c90945_g2_i4	Score: 2.0	gi|565371135|ref|XM_006352104.1|	105	3e-46	PREDICTED: Solanum tuberosum squamosa promoter-binding-like protein 16-like (LOC102583420), transcript variant X3, mRNA	gi|698535844|ref|XP_009764314.1|	920	3e-115	PREDICTED: squamosa promoter-binding-like protein 16 [Nicotiana sylvestris]	sp|Q6YZE8|SPL16_ORYSJ	170	E:1e-44	RecName:^	.	.	.	.	Viridiplantae;			Tracheophyta;		Full=Squamosa	promoter-binding-like	protein	Streptophyta;	Embryophyta;	.	.	.	.	.
			c92360_g3_i1	Score: 2.0	gi|255575609|ref|XM_002528659.1|	296	2e-152	Ricinus communis kinase, putative, mRNA	gi|848863015|ref|XP_012832279.1|	861	8e-112	PREDICTED: receptor-like protein kinase FERONIA [Erythranthe guttatus]	sp|Q9SCZ4|FERON_ARATH	323	E:2e-97	RecName:^	.	.	.	.	Viridiplantae;			Tracheophyta;		Full=Receptor-like	protein	kinase	Streptophyta;	Embryophyta;	.	.	.	.	.
			c15069_g1_i1	Score: 2.5	.	.	.	.	gi|659107373|ref|XP_008453643.1|	2176	0	PREDICTED: probable 1-deoxy-D-xylulose-5-phosphate synthase 2, chloroplastic [Cucumis melo]	sp|Q6YU51|DXS2_ORYSJ	748	E:0	RecName:^	.	.	.	.	chloroplastic;	Eukaryota;		Embryophyta;		Full=Probable	1-deoxy-D-xylulose-5-phosphate	synthase	Viridiplantae;	Streptophyta;	.	.	.	K01662|dxs; 1-deoxy-D-xylulose-5-phosphate synthase [EC:2.2.1.7]	map01110|Biosynthesis of secondary metabolites;map00730|Thiamine metabolism;map00900|Terpenoid backbone biosynthesis;map01100|Metabolic pathways;map01130|Biosynthesis of antibiotics
			c32685_g1_i2	Score: 1.0	gi|242045237|ref|XM_002460445.1|	68	4e-26	Sorghum bicolor hypothetical protein, mRNA	gi|659098394|ref|XP_008450118.1|	917	5e-121	PREDICTED: squamosa promoter-binding-like protein 13A [Cucumis melo]	sp|Q0J0K1|SPL18_ORYSJ	106	E:2e-25	RecName:^	.	.	.	.	Viridiplantae;			Tracheophyta;		Full=Squamosa	promoter-binding-like	protein	Streptophyta;	Embryophyta;	.	.	.	.	.
			c46995_g1_i1	Score: 2.2	.	.	.	.	.	.	.	.	.	.	.	.	.	.	.	.	.	.	.	.	.	.	.	.	.	.	.	.	.	.	.
			c131840_g1_i1	Score: 2.0	.	.	.	.	gi|747079780|ref|XP_011087112.1|	315	1e-33	PREDICTED: uncharacterized protein LOC105168679 [Sesamum indicum]	.	.	.	.	.	.	.	.	.	.	.	.	.	.	.	.	.	.	.	.	.	.	.
			c1875_g2_i1	Score: 2.5	.	.	.	.	gi|747094042|ref|XP_011094846.1|	509	6e-60	PREDICTED: putative E3 ubiquitin-protein ligase XBAT31 [Sesamum indicum]	sp|Q94B55|XB31_ARATH	132	E:1e-35	RecName:^	.	.	.	.	XBAT31;	Eukaryota;		Embryophyta;		Full=Putative	E3	ubiquitin-protein	Viridiplantae;	Streptophyta;	.	.	.	.	.
			c7373_g1_i1	Score: 2.5	gi|349731568|emb|FQ394689.1|	131	2e-61	Vitis vinifera clone SS0AFA1YG06	gi|659108689|ref|XP_008454336.1|	429	3e-48	PREDICTED: UDP-glucuronic acid decarboxylase 2 [Cucumis melo]	sp|Q6GMI9|UXS1_DANRE	73.6	E:1e-14	RecName:^	.	.	.	.	Metazoa;			Vertebrata;		Full=UDP-glucuronic	acid	decarboxylase	Chordata;	Craniata;	.	.	.	K08678|UXS1, uxs; UDP-glucuronate decarboxylase [EC:4.1.1.35]	map01100|Metabolic pathways;map00500|Starch and sucrose metabolism;map00520|Amino sugar and nucleotide sugar metabolism
			c2702_g1_i1	Score: 2.5	.	.	.	.	.	.	.	.	.	.	.	.	.	.	.	.	.	.	.	.	.	.	.	.	.	.	.	.	.	.	.
			c142167_g1_i1	Score: 2.5	.	.	.	.	.	.	.	.	.	.	.	.	.	.	.	.	.	.	.	.	.	.	.	.	.	.	.	.	.	.	.
			c144486_g1_i1	Score: 2.0	.	.	.	.	gi|661887079|emb|CDP09488.1|	187	1e-14	unnamed protein product [Coffea canephora]	.	.	.	.	sp|Q01JD1|SPL7_ORYSI	48.1	E:3e-06	RecName:^	Full=Squamosa			7;	Eukaryota;	.	c144486_g1_i1|m.45747	3-350[-]	promoter-binding-like	protein	.	.	.	.	.
			c9504_g1_i1	Score: 2.5	.	.	.	.	.	.	.	.	.	.	.	.	.	.	.	.	.	.	.	.	.	.	.	.	.	.	.	.	.	.	.
			c140369_g1_i1	Score: 2.5	.	.	.	.	.	.	.	.	.	.	.	.	.	.	.	.	.	.	.	.	.	.	.	.	.	.	.	.	.	.	.
			c11644_g1_i1	Score: 2.0	gi|590668921|ref|XM_007037566.1|	62	3e-23	Theobroma cacao LIGULELESS1 protein, putative (TCM_014330) mRNA, complete cds	gi|449439349|ref|XP_004137448.1|	380	9e-42	PREDICTED: squamosa promoter-binding-like protein 6 isoform X1 [Cucumis sativus]	.	.	.	.	.	.	.	.	.	.	.	.	.	.	.	.	.	.	.	.	.	.	.
ofr-miR158-3p	UUUCCAAAUGUAGACAAAGCA	25	c91635_g2_i2	Score: 2.5	gi|568831460|ref|XM_006469920.1|	434	0	PREDICTED: Citrus sinensis lysine histidine transporter 1-like (LOC102611544), mRNA	.	.	.	.	sp|Q9FKS8|LHT1_ARATH	627	E:0	RecName:^	.	.	.	.	Viridiplantae;			Tracheophyta;		Full=Lysine	histidine	transporter	Streptophyta;	Embryophyta;	.	.	.	.	.
			c94832_g2_i1	Score: 2.0	gi|565379636|ref|XM_006356165.1|	839	0	PREDICTED: Solanum tuberosum clustered mitochondria protein-like (LOC102600715), mRNA	.	.	.	.	sp|F4J5S1|CLU_ARATH	301	E:2e-83	RecName:^	.	.	.	.	Streptophyta;			Spermatophyta;		Full=Clustered	mitochondria	protein;^Eukaryota;	Embryophyta;	Tracheophyta;	.	.	.	K03255|TIF31, CLU1; protein TIF31	.
			c96118_g2_i2	Score: 2.0	gi|595816039|ref|XM_007203937.1|	835	0	Prunus persica hypothetical protein (PRUPE_ppa001073mg) mRNA, complete cds	.	.	.	.	sp|O22161|ADLO1_ARATH	1106	E:0	RecName:^	.	.	.	.	Streptophyta;			Spermatophyta;		Full=Protein	ARABIDILLO	1;^Eukaryota;	Embryophyta;	Tracheophyta;	.	.	.	.	.
			c89458_g1_i3	Score: 1.8	gi|565357225|ref|XM_006345384.1|	209	5e-104	PREDICTED: Solanum tuberosum mediator of RNA polymerase II transcription subunit 27-like (LOC102590084), mRNA	gi|747049009|ref|XP_011070535.1|	1156	5e-150	PREDICTED: mediator of RNA polymerase II transcription subunit 27 [Sesamum indicum]	sp|Q8RWM3|MED27_ARATH	390	E:2e-128	RecName:^	.	.	.	.	II			27;	Eukaryota;	Full=Mediator	of	RNA	transcription	subunit	.	.	.	K15170|MED27; mediator of RNA polymerase II transcription subunit 27	map04919|Thyroid hormone signaling pathway
			c86801_g1_i5	Score: 2.0	.	.	.	.	gi|747107870|ref|XP_011102248.1|	360	6e-86	PREDICTED: uncharacterized protein LOC105180271 [Sesamum indicum]	.	.	.	.	.	.	.	.	.	.	.	.	.	.	.	.	.	.	.	.	.	.	.
			c60591_g1_i2	Score: 2.5	.	.	.	.	.	.	.	.	.	.	.	.	.	.	.	.	.	.	.	.	.	.	c60591_g1_i2|m.19542	358-678[-]	.	ExpAA=21.00^PredHel=1^Topology=o78-100i	.	.	.	.	.
			c89540_g1_i2	Score: 2.5	.	.	.	.	.	.	.	.	.	.	.	.	.	.	.	.	.	.	.	.	.	.	.	.	.	.	.	.	.	.	.
			c113602_g1_i1	Score: 2.5	gi|7528269|gb|AF240679.1|AF240679	642	0	Cucumis sativus poly(A)-binding protein mRNA, complete cds	gi|700188684|gb|KGN43917.1|	1251	2e-164	hypothetical protein Csa_7G073530 [Cucumis sativus]	sp|P42731|PABP2_ARATH	395	E:1e-130	RecName:^	.	.	.	.	Streptophyta;			Spermatophyta;		Full=Polyadenylate-binding	protein	2;^Eukaryota;	Embryophyta;	Tracheophyta;	.	.	.	K13126|PABPC; polyadenylate-binding protein	map03015|mRNA surveillance pathway;map03013|RNA transport;map03018|RNA degradation
			c66740_g1_i1	Score: 2.5	gi|596004506|ref|XM_007218248.1|	233	1e-117	Prunus persica hypothetical protein (PRUPE_ppa010898mg) mRNA, complete cds	gi|659067479|ref|XP_008439640.1|	788	4e-102	PREDICTED: elongation factor 1-delta-like isoform X1 [Cucumis melo]	sp|P93447|EF1D_PIMBR	247	E:2e-79	RecName:^	.	.	.	.	Streptophyta;			Spermatophyta;		Full=Elongation	factor	1-delta;^Eukaryota;	Embryophyta;	Tracheophyta;	.	.	.	.	.
			c42038_g1_i1	Score: 2.5	.	.	.	.	.	.	.	.	.	.	.	.	.	.	.	.	.	.	.	.	.	.	.	.	.	.	.	.	.	.	.
			c89540_g2_i3	Score: 2.5	.	.	.	.	.	.	.	.	.	.	.	.	.	.	.	.	.	.	.	.	.	.	.	.	.	.	.	.	.	.	.
			c41400_g2_i1	Score: 2.0	.	.	.	.	.	.	.	.	.	.	.	.	.	.	.	.	.	.	.	.	.	.	.	.	.	.	.	.	.	.	.
			c108686_g1_i1	Score: 2.5	.	.	.	.	gi|47026876|gb|AAT08663.1|	125	2e-06	ADP-ribosylation factor [Hyacinthus orientalis]	sp|P51823|ARF2_ORYSJ	49.7	E:1e-06	RecName:^	.	.	.	.	Streptophyta;			Spermatophyta;		Full=ADP-ribosylation	factor	2;^Eukaryota;	Embryophyta;	Tracheophyta;	.	.	.	K07937|ARF1; ADP-ribosylation factor 1	map05110|Vibrio cholerae infection;map04144|Endocytosis;map05134|Legionellosis
			c91890_g4_i1	Score: 2.5	.	.	.	.	.	.	.	.	.	.	.	.	.	.	.	.	.	.	.	.	.	.	.	.	.	.	.	.	.	.	.
			c108287_g1_i1	Score: 2.0	.	.	.	.	.	.	.	.	.	.	.	.	.	.	.	.	.	.	.	.	.	.	.	.	.	.	.	.	.	.	.
			c22266_g1_i1	Score: 2.5	.	.	.	.	.	.	.	.	.	.	.	.	.	.	.	.	.	.	.	.	.	.	.	.	.	.	.	.	.	.	.
			c109938_g1_i1	Score: 2.2	.	.	.	.	.	.	.	.	.	.	.	.	.	.	.	.	.	.	.	.	.	.	.	.	.	.	.	.	.	.	.
			c85061_g3_i1	Score: 2.5	.	.	.	.	.	.	.	.	.	.	.	.	.	.	.	.	.	.	.	.	.	.	.	.	.	.	.	.	.	.	.
			c20646_g1_i2	Score: 2.5	.	.	.	.	.	.	.	.	.	.	.	.	.	.	.	.	.	.	.	.	.	.	.	.	.	.	.	.	.	.	.
			c11237_g1_i2	Score: 2.5	.	.	.	.	.	.	.	.	.	.	.	.	.	.	.	.	.	.	.	.	.	.	.	.	.	.	.	.	.	.	.
			c52826_g1_i1	Score: 2.5	.	.	.	.	.	.	.	.	.	.	.	.	.	.	.	.	.	.	.	.	.	.	.	.	.	.	.	.	.	.	.
			c109739_g1_i1	Score: 2.5	.	.	.	.	.	.	.	.	.	.	.	.	.	.	.	.	.	.	.	.	.	.	.	.	.	.	.	.	.	.	.
			c153833_g1_i1	Score: 0.5	.	.	.	.	gi|532236504|gb|AGT96042.1|	350	1e-36	putative H(+)-exporting P2-type ATPase isoform 2B [Hortaea werneckii]	sp|P24545|PMA1_ZYGRO	93.2	E:9e-22	RecName:^	.	.	.	.	Dikarya;			Saccharomycetes;		Full=Plasma	membrane	ATPase;^Eukaryota;	Ascomycota;	Saccharomycotina;	.	.	.	.	.
			c133060_g1_i1	Score: 2.2	.	.	.	.	.	.	.	.	.	.	.	.	.	.	.	.	.	.	.	.	.	.	.	.	.	.	.	.	.	.	.
			c154845_g1_i1	Score: 2.5	.	.	.	.	.	.	.	.	.	.	.	.	.	.	.	.	.	.	.	.	.	.	.	.	.	.	.	.	.	.	.
ofr-miR158a-3p	UCCCAAAUGUAGACAAAGCA	23	c96362_g1_i1	Score: 2.5	gi|596017209|ref|XM_007218818.1|	190	7e-93	Prunus persica hypothetical protein (PRUPE_ppa000059mg) mRNA, complete cds	.	.	.	.	sp|Q9C8Z4|HEAT1_ARATH	1143	E:0	RecName:^	.	.	.	.	Streptophyta;			Spermatophyta;		Full=Uncharacterized	protein	At3g06530;^Eukaryota;	Embryophyta;	Tracheophyta;	.	.	.	.	.
			c68702_g2_i1	Score: 2.5	.	.	.	.	gi|697094310|ref|XP_009605667.1|	105	7e-06	PREDICTED: uncharacterized protein LOC104100193 [Nicotiana tomentosiformis]	.	.	.	.	.	.	.	.	.	.	.	.	.	.	.	.	.	.	.	.	.	.	.
			c78657_g1_i1	Score: 2.5	.	.	.	.	gi|747070197|ref|XP_011081907.1|	1402	0	PREDICTED: probable protein phosphatase 2C 22 isoform X2 [Sesamum indicum]	sp|Q9SLA1|P2C22_ARATH	450	E:3e-152	RecName:^	.	.	.	.	22;	Eukaryota;		Embryophyta;		Full=Probable	protein	phosphatase	Viridiplantae;	Streptophyta;	.	.	.	K14803|PTC2_3; protein phosphatase 2C homolog 2/3 [EC:3.1.3.16]	.
			c60591_g1_i2	Score: 2.0	.	.	.	.	.	.	.	.	.	.	.	.	.	.	.	.	.	.	.	.	.	.	c60591_g1_i2|m.19542	358-678[-]	.	ExpAA=21.00^PredHel=1^Topology=o78-100i	.	.	.	.	.
			c90900_g3_i1	Score: 2.5	gi|349731381|emb|FQ389391.1|	155	4e-74	Vitis vinifera clone SS0AEB1YP19	gi|656339552|gb|AID16035.1|	616	2e-73	putative universal stress protein [Catharanthus roseus]	.	.	.	.	.	.	.	.	PF00582.21	Usp	Universal	family	114-206	.	c90900_g3_i1|m.19845	2-694[+]	stress	protein	.	.	.	.	.
			c93011_g4_i1	Score: 2.0	.	.	.	.	gi|747041268|ref|XP_011072158.1|	413	3e-44	PREDICTED: ribosomal RNA processing protein 36 homolog [Sesamum indicum]	sp|B6K8A0|RRP36_SCHJY	59.3	E:1e-08	RecName:^	.	.	.	.	Fungi;			Taphrinomycotina;		Full=rRNA	biogenesis	protein	Dikarya;	Ascomycota;	.	.	.	.	.
			c89540_g1_i2	Score: 2.0	.	.	.	.	.	.	.	.	.	.	.	.	.	.	.	.	.	.	.	.	.	.	.	.	.	.	.	.	.	.	.
			c73790_g1_i1	Score: 2.5	.	.	.	.	.	.	.	.	.	.	.	.	.	.	.	.	.	.	.	.	.	.	.	.	.	.	.	.	.	.	.
			c78248_g1_i1	Score: 2.5	.	.	.	.	.	.	.	.	.	.	.	.	.	.	.	.	.	.	.	.	.	.	.	.	.	.	.	.	.	.	.
			c66740_g1_i1	Score: 1.5	gi|596004506|ref|XM_007218248.1|	233	1e-117	Prunus persica hypothetical protein (PRUPE_ppa010898mg) mRNA, complete cds	gi|659067479|ref|XP_008439640.1|	788	4e-102	PREDICTED: elongation factor 1-delta-like isoform X1 [Cucumis melo]	sp|P93447|EF1D_PIMBR	247	E:2e-79	RecName:^	.	.	.	.	Streptophyta;			Spermatophyta;		Full=Elongation	factor	1-delta;^Eukaryota;	Embryophyta;	Tracheophyta;	.	.	.	.	.
			c152158_g1_i1	Score: 2.2	.	.	.	.	gi|747094628|ref|XP_011095158.1|	639	6e-74	PREDICTED: receptor-like protein kinase FERONIA [Sesamum indicum]	sp|Q9SCZ4|FERON_ARATH	177	E:8e-49	RecName:^	.	.	.	.	Viridiplantae;			Tracheophyta;		Full=Receptor-like	protein	kinase	Streptophyta;	Embryophyta;	.	.	.	.	.
			c42038_g1_i1	Score: 1.8	.	.	.	.	.	.	.	.	.	.	.	.	.	.	.	.	.	.	.	.	.	.	.	.	.	.	.	.	.	.	.
			c87062_g1_i3	Score: 2.5	.	.	.	.	.	.	.	.	sp|Q570S7|CSLG1_ARATH	228	E:9e-68	RecName:^	.	.	.	.	Viridiplantae;			Tracheophyta;		Full=Cellulose	synthase-like	protein	Streptophyta;	Embryophyta;	.	.	.	.	.
			c89540_g2_i3	Score: 2.0	.	.	.	.	.	.	.	.	.	.	.	.	.	.	.	.	.	.	.	.	.	.	.	.	.	.	.	.	.	.	.
			c55269_g2_i1	Score: 2.5	gi|447219061|gb|KC218715.1|	61	3e-22	Vicia faba clone NAC-VF-143 microsatellite sequence	gi|848918069|ref|XP_012856336.1|	262	7e-26	PREDICTED: uncharacterized protein LOC105975680 [Erythranthe guttatus]	.	.	.	.	.	.	.	.	.	.	.	.	.	.	c55269_g2_i1|m.38043	2-484[+]	.	.	.	.	.	.	.
			c35927_g1_i1	Score: 2.5	.	.	.	.	.	.	.	.	.	.	.	.	.	.	.	.	.	.	.	.	.	.	.	.	.	.	.	.	.	.	.
			c145225_g1_i1	Score: 2.5	.	.	.	.	.	.	.	.	.	.	.	.	.	.	.	.	.	.	.	.	.	.	.	.	.	.	.	.	.	.	.
			c29358_g1_i1	Score: 2.5	.	.	.	.	.	.	.	.	.	.	.	.	.	.	.	.	.	.	.	.	.	.	.	.	.	.	.	.	.	.	.
			c25726_g1_i1	Score: 2.5	.	.	.	.	.	.	.	.	.	.	.	.	.	.	.	.	.	.	.	.	.	.	.	.	.	.	.	.	.	.	.
			c153833_g1_i1	Score: 1.5	.	.	.	.	gi|532236504|gb|AGT96042.1|	350	1e-36	putative H(+)-exporting P2-type ATPase isoform 2B [Hortaea werneckii]	sp|P24545|PMA1_ZYGRO	93.2	E:9e-22	RecName:^	.	.	.	.	Dikarya;			Saccharomycetes;		Full=Plasma	membrane	ATPase;^Eukaryota;	Ascomycota;	Saccharomycotina;	.	.	.	.	.
			c85172_g2_i1	Score: 2.5	.	.	.	.	.	.	.	.	.	.	.	.	.	.	.	.	.	.	.	.	.	.	.	.	.	.	.	.	.	.	.
			c21144_g1_i1	Score: 2.5	.	.	.	.	.	.	.	.	.	.	.	.	.	.	.	.	.	.	.	.	.	.	.	.	.	.	.	.	.	.	.
			c48309_g1_i1	Score: 2.5	.	.	.	.	gi|747070968|ref|XP_011082331.1|	306	4e-31	PREDICTED: cellulose synthase-like protein G3 [Sesamum indicum]	sp|Q570S7|CSLG1_ARATH	112	E:1e-28	RecName:^	.	.	.	.	Viridiplantae;			Tracheophyta;		Full=Cellulose	synthase-like	protein	Streptophyta;	Embryophyta;	.	.	.	.	.
ofr-miR159	UUUGGAUUGAAGGGAGCUCUA	26	c96409_g2_i2	Score: 1.5	.	.	.	.	.	.	.	.	sp|P11369|POL2_MOUSE	162	E:1e-38	RecName:^	.	.	.	.	Metazoa;			Vertebrata;		Full=Retrovirus-related	Pol	polyprotein	Chordata;	Craniata;	.	.	.	.	.
			c63517_g2_i5	Score: 2.5	gi|565342000|ref|XM_006338090.1|	1020	0	PREDICTED: Solanum tuberosum protein phosphatase 2C and cyclic nucleotide-binding/kinase domain-containing protein-like (LOC102591383), mRNA	.	.	.	.	sp|Q9SL76|P2C19_ARATH	1374	E:0	RecName:^	.	.	.	.	cyclic			protein;	Eukaryota;	Full=Protein	phosphatase	2C	nucleotide-binding/kinase	domain-containing	.	.	.	.	.
			c65855_g1_i2	Score: 2.0	.	.	.	.	.	.	.	.	sp|P93295|M310_ARATH	118	E:2e-28	RecName:^	.	.	.	.	Viridiplantae;			Tracheophyta;		Full=Uncharacterized	mitochondrial	protein	Streptophyta;	Embryophyta;	.	.	.	.	.
			c92450_g1_i1	Score: 1.8	.	.	.	.	.	.	.	.	sp|Q9FJE6|PP437_ARATH	961	E:0	RecName:^	.	.	.	.	At5g59900;	Eukaryota;		Embryophyta;		Full=Putative	pentatricopeptide	repeat-containing	Viridiplantae;	Streptophyta;	.	.	.	.	.
			c89545_g2_i1	Score: 2.2	gi|567919479|ref|XM_006451683.1|	71	4e-27	Citrus clementina hypothetical protein (CICLE_v10010617mg) mRNA, complete cds	.	.	.	.	.	.	.	.	.	.	.	.	PF12868.2	DUF3824	Domain	function		.	c89545_g2_i1|m.6397	632-1966[+]	of	unknwon	.	.	.	.	.
			c94499_g2_i5	Score: 1.0	gi|565390831|ref|XM_006361076.1|	238	5e-120	PREDICTED: Solanum tuberosum transcription factor GAMYB-like (LOC102590821), transcript variant X1, mRNA	.	.	.	.	sp|Q0JIC2|GAM1_ORYSJ	273	E:4e-79	RecName:^	.	.	.	.	Streptophyta;			Spermatophyta;		Full=Transcription	factor	GAMYB;^Eukaryota;	Embryophyta;	Tracheophyta;	.	.	.	K09422|MYBP; myb proto-oncogene protein, plant	.
			c94499_g1_i1	Score: 1.2	gi|510794271|gb|KF059432.1|	316	2e-163	Salvia miltiorrhiza MYB-related transcription factor (MYB78) mRNA, complete cds	.	.	.	.	sp|A2WW87|GAM1_ORYSI	303	E:2e-90	RecName:^	.	.	.	.	Streptophyta;			Spermatophyta;		Full=Transcription	factor	GAMYB;^Eukaryota;	Embryophyta;	Tracheophyta;	.	.	.	.	.
			c94405_g2_i2	Score: 1.8	.	.	.	.	.	.	.	.	.	.	.	.	.	.	.	.	.	.	.	.	.	.	.	.	.	.	.	.	.	.	.
			c83119_g2_i1	Score: 2.2	.	.	.	.	gi|595812694|ref|XP_007203452.1|	616	1e-80	hypothetical protein PRUPE_ppa022115mg [Prunus persica]	sp|P93295|M310_ARATH	125	E:1e-31	RecName:^	.	.	.	.	Viridiplantae;			Tracheophyta;		Full=Uncharacterized	mitochondrial	protein	Streptophyta;	Embryophyta;	.	.	.	.	.
			c93232_g10_i2	Score: 2.5	.	.	.	.	gi|747084653|ref|XP_011089746.1|	1058	3e-131	PREDICTED: receptor-like protein 2 [Sesamum indicum]	sp|Q9SHI3|RLP2_ARATH	316	E:7e-96	RecName:^	.	.	.	.	Streptophyta;			Spermatophyta;		Full=Receptor-like	protein	2;^Eukaryota;	Embryophyta;	Tracheophyta;	.	.	.	.	.
			c96484_g1_i2	Score: 2.5	.	.	.	.	.	.	.	.	.	.	.	.	.	.	.	.	.	.	.	.	.	.	c96484_g1_i2|m.20072	499-1545[-]	.	.	.	.	.	.	.
			c76315_g1_i3	Score: 1.5	gi|260064210|gb|AC238435.1|	87	2e-36	Solanum lycopersicum chromosome 3 clone C03HBa0001E15, complete sequence	.	.	.	.	.	.	.	.	.	.	.	.	.	.	.	.	.	.	.	.	.	.	.	.	.	.	.
			c72435_g1_i1	Score: 1.5	.	.	.	.	gi|747099816|ref|XP_011097970.1|	200	9e-14	PREDICTED: uncharacterized protein LOC105176765 [Sesamum indicum]	.	.	.	.	sp|A2WW87|GAM1_ORYSI	55.1	E:8e-07	RecName:^	Full=Transcription			Viridiplantae;		.	c72435_g1_i1|m.21882	2-1411[+]	factor	GAMYB;^Eukaryota;	.	.	.	.	.
			c89545_g1_i1	Score: 2.2	gi|567919479|ref|XM_006451683.1|	57	1e-19	Citrus clementina hypothetical protein (CICLE_v10010617mg) mRNA, complete cds	gi|747100334|ref|XP_011098254.1|	421	2e-43	PREDICTED: uncharacterized protein LOC105176957 [Sesamum indicum]	.	.	.	.	.	.	.	.	.	.	.	.	.	.	c89545_g1_i1|m.22655	209-817[+]	.	.	.	.	.	.	.
			c90816_g1_i2	Score: 1.8	gi|58257681|dbj|AB032537.2|	185	6e-91	Nicotiana tabacum B25 mRNA for hypothetical protein, complete cds	gi|661887050|emb|CDP09459.1|	746	2e-93	unnamed protein product [Coffea canephora]	sp|A2WW87|GAM1_ORYSI	127	E:2e-31	RecName:^	.	.	.	.	Streptophyta;			Spermatophyta;		Full=Transcription	factor	GAMYB;^Eukaryota;	Embryophyta;	Tracheophyta;	.	.	.	.	.
			c76836_g1_i2	Score: 0.0	gi|147845752|emb|AM427583.2|	106	5e-47	Vitis vinifera contig VV78X031872.8, whole genome shotgun sequence	.	.	.	.	.	.	.	.	.	.	.	.	.	.	.	.	.	.	.	.	.	.	.	.	.	.	.
			c1903_g1_i1	Score: 2.0	.	.	.	.	gi|595812694|ref|XP_007203452.1|	320	2e-52	hypothetical protein PRUPE_ppa022115mg [Prunus persica]	sp|P0C2F6|RNHX1_ARATH	70.9	E:1e-17	RecName:^	.	.	.	.	At1g65750;	Eukaryota;		Embryophyta;		Full=Putative	ribonuclease	H	Viridiplantae;	Streptophyta;	.	.	.	.	.
			c75363_g1_i1	Score: 2.5	.	.	.	.	.	.	.	.	.	.	.	.	.	.	.	.	.	.	.	.	.	.	.	.	.	.	.	.	.	.	.
			c38226_g1_i1	Score: 2.5	.	.	.	.	.	.	.	.	.	.	.	.	.	.	.	.	.	.	.	.	.	.	.	.	.	.	.	.	.	.	.
			c89175_g1_i1	Score: 2.5	.	.	.	.	.	.	.	.	.	.	.	.	.	.	.	.	.	.	.	.	.	.	.	.	.	.	.	.	.	.	.
			c92556_g2_i1	Score: 2.0	.	.	.	.	gi|747042755|ref|XP_011080144.1|	520	1e-58	PREDICTED: protein ROOT HAIR DEFECTIVE 3-like [Sesamum indicum]	sp|P93042|RHD3_ARATH	150	E:3e-40	RecName:^	.	.	.	.	3;	Eukaryota;		Embryophyta;		Full=Protein	ROOT	HAIR	Viridiplantae;	Streptophyta;	.	.	.	.	.
			c160745_g1_i1	Score: 2.5	.	.	.	.	.	.	.	.	.	.	.	.	.	.	.	.	.	.	.	.	.	.	.	.	.	.	.	.	.	.	.
			c132051_g1_i1	Score: 2.0	.	.	.	.	.	.	.	.	.	.	.	.	.	.	.	.	.	.	.	.	.	.	.	.	.	.	.	.	.	.	.
			c33690_g1_i1	Score: 2.5	.	.	.	.	.	.	.	.	.	.	.	.	.	.	.	.	.	.	.	.	.	.	.	.	.	.	.	.	.	.	.
			c57144_g1_i1	Score: 2.5	.	.	.	.	.	.	.	.	.	.	.	.	.	.	.	.	.	.	.	.	.	.	.	.	.	.	.	.	.	.	.
			c160735_g1_i1	Score: 2.5	.	.	.	.	.	.	.	.	.	.	.	.	.	.	.	.	.	.	.	.	.	.	.	.	.	.	.	.	.	.	.
ofr-miR159a-5p	GAGCUCCUUGAAGUUCAAACG	10	c95823_g1_i3	Score: 2.2	gi|255574421|ref|XM_002528078.1|	658	0	Ricinus communis transferase, transferring glycosyl groups, putative, mRNA	.	.	.	.	sp|Q9LXT9|CALS3_ARATH	936	E:0	RecName:^	.	.	.	.	Streptophyta;			Spermatophyta;		Full=Callose	synthase	3;^Eukaryota;	Embryophyta;	Tracheophyta;	.	.	.	.	.
			c92549_g2_i1	Score: 2.5	.	.	.	.	.	.	.	.	.	.	.	.	.	.	.	.	.	.	.	.	.	.	.	.	.	.	.	.	.	.	.
			c89899_g1_i2	Score: 2.5	.	.	.	.	gi|747097322|ref|XP_011096621.1|	1119	1e-143	PREDICTED: uncharacterized protein LOC105175754 [Sesamum indicum]	sp|Q0WQ57|AUXI2_ARATH	112	E:2e-24	RecName:^	.	.	.	.	Streptophyta;			Spermatophyta;		Full=Auxilin-related	protein	2;^Eukaryota;	Embryophyta;	Tracheophyta;	.	.	.	.	.
			c81699_g1_i1	Score: 2.5	gi|595795587|ref|XM_007200977.1|	146	4e-69	Prunus persica hypothetical protein (PRUPE_ppa005838mg) mRNA, complete cds	gi|747081787|ref|XP_011088185.1|	1297	1e-173	PREDICTED: uncharacterized protein LOC105169489 [Sesamum indicum]	.	.	.	.	.	.	.	.	PF05542.6	DUF760	Protein	function		.	c81699_g1_i1|m.21625	231-1427[-]	of	unknown	.	.	.	.	.
			c90344_g2_i2	Score: 2.5	.	.	.	.	.	.	.	.	.	.	.	.	.	.	.	.	.	.	.	.	.	.	.	.	.	.	.	.	.	.	.
			c76836_g1_i2	Score: 1.5	gi|147845752|emb|AM427583.2|	106	5e-47	Vitis vinifera contig VV78X031872.8, whole genome shotgun sequence	.	.	.	.	.	.	.	.	.	.	.	.	.	.	.	.	.	.	.	.	.	.	.	.	.	.	.
			c42510_g1_i2	Score: 2.0	.	.	.	.	.	.	.	.	.	.	.	.	.	.	.	.	.	.	.	.	.	.	.	.	.	.	.	.	.	.	.
			c15372_g1_i1	Score: 2.5	.	.	.	.	gi|743782888|ref|XP_011018220.1|	261	7e-26	PREDICTED: putative SNAP25 homologous protein SNAP30 [Populus euphratica]	sp|Q9LMG8|SNP30_ARATH	92.4	E:2e-22	RecName:^	.	.	.	.	SNAP30;	Eukaryota;		Embryophyta;		Full=Putative	SNAP25	homologous	Viridiplantae;	Streptophyta;	.	.	.	K18211|SNAP25; synaptosomal-associated protein 25	map04721|Synaptic vesicle cycle;map04911|Insulin secretion
			c48631_g1_i1	Score: 2.5	.	.	.	.	.	.	.	.	.	.	.	.	.	.	.	.	.	.	.	.	.	.	.	.	.	.	.	.	.	.	.
			c118382_g1_i1	Score: 2.2	gi|349709019|emb|FQ395879.1|	101	5e-45	Vitis vinifera clone SS0AFA13YG08	gi|225464047|ref|XP_002267841.1|	328	1e-36	PREDICTED: cysteine proteinase inhibitor 12 [Vitis vinifera]	sp|Q8H0X6|CYT6_ARATH	120	E:8e-34	RecName:^	.	.	.	.	Viridiplantae;			Tracheophyta;		Full=Cysteine	proteinase	inhibitor	Streptophyta;	Embryophyta;	.	.	.	.	.
ofr-miR159b-3p	UUUGGAUUGAAGGGAGCUCUU	22	c96409_g2_i2	Score: 2.0	.	.	.	.	.	.	.	.	sp|P11369|POL2_MOUSE	162	E:1e-38	RecName:^	.	.	.	.	Metazoa;			Vertebrata;		Full=Retrovirus-related	Pol	polyprotein	Chordata;	Craniata;	.	.	.	.	.
			c65855_g1_i2	Score: 2.5	.	.	.	.	.	.	.	.	sp|P93295|M310_ARATH	118	E:2e-28	RecName:^	.	.	.	.	Viridiplantae;			Tracheophyta;		Full=Uncharacterized	mitochondrial	protein	Streptophyta;	Embryophyta;	.	.	.	.	.
			c92849_g1_i2	Score: 2.2	gi|565368044|ref|XM_006350602.1|	305	4e-157	PREDICTED: Solanum tuberosum uncharacterized LOC102587392 (LOC102587392), mRNA	.	.	.	.	.	.	.	.	.	.	.	.	PF06414.7	Zeta_toxin	Zeta	.	.	.	c92849_g1_i2|m.3401	150-1220[-]	toxin^52-162^E:2.3e-15	.	.	.	.	.	.
			c94499_g2_i5	Score: 1.5	gi|565390831|ref|XM_006361076.1|	238	5e-120	PREDICTED: Solanum tuberosum transcription factor GAMYB-like (LOC102590821), transcript variant X1, mRNA	.	.	.	.	sp|Q0JIC2|GAM1_ORYSJ	273	E:4e-79	RecName:^	.	.	.	.	Streptophyta;			Spermatophyta;		Full=Transcription	factor	GAMYB;^Eukaryota;	Embryophyta;	Tracheophyta;	.	.	.	K09422|MYBP; myb proto-oncogene protein, plant	.
			c94499_g1_i1	Score: 1.8	gi|510794271|gb|KF059432.1|	316	2e-163	Salvia miltiorrhiza MYB-related transcription factor (MYB78) mRNA, complete cds	.	.	.	.	sp|A2WW87|GAM1_ORYSI	303	E:2e-90	RecName:^	.	.	.	.	Streptophyta;			Spermatophyta;		Full=Transcription	factor	GAMYB;^Eukaryota;	Embryophyta;	Tracheophyta;	.	.	.	.	.
			c92962_g1_i1	Score: 2.5	gi|255575234|ref|XM_002528475.1|	401	0	Ricinus communis hmg-CoA reductase, putative, mRNA	gi|747090457|ref|XP_011092919.1|	2457	0	PREDICTED: 3-hydroxy-3-methylglutaryl-coenzyme A reductase [Sesamum indicum]	sp|P48021|HMDH_CAMAC	877	E:0	RecName:^	.	.	.	.	Streptophyta;			Spermatophyta;		Full=3-hydroxy-3-methylglutaryl-coenzyme	A	reductase;^Eukaryota;	Embryophyta;	Tracheophyta;	.	.	.	.	.
			c94405_g2_i2	Score: 1.2	.	.	.	.	.	.	.	.	.	.	.	.	.	.	.	.	.	.	.	.	.	.	.	.	.	.	.	.	.	.	.
			c83119_g2_i1	Score: 2.2	.	.	.	.	gi|595812694|ref|XP_007203452.1|	616	1e-80	hypothetical protein PRUPE_ppa022115mg [Prunus persica]	sp|P93295|M310_ARATH	125	E:1e-31	RecName:^	.	.	.	.	Viridiplantae;			Tracheophyta;		Full=Uncharacterized	mitochondrial	protein	Streptophyta;	Embryophyta;	.	.	.	.	.
			c93232_g10_i2	Score: 2.5	.	.	.	.	gi|747084653|ref|XP_011089746.1|	1058	3e-131	PREDICTED: receptor-like protein 2 [Sesamum indicum]	sp|Q9SHI3|RLP2_ARATH	316	E:7e-96	RecName:^	.	.	.	.	Streptophyta;			Spermatophyta;		Full=Receptor-like	protein	2;^Eukaryota;	Embryophyta;	Tracheophyta;	.	.	.	.	.
			c84281_g1_i1	Score: 2.5	gi|565343629|ref|XM_006338870.1|	439	0	PREDICTED: Solanum tuberosum 3-hydroxyisobutyryl-CoA hydrolase-like protein 2, mitochondrial-like (LOC102591947), mRNA	gi|698522429|ref|XP_009758034.1|	1693	0	PREDICTED: 3-hydroxyisobutyryl-CoA hydrolase-like protein 2, mitochondrial [Nicotiana sylvestris]	sp|Q8RXN4|HIBC5_ARATH	555	E:0	RecName:^	.	.	.	.	mitochondrial;	Eukaryota;		Embryophyta;		Full=3-hydroxyisobutyryl-CoA	hydrolase-like	protein	Viridiplantae;	Streptophyta;	.	.	.	K05605|HIBCH; 3-hydroxyisobutyryl-CoA hydrolase [EC:3.1.2.4]	map01200|Carbon metabolism;map00280|Valine, leucine and isoleucine degradation;map00640|Propanoate metabolism;map01100|Metabolic pathways;map00410|beta-Alanine metabolism
			c96484_g1_i2	Score: 2.0	.	.	.	.	.	.	.	.	.	.	.	.	.	.	.	.	.	.	.	.	.	.	c96484_g1_i2|m.20072	499-1545[-]	.	.	.	.	.	.	.
			c76315_g1_i3	Score: 1.0	gi|260064210|gb|AC238435.1|	87	2e-36	Solanum lycopersicum chromosome 3 clone C03HBa0001E15, complete sequence	.	.	.	.	.	.	.	.	.	.	.	.	.	.	.	.	.	.	.	.	.	.	.	.	.	.	.
			c72435_g1_i1	Score: 1.5	.	.	.	.	gi|747099816|ref|XP_011097970.1|	200	9e-14	PREDICTED: uncharacterized protein LOC105176765 [Sesamum indicum]	.	.	.	.	sp|A2WW87|GAM1_ORYSI	55.1	E:8e-07	RecName:^	Full=Transcription			Viridiplantae;		.	c72435_g1_i1|m.21882	2-1411[+]	factor	GAMYB;^Eukaryota;	.	.	.	.	.
			c90816_g1_i2	Score: 2.2	gi|58257681|dbj|AB032537.2|	185	6e-91	Nicotiana tabacum B25 mRNA for hypothetical protein, complete cds	gi|661887050|emb|CDP09459.1|	746	2e-93	unnamed protein product [Coffea canephora]	sp|A2WW87|GAM1_ORYSI	127	E:2e-31	RecName:^	.	.	.	.	Streptophyta;			Spermatophyta;		Full=Transcription	factor	GAMYB;^Eukaryota;	Embryophyta;	Tracheophyta;	.	.	.	.	.
			c76836_g1_i2	Score: 0.5	gi|147845752|emb|AM427583.2|	106	5e-47	Vitis vinifera contig VV78X031872.8, whole genome shotgun sequence	.	.	.	.	.	.	.	.	.	.	.	.	.	.	.	.	.	.	.	.	.	.	.	.	.	.	.
			c1903_g1_i1	Score: 2.5	.	.	.	.	gi|595812694|ref|XP_007203452.1|	320	2e-52	hypothetical protein PRUPE_ppa022115mg [Prunus persica]	sp|P0C2F6|RNHX1_ARATH	70.9	E:1e-17	RecName:^	.	.	.	.	At1g65750;	Eukaryota;		Embryophyta;		Full=Putative	ribonuclease	H	Viridiplantae;	Streptophyta;	.	.	.	.	.
			c75363_g1_i1	Score: 2.5	.	.	.	.	.	.	.	.	.	.	.	.	.	.	.	.	.	.	.	.	.	.	.	.	.	.	.	.	.	.	.
			c93428_g7_i2	Score: 2.5	.	.	.	.	.	.	.	.	.	.	.	.	.	.	.	.	.	.	.	.	.	.	.	.	.	.	.	.	.	.	.
			c92556_g2_i1	Score: 2.5	.	.	.	.	gi|747042755|ref|XP_011080144.1|	520	1e-58	PREDICTED: protein ROOT HAIR DEFECTIVE 3-like [Sesamum indicum]	sp|P93042|RHD3_ARATH	150	E:3e-40	RecName:^	.	.	.	.	3;	Eukaryota;		Embryophyta;		Full=Protein	ROOT	HAIR	Viridiplantae;	Streptophyta;	.	.	.	.	.
			c160745_g1_i1	Score: 2.5	.	.	.	.	.	.	.	.	.	.	.	.	.	.	.	.	.	.	.	.	.	.	.	.	.	.	.	.	.	.	.
			c133549_g1_i1	Score: 2.5	.	.	.	.	.	.	.	.	.	.	.	.	.	.	.	.	.	.	.	.	.	.	.	.	.	.	.	.	.	.	.
			c132051_g1_i1	Score: 2.5	.	.	.	.	.	.	.	.	.	.	.	.	.	.	.	.	.	.	.	.	.	.	.	.	.	.	.	.	.	.	.
ofr-miR159c	UUUGGAUUGAAGGGAGCUCCU	24	c96409_g2_i2	Score: 2.0	.	.	.	.	.	.	.	.	sp|P11369|POL2_MOUSE	162	E:1e-38	RecName:^	.	.	.	.	Metazoa;			Vertebrata;		Full=Retrovirus-related	Pol	polyprotein	Chordata;	Craniata;	.	.	.	.	.
			c65855_g1_i2	Score: 2.5	.	.	.	.	.	.	.	.	sp|P93295|M310_ARATH	118	E:2e-28	RecName:^	.	.	.	.	Viridiplantae;			Tracheophyta;		Full=Uncharacterized	mitochondrial	protein	Streptophyta;	Embryophyta;	.	.	.	.	.
			c89545_g2_i1	Score: 2.5	gi|567919479|ref|XM_006451683.1|	71	4e-27	Citrus clementina hypothetical protein (CICLE_v10010617mg) mRNA, complete cds	.	.	.	.	.	.	.	.	.	.	.	.	PF12868.2	DUF3824	Domain	function		.	c89545_g2_i1|m.6397	632-1966[+]	of	unknwon	.	.	.	.	.
			c94499_g2_i5	Score: 1.5	gi|565390831|ref|XM_006361076.1|	238	5e-120	PREDICTED: Solanum tuberosum transcription factor GAMYB-like (LOC102590821), transcript variant X1, mRNA	.	.	.	.	sp|Q0JIC2|GAM1_ORYSJ	273	E:4e-79	RecName:^	.	.	.	.	Streptophyta;			Spermatophyta;		Full=Transcription	factor	GAMYB;^Eukaryota;	Embryophyta;	Tracheophyta;	.	.	.	K09422|MYBP; myb proto-oncogene protein, plant	.
			c94061_g2_i5	Score: 2.5	gi|225316497|dbj|AK322450.1|	354	0	Solanum lycopersicum cDNA, clone: LEFL1037DH09, HTC in leaf	gi|747093998|ref|XP_011094825.1|	1170	3e-148	PREDICTED: arginine biosynthesis bifunctional protein ArgJ, chloroplastic isoform X2 [Sesamum indicum]	sp|Q9ZUR7|ARGJ_ARATH	388	E:2e-123	RecName:^	.	.	.	.	ArgJ,			Streptophyta;		Full=Arginine	biosynthesis	bifunctional	chloroplastic;^Eukaryota;	Viridiplantae;	.	.	.	K00620|argJ; glutamate N-acetyltransferase / amino-acid N-acetyltransferase [EC:2.3.1.35 2.3.1.1]	map01210|2-Oxocarboxylic acid metabolism;map01230|Biosynthesis of amino acids;map01110|Biosynthesis of secondary metabolites;map01100|Metabolic pathways;map00220|Arginine biosynthesis;map01130|Biosynthesis of antibiotics
			c94499_g1_i1	Score: 1.5	gi|510794271|gb|KF059432.1|	316	2e-163	Salvia miltiorrhiza MYB-related transcription factor (MYB78) mRNA, complete cds	.	.	.	.	sp|A2WW87|GAM1_ORYSI	303	E:2e-90	RecName:^	.	.	.	.	Streptophyta;			Spermatophyta;		Full=Transcription	factor	GAMYB;^Eukaryota;	Embryophyta;	Tracheophyta;	.	.	.	.	.
			c92962_g1_i1	Score: 2.5	gi|255575234|ref|XM_002528475.1|	401	0	Ricinus communis hmg-CoA reductase, putative, mRNA	gi|747090457|ref|XP_011092919.1|	2457	0	PREDICTED: 3-hydroxy-3-methylglutaryl-coenzyme A reductase [Sesamum indicum]	sp|P48021|HMDH_CAMAC	877	E:0	RecName:^	.	.	.	.	Streptophyta;			Spermatophyta;		Full=3-hydroxy-3-methylglutaryl-coenzyme	A	reductase;^Eukaryota;	Embryophyta;	Tracheophyta;	.	.	.	.	.
			c94405_g2_i2	Score: 1.0	.	.	.	.	.	.	.	.	.	.	.	.	.	.	.	.	.	.	.	.	.	.	.	.	.	.	.	.	.	.	.
			c83119_g2_i1	Score: 2.2	.	.	.	.	gi|595812694|ref|XP_007203452.1|	616	1e-80	hypothetical protein PRUPE_ppa022115mg [Prunus persica]	sp|P93295|M310_ARATH	125	E:1e-31	RecName:^	.	.	.	.	Viridiplantae;			Tracheophyta;		Full=Uncharacterized	mitochondrial	protein	Streptophyta;	Embryophyta;	.	.	.	.	.
			c96484_g1_i2	Score: 2.5	.	.	.	.	.	.	.	.	.	.	.	.	.	.	.	.	.	.	.	.	.	.	c96484_g1_i2|m.20072	499-1545[-]	.	.	.	.	.	.	.
			c52907_g1_i1	Score: 2.5	.	.	.	.	gi|747045050|ref|XP_011092111.1|	1322	2e-177	PREDICTED: F-box/kelch-repeat protein SKIP4 [Sesamum indicum]	sp|Q9M2C9|SKIP4_ARATH	353	E:2e-116	RecName:^	.	.	.	.	Streptophyta;			Spermatophyta;		Full=F-box/kelch-repeat	protein	SKIP4;^Eukaryota;	Embryophyta;	Tracheophyta;	.	.	.	.	.
			c76315_g1_i3	Score: 0.8	gi|260064210|gb|AC238435.1|	87	2e-36	Solanum lycopersicum chromosome 3 clone C03HBa0001E15, complete sequence	.	.	.	.	.	.	.	.	.	.	.	.	.	.	.	.	.	.	.	.	.	.	.	.	.	.	.
			c72435_g1_i1	Score: 1.5	.	.	.	.	gi|747099816|ref|XP_011097970.1|	200	9e-14	PREDICTED: uncharacterized protein LOC105176765 [Sesamum indicum]	.	.	.	.	sp|A2WW87|GAM1_ORYSI	55.1	E:8e-07	RecName:^	Full=Transcription			Viridiplantae;		.	c72435_g1_i1|m.21882	2-1411[+]	factor	GAMYB;^Eukaryota;	.	.	.	.	.
			c89545_g1_i1	Score: 2.5	gi|567919479|ref|XM_006451683.1|	57	1e-19	Citrus clementina hypothetical protein (CICLE_v10010617mg) mRNA, complete cds	gi|747100334|ref|XP_011098254.1|	421	2e-43	PREDICTED: uncharacterized protein LOC105176957 [Sesamum indicum]	.	.	.	.	.	.	.	.	.	.	.	.	.	.	c89545_g1_i1|m.22655	209-817[+]	.	.	.	.	.	.	.
			c95304_g6_i1	Score: 2.5	gi|148791079|gb|EF606700.1|	36	5e-08	Begonia x tuberhybrida RAPD marker D48opa16 sequence	gi|40644190|emb|CAC95126.1|	1445	0	gag-pol polyprotein [Populus deltoides]	sp|P04146|COPIA_DROME	291	E:1e-85	RecName:^	.	.	.	.	Arthropoda;			Pterygota;		Full=Copia	protein;^Eukaryota;	Metazoa;	Hexapoda;	Insecta;	.	.	.	.	.
			c90816_g1_i2	Score: 2.0	gi|58257681|dbj|AB032537.2|	185	6e-91	Nicotiana tabacum B25 mRNA for hypothetical protein, complete cds	gi|661887050|emb|CDP09459.1|	746	2e-93	unnamed protein product [Coffea canephora]	sp|A2WW87|GAM1_ORYSI	127	E:2e-31	RecName:^	.	.	.	.	Streptophyta;			Spermatophyta;		Full=Transcription	factor	GAMYB;^Eukaryota;	Embryophyta;	Tracheophyta;	.	.	.	.	.
			c76836_g1_i2	Score: 0.5	gi|147845752|emb|AM427583.2|	106	5e-47	Vitis vinifera contig VV78X031872.8, whole genome shotgun sequence	.	.	.	.	.	.	.	.	.	.	.	.	.	.	.	.	.	.	.	.	.	.	.	.	.	.	.
			c1903_g1_i1	Score: 2.5	.	.	.	.	gi|595812694|ref|XP_007203452.1|	320	2e-52	hypothetical protein PRUPE_ppa022115mg [Prunus persica]	sp|P0C2F6|RNHX1_ARATH	70.9	E:1e-17	RecName:^	.	.	.	.	At1g65750;	Eukaryota;		Embryophyta;		Full=Putative	ribonuclease	H	Viridiplantae;	Streptophyta;	.	.	.	.	.
			c75363_g1_i1	Score: 2.5	.	.	.	.	.	.	.	.	.	.	.	.	.	.	.	.	.	.	.	.	.	.	.	.	.	.	.	.	.	.	.
			c92556_g2_i1	Score: 2.2	.	.	.	.	gi|747042755|ref|XP_011080144.1|	520	1e-58	PREDICTED: protein ROOT HAIR DEFECTIVE 3-like [Sesamum indicum]	sp|P93042|RHD3_ARATH	150	E:3e-40	RecName:^	.	.	.	.	3;	Eukaryota;		Embryophyta;		Full=Protein	ROOT	HAIR	Viridiplantae;	Streptophyta;	.	.	.	.	.
			c160745_g1_i1	Score: 2.5	.	.	.	.	.	.	.	.	.	.	.	.	.	.	.	.	.	.	.	.	.	.	.	.	.	.	.	.	.	.	.
			c133549_g1_i1	Score: 2.5	.	.	.	.	.	.	.	.	.	.	.	.	.	.	.	.	.	.	.	.	.	.	.	.	.	.	.	.	.	.	.
			c132051_g1_i1	Score: 2.5	.	.	.	.	.	.	.	.	.	.	.	.	.	.	.	.	.	.	.	.	.	.	.	.	.	.	.	.	.	.	.
			c18155_g2_i1	Score: 2.5	.	.	.	.	.	.	.	.	.	.	.	.	.	.	.	.	.	.	.	.	.	.	.	.	.	.	.	.	.	.	.
ofr-miR159e-5p	GAGCUCCUUGAAGUCCAAUU	21	c96492_g1_i1	Score: 2.5	gi|565367838|ref|XM_006350500.1|	2890	0	PREDICTED: Solanum tuberosum glutamate synthase 1 [NADH], chloroplastic-like (LOC102580516), mRNA	.	.	.	.	sp|Q9LV03|GLUT1_ARATH	3583	E:0	RecName:^	.	.	.	.	chloroplastic;	Eukaryota;		Embryophyta;		Full=Glutamate	synthase	1	Viridiplantae;	Streptophyta;	.	.	.	K00264|GLT1; glutamate synthase (NADPH/NADH) [EC:1.4.1.13 1.4.1.14]	map01230|Biosynthesis of amino acids;map00250|Alanine, aspartate and glutamate metabolism;map01110|Biosynthesis of secondary metabolites;map01100|Metabolic pathways;map01120|Microbial metabolism in diverse environments;map00910|Nitrogen metabolism;map01130|Biosynthesis of antibiotics
			c88224_g1_i1	Score: 2.0	.	.	.	.	.	.	.	.	sp|Q8ZRQ8|PCNB_SALTY	91.3	E:1e-17	RecName:^	.	.	.	.	Enterobacteriales;			.	.	Full=Poly(A)	polymerase;^Bacteria;	Proteobacteria;	Enterobacteriaceae;	Salmonella	.	.	.	K00970|pcnB; poly(A) polymerase [EC:2.7.7.19]	map03018|RNA degradation
			c52062_g1_i1	Score: 2.5	gi|565349607|ref|XM_006341721.1|	143	4e-67	PREDICTED: Solanum tuberosum probable pectate lyase 5-like (LOC102598232), mRNA	.	.	.	.	sp|Q9FM66|PLY21_ARATH	516	E:7e-173	RecName:^	.	.	.	.	Viridiplantae;			Tracheophyta;		Full=Putative	pectate	lyase	Streptophyta;	Embryophyta;	.	.	.	K01728|pel; pectate lyase [EC:4.2.2.2]	map00040|Pentose and glucuronate interconversions
			c83119_g2_i1	Score: 2.0	.	.	.	.	gi|595812694|ref|XP_007203452.1|	616	1e-80	hypothetical protein PRUPE_ppa022115mg [Prunus persica]	sp|P93295|M310_ARATH	125	E:1e-31	RecName:^	.	.	.	.	Viridiplantae;			Tracheophyta;		Full=Uncharacterized	mitochondrial	protein	Streptophyta;	Embryophyta;	.	.	.	.	.
			c53374_g1_i1	Score: 2.0	.	.	.	.	gi|747079168|ref|XP_011086772.1|	1527	0	PREDICTED: probable arabinosyltransferase ARAD1 [Sesamum indicum]	sp|Q8S1X7|GT15_ORYSJ	83.6	E:8e-16	RecName:^	.	.	.	.	Streptophyta;			Spermatophyta;		Full=Probable	glucuronosyltransferase	Os01g0926700;^Eukaryota;	Embryophyta;	Tracheophyta;	.	.	.	.	.
			c74806_g1_i1	Score: 2.0	.	.	.	.	.	.	.	.	.	.	.	.	.	.	.	.	.	.	.	.	.	.	.	.	.	.	.	.	.	.	.
			c92552_g2_i2	Score: 2.2	gi|565357537|ref|XM_006345536.1|	168	3e-81	PREDICTED: Solanum tuberosum double-stranded RNA-specific adenosine deaminase-like (LOC102587689), transcript variant X3, mRNA	gi|747045570|ref|XP_011094736.1|	1425	0	PREDICTED: tRNA-specific adenosine deaminase 1 [Sesamum indicum]	sp|Q9V3R6|ADAT1_DROME	145	E:5e-37	RecName:^	.	.	.	.	Metazoa;			Hexapoda;		Full=tRNA-specific	adenosine	deaminase	Ecdysozoa;	Arthropoda;	.	.	.	K15440|TAD1, ADAT1; tRNA-specific adenosine deaminase 1 [EC:3.5.4.34]	.
			c94284_g1_i3	Score: 2.5	gi|628347598|ref|XM_007751405.1|	544	0	Cladophialophora psammophila CBS 110553 formate dehydrogenase partial mRNA	gi|671175162|ref|XP_008728045.1|	1938	0	formate dehydrogenase [Cladophialophora carrionii CBS 160.54]	sp|Q03134|FDH_EMENI	652	E:0	RecName:^	.	.	.	.	Dikarya;			Eurotiomycetes;		Full=Probable	formate	dehydrogenase;^Eukaryota;	Ascomycota;	Pezizomycotina;	.	.	.	K00122|FDH; formate dehydrogenase [EC:1.2.1.2]	map01200|Carbon metabolism;map01100|Metabolic pathways;map00630|Glyoxylate and dicarboxylate metabolism;map01120|Microbial metabolism in diverse environments;map00680|Methane metabolism
			c79871_g1_i1	Score: 2.2	gi|628275148|ref|XM_007754243.1|	494	0	Cladophialophora yegresii CBS 114405 acetyl-CoA carboxylase partial mRNA	gi|759202820|gb|KIV80240.1|	2321	0	hypothetical protein PV11_07754 [Exophiala sideris]	sp|P78820|ACAC_SCHPO	701	E:0	RecName:^	.	.	.	.	Ascomycota;			Schizosaccharomycetales;		Full=Acetyl-CoA	carboxylase;^Eukaryota;	Fungi;	Taphrinomycotina;	Schizosaccharomycetes;	.	.	.	K11262|ACACA; acetyl-CoA carboxylase / biotin carboxylase 1 [EC:6.4.1.2 6.3.4.14]	map00620|Pyruvate metabolism;map01212|Fatty acid metabolism;map00640|Propanoate metabolism;map00254|Aflatoxin biosynthesis;map04922|Glucagon signaling pathway;map00061|Fatty acid biosynthesis;map01110|Biosynthesis of secondary metabolites;map04152|AMPK signaling pathway;map04910|Insulin signaling pathway;map01100|Metabolic pathways
			c90319_g3_i3	Score: 2.5	gi|593795909|ref|XM_007160931.1|	288	4e-148	Phaseolus vulgaris hypothetical protein (PHAVU_001G034100g) mRNA, complete cds	gi|747069773|ref|XP_011081694.1|	1602	0	PREDICTED: pollen-specific protein SF21-like [Sesamum indicum]	sp|O23969|SF21_HELAN	446	E:2e-153	RecName:^	.	.	.	.	Streptophyta;			Spermatophyta;		Full=Pollen-specific	protein	SF21;^Eukaryota;	Embryophyta;	Tracheophyta;	.	.	.	.	.
			c85132_g1_i1	Score: 2.5	gi|590704390|ref|XM_007047083.1|	58	3e-20	Theobroma cacao Methyl esterase 10, putative (TCM_000544) mRNA, complete cds	gi|848855589|ref|XP_012853011.1|	512	5e-94	PREDICTED: methylesterase 10 [Erythranthe guttatus]	sp|Q8S9K8|MES10_ARATH	152	E:5e-68	RecName:^	.	.	.	.	Embryophyta;			Magnoliophyta;		Full=Methylesterase	10;^Eukaryota;	Viridiplantae;	Tracheophyta;	Spermatophyta;	.	.	.	.	.
			c76836_g1_i2	Score: 0.5	gi|147845752|emb|AM427583.2|	106	5e-47	Vitis vinifera contig VV78X031872.8, whole genome shotgun sequence	.	.	.	.	.	.	.	.	.	.	.	.	.	.	.	.	.	.	.	.	.	.	.	.	.	.	.
			c134256_g1_i1	Score: 2.0	.	.	.	.	.	.	.	.	.	.	.	.	.	.	.	.	.	.	.	.	.	.	.	.	.	.	.	.	.	.	.
			c59500_g1_i2	Score: 2.5	.	.	.	.	.	.	.	.	.	.	.	.	.	.	.	.	.	.	.	.	.	.	.	.	.	.	.	.	.	.	.
			c45334_g1_i1	Score: 2.5	.	.	.	.	.	.	.	.	.	.	.	.	.	.	.	.	.	.	.	.	.	.	.	.	.	.	.	.	.	.	.
			c13534_g1_i1	Score: 2.5	.	.	.	.	gi|802786584|ref|XP_012091710.1|	133	6e-08	PREDICTED: uncharacterized protein LOC105649618 [Jatropha curcas]	.	.	.	.	.	.	.	.	.	.	.	.	.	.	.	.	.	.	.	.	.	.	.
			c5061_g1_i1	Score: 2.5	gi|571454506|ref|XM_006579749.1|	113	2e-51	PREDICTED: Glycine max CDPK-related kinase 5-like (LOC100803313), transcript variant X2, mRNA	gi|449448514|ref|XP_004142011.1|	496	1e-57	PREDICTED: CDPK-related kinase 5 [Cucumis sativus]	sp|P53681|CRK_DAUCA	168	E:8e-49	RecName:^	.	.	.	.	Streptophyta;			Spermatophyta;		Full=CDPK-related	protein	kinase;^Eukaryota;	Embryophyta;	Tracheophyta;	.	.	.	.	.
			c47168_g1_i1	Score: 2.5	.	.	.	.	.	.	.	.	.	.	.	.	.	.	.	.	.	.	.	.	.	.	.	.	.	.	.	.	.	.	.
			c105020_g1_i1	Score: 2.5	.	.	.	.	gi|590049961|gb|EXK77485.1|	327	2e-36	hypothetical protein FOQG_17798 [Fusarium oxysporum f. sp. raphani 54005]	.	.	.	.	.	.	.	.	.	.	.	.	.	.	.	.	.	.	.	.	.	.	.
			c111618_g1_i1	Score: 2.5	.	.	.	.	gi|778672449|ref|XP_011649811.1|	207	1e-17	PREDICTED: peptidyl-prolyl cis-trans isomerase CYP95 isoform X4 [Cucumis sativus]	.	.	.	.	.	.	.	.	.	.	.	.	.	.	.	.	.	.	.	.	.	.	.
			c114733_g1_i1	Score: 2.2	.	.	.	.	.	.	.	.	.	.	.	.	.	.	.	.	.	.	.	.	.	.	.	.	.	.	.	.	.	.	.
ofr-miR159f-3p	AUUGGAGUGAAGGGAGCUCCA	19	c96512_g2_i2	Score: 2.2	.	.	.	.	.	.	.	.	sp|P04323|POL3_DROME	226	E:8e-78	RecName:^	.	.	.	.	transposon			Ecdysozoa;		Full=Retrovirus-related	Pol	polyprotein	17.6;^Eukaryota;	Metazoa;	.	.	.	.	.
			c94499_g2_i5	Score: 1.0	gi|565390831|ref|XM_006361076.1|	238	5e-120	PREDICTED: Solanum tuberosum transcription factor GAMYB-like (LOC102590821), transcript variant X1, mRNA	.	.	.	.	sp|Q0JIC2|GAM1_ORYSJ	273	E:4e-79	RecName:^	.	.	.	.	Streptophyta;			Spermatophyta;		Full=Transcription	factor	GAMYB;^Eukaryota;	Embryophyta;	Tracheophyta;	.	.	.	K09422|MYBP; myb proto-oncogene protein, plant	.
			c94499_g1_i1	Score: 0.5	gi|510794271|gb|KF059432.1|	316	2e-163	Salvia miltiorrhiza MYB-related transcription factor (MYB78) mRNA, complete cds	.	.	.	.	sp|A2WW87|GAM1_ORYSI	303	E:2e-90	RecName:^	.	.	.	.	Streptophyta;			Spermatophyta;		Full=Transcription	factor	GAMYB;^Eukaryota;	Embryophyta;	Tracheophyta;	.	.	.	.	.
			c79798_g1_i1	Score: 2.5	.	.	.	.	gi|661893825|emb|CDP02266.1|	2061	0	unnamed protein product [Coffea canephora]	.	.	.	.	.	.	.	.	PF07059.7	DUF1336	Protein	function		.	c79798_g1_i1|m.11775	358-2055[+]	of	unknown	.	.	.	.	.
			c94405_g2_i2	Score: 2.2	.	.	.	.	.	.	.	.	.	.	.	.	.	.	.	.	.	.	.	.	.	.	.	.	.	.	.	.	.	.	.
			c70662_g1_i1	Score: 2.5	gi|565380649|ref|XM_006356647.1|	191	5e-94	PREDICTED: Solanum tuberosum probable auxin efflux carrier component 6-like (LOC102584655), mRNA	gi|350539579|ref|NP_001234199.1|	2004	0	auxin efflux facilitator SlPIN6 [Solanum lycopersicum]	sp|Q9SQH6|PIN6_ARATH	645	E:0	RecName:^	.	.	.	.	component			Streptophyta;		Full=Probable	auxin	efflux	6;^Eukaryota;	Viridiplantae;	.	.	.	K13947|PIN; auxin efflux carrier family	.
			c83793_g1_i1	Score: 2.5	.	.	.	.	.	.	.	.	.	.	.	.	.	.	.	.	.	.	.	.	.	.	.	.	.	.	.	.	.	.	.
			c94582_g1_i1	Score: 2.5	.	.	.	.	gi|747081531|ref|XP_011088043.1|	1060	2e-135	PREDICTED: F-box protein SKIP22-like [Sesamum indicum]	sp|Q9ZUB8|SKI22_ARATH	161	E:5e-42	RecName:^	.	.	.	.	Streptophyta;			Spermatophyta;		Full=F-box	protein	SKIP22;^Eukaryota;	Embryophyta;	Tracheophyta;	.	.	.	K10293|FBXO7; F-box protein 7	.
			c76315_g1_i3	Score: 2.0	gi|260064210|gb|AC238435.1|	87	2e-36	Solanum lycopersicum chromosome 3 clone C03HBa0001E15, complete sequence	.	.	.	.	.	.	.	.	.	.	.	.	.	.	.	.	.	.	.	.	.	.	.	.	.	.	.
			c72435_g1_i1	Score: 2.5	.	.	.	.	gi|747099816|ref|XP_011097970.1|	200	9e-14	PREDICTED: uncharacterized protein LOC105176765 [Sesamum indicum]	.	.	.	.	sp|A2WW87|GAM1_ORYSI	55.1	E:8e-07	RecName:^	Full=Transcription			Viridiplantae;		.	c72435_g1_i1|m.21882	2-1411[+]	factor	GAMYB;^Eukaryota;	.	.	.	.	.
			c76836_g1_i2	Score: 2.0	gi|147845752|emb|AM427583.2|	106	5e-47	Vitis vinifera contig VV78X031872.8, whole genome shotgun sequence	.	.	.	.	.	.	.	.	.	.	.	.	.	.	.	.	.	.	.	.	.	.	.	.	.	.	.
			c112688_g1_i1	Score: 2.5	.	.	.	.	.	.	.	.	.	.	.	.	.	.	.	.	.	.	.	.	.	.	.	.	.	.	.	.	.	.	.
			c50452_g1_i1	Score: 2.5	.	.	.	.	.	.	.	.	.	.	.	.	.	.	.	.	.	.	.	.	.	.	.	.	.	.	.	.	.	.	.
			c92556_g2_i1	Score: 2.5	.	.	.	.	gi|747042755|ref|XP_011080144.1|	520	1e-58	PREDICTED: protein ROOT HAIR DEFECTIVE 3-like [Sesamum indicum]	sp|P93042|RHD3_ARATH	150	E:3e-40	RecName:^	.	.	.	.	3;	Eukaryota;		Embryophyta;		Full=Protein	ROOT	HAIR	Viridiplantae;	Streptophyta;	.	.	.	.	.
			c54811_g1_i1	Score: 2.5	.	.	.	.	.	.	.	.	.	.	.	.	.	.	.	.	.	.	.	.	.	.	.	.	.	.	.	.	.	.	.
			c61558_g1_i1	Score: 2.0	.	.	.	.	gi|747098803|ref|XP_011097431.1|	240	3e-21	PREDICTED: uncharacterized protein LOC105176358 [Sesamum indicum]	.	.	.	.	.	.	.	.	.	.	.	.	.	.	c61558_g1_i1|m.45994	2-346[-]	.	.	.	.	.	.	.
			c140625_g1_i1	Score: 2.5	.	.	.	.	.	.	.	.	.	.	.	.	.	.	.	.	.	.	.	.	.	.	.	.	.	.	.	.	.	.	.
			c17461_g1_i1	Score: 2.5	.	.	.	.	.	.	.	.	.	.	.	.	.	.	.	.	.	.	.	.	.	.	.	.	.	.	.	.	.	.	.
			c112908_g1_i1	Score: 2.5	.	.	.	.	.	.	.	.	.	.	.	.	.	.	.	.	.	.	.	.	.	.	.	.	.	.	.	.	.	.	.
ofr-miR159g-3p	UUUGGAGUGAAGGGAGUUCUG	30	c96246_g1_i2	Score: 2.5	gi|46358126|gb|AC147407.10|	48	5e-14	Medicago truncatula clone mth2-159b14, complete sequence	.	.	.	.	sp|P10978|POLX_TOBAC	424	E:2e-133	RecName:^	.	.	.	.	transposon			Viridiplantae;		Full=Retrovirus-related	Pol	polyprotein	TNT	1-94;^Eukaryota;	.	.	.	.	.
			c96409_g2_i2	Score: 1.8	.	.	.	.	.	.	.	.	sp|P11369|POL2_MOUSE	162	E:1e-38	RecName:^	.	.	.	.	Metazoa;			Vertebrata;		Full=Retrovirus-related	Pol	polyprotein	Chordata;	Craniata;	.	.	.	.	.
			c92991_g1_i6	Score: 2.5	gi|480354983|gb|KC488319.1|	364	0	Vitis amurensis calcium-dependent protein kinase 1e (CDPK1e) mRNA, complete cds	.	.	.	.	sp|Q38868|CDPK9_ARATH	520	E:7e-170	RecName:^	.	.	.	.	Viridiplantae;			Tracheophyta;		Full=Calcium-dependent	protein	kinase	Streptophyta;	Embryophyta;	.	.	.	K13412|CPK; calcium-dependent protein kinase [EC:2.7.11.1]	map04626|Plant-pathogen interaction;map05145|Toxoplasmosis
			c96512_g2_i2	Score: 2.2	.	.	.	.	.	.	.	.	sp|P04323|POL3_DROME	226	E:8e-78	RecName:^	.	.	.	.	transposon			Ecdysozoa;		Full=Retrovirus-related	Pol	polyprotein	17.6;^Eukaryota;	Metazoa;	.	.	.	.	.
			c90088_g3_i4	Score: 2.5	gi|565367090|ref|XM_006350150.1|	1046	0	PREDICTED: Solanum tuberosum magnesium-chelatase subunit ChlD, chloroplastic-like (LOC102584630), mRNA	.	.	.	.	sp|O24133|CHLD_TOBAC	1143	E:0	RecName:^	.	.	.	.	Viridiplantae;			Tracheophyta;		Full=Magnesium-chelatase	subunit	ChlD,	Streptophyta;	Embryophyta;	.	.	.	.	.
			c94999_g2_i3	Score: 2.5	.	.	.	.	.	.	.	.	sp|Q9MUK5|TOC64_PEA	378	E:3e-117	RecName:^	.	.	.	.	membrane			64;	Eukaryota;	Full=Translocon	at	the	of	chloroplasts	.	.	.	.	.
			c94499_g2_i5	Score: 0.8	gi|565390831|ref|XM_006361076.1|	238	5e-120	PREDICTED: Solanum tuberosum transcription factor GAMYB-like (LOC102590821), transcript variant X1, mRNA	.	.	.	.	sp|Q0JIC2|GAM1_ORYSJ	273	E:4e-79	RecName:^	.	.	.	.	Streptophyta;			Spermatophyta;		Full=Transcription	factor	GAMYB;^Eukaryota;	Embryophyta;	Tracheophyta;	.	.	.	K09422|MYBP; myb proto-oncogene protein, plant	.
			c94499_g1_i1	Score: 1.0	gi|510794271|gb|KF059432.1|	316	2e-163	Salvia miltiorrhiza MYB-related transcription factor (MYB78) mRNA, complete cds	.	.	.	.	sp|A2WW87|GAM1_ORYSI	303	E:2e-90	RecName:^	.	.	.	.	Streptophyta;			Spermatophyta;		Full=Transcription	factor	GAMYB;^Eukaryota;	Embryophyta;	Tracheophyta;	.	.	.	.	.
			c75976_g1_i2	Score: 2.5	.	.	.	.	.	.	.	.	.	.	.	.	.	.	.	.	.	.	.	.	.	.	.	.	.	.	.	.	.	.	.
			c83792_g1_i2	Score: 2.2	gi|565357323|ref|XM_006345432.1|	123	4e-56	PREDICTED: Solanum tuberosum subtilisin-like protease-like (LOC102579618), mRNA	gi|747047389|ref|XP_011069662.1|	3104	0	PREDICTED: subtilisin-like protease [Sesamum indicum]	sp|O65351|SUBL_ARATH	497	E:1e-162	RecName:^	.	.	.	.	Embryophyta;			Magnoliophyta;		Full=Subtilisin-like	protease;^Eukaryota;	Viridiplantae;	Tracheophyta;	Spermatophyta;	.	.	.	.	.
			c93037_g3_i4	Score: 2.2	.	.	.	.	.	.	.	.	.	.	.	.	.	.	.	.	.	.	.	.	.	.	.	.	.	.	.	.	.	.	.
			c92962_g1_i1	Score: 1.8	gi|255575234|ref|XM_002528475.1|	401	0	Ricinus communis hmg-CoA reductase, putative, mRNA	gi|747090457|ref|XP_011092919.1|	2457	0	PREDICTED: 3-hydroxy-3-methylglutaryl-coenzyme A reductase [Sesamum indicum]	sp|P48021|HMDH_CAMAC	877	E:0	RecName:^	.	.	.	.	Streptophyta;			Spermatophyta;		Full=3-hydroxy-3-methylglutaryl-coenzyme	A	reductase;^Eukaryota;	Embryophyta;	Tracheophyta;	.	.	.	.	.
			c78063_g1_i1	Score: 2.5	.	.	.	.	gi|747059484|ref|XP_011076127.1|	1874	0	PREDICTED: protein TRANSPARENT TESTA 12-like [Sesamum indicum]	sp|Q9LYT3|TT12_ARATH	308	E:4e-94	RecName:^	.	.	.	.	Viridiplantae;			Tracheophyta;		Full=Protein	TRANSPARENT	TESTA	Streptophyta;	Embryophyta;	.	.	.	K03327|TC.MATE, SLC47A, norM, mdtK, dinF; multidrug resistance protein, MATE family	.
			c83119_g2_i1	Score: 2.0	.	.	.	.	gi|595812694|ref|XP_007203452.1|	616	1e-80	hypothetical protein PRUPE_ppa022115mg [Prunus persica]	sp|P93295|M310_ARATH	125	E:1e-31	RecName:^	.	.	.	.	Viridiplantae;			Tracheophyta;		Full=Uncharacterized	mitochondrial	protein	Streptophyta;	Embryophyta;	.	.	.	.	.
			c87885_g1_i3	Score: 2.5	gi|565394929|ref|XM_006363045.1|	409	0	PREDICTED: Solanum tuberosum protein TRANSPARENT TESTA 12-like (LOC102599668), mRNA	gi|460371569|ref|XP_004231608.1|	1825	0	PREDICTED: protein TRANSPARENT TESTA 12-like [Solanum lycopersicum]	sp|Q9LYT3|TT12_ARATH	438	E:1e-144	RecName:^	.	.	.	.	Viridiplantae;			Tracheophyta;		Full=Protein	TRANSPARENT	TESTA	Streptophyta;	Embryophyta;	.	.	.	K03327|TC.MATE, SLC47A, norM, mdtK, dinF; multidrug resistance protein, MATE family	.
			c62043_g1_i1	Score: 2.5	.	.	.	.	.	.	.	.	.	.	.	.	.	.	.	.	.	.	.	.	.	.	.	.	.	.	.	.	.	.	.
			c94582_g1_i1	Score: 2.5	.	.	.	.	gi|747081531|ref|XP_011088043.1|	1060	2e-135	PREDICTED: F-box protein SKIP22-like [Sesamum indicum]	sp|Q9ZUB8|SKI22_ARATH	161	E:5e-42	RecName:^	.	.	.	.	Streptophyta;			Spermatophyta;		Full=F-box	protein	SKIP22;^Eukaryota;	Embryophyta;	Tracheophyta;	.	.	.	K10293|FBXO7; F-box protein 7	.
			c76315_g1_i3	Score: 2.5	gi|260064210|gb|AC238435.1|	87	2e-36	Solanum lycopersicum chromosome 3 clone C03HBa0001E15, complete sequence	.	.	.	.	.	.	.	.	.	.	.	.	.	.	.	.	.	.	.	.	.	.	.	.	.	.	.
			c72435_g1_i1	Score: 2.5	.	.	.	.	gi|747099816|ref|XP_011097970.1|	200	9e-14	PREDICTED: uncharacterized protein LOC105176765 [Sesamum indicum]	.	.	.	.	sp|A2WW87|GAM1_ORYSI	55.1	E:8e-07	RecName:^	Full=Transcription			Viridiplantae;		.	c72435_g1_i1|m.21882	2-1411[+]	factor	GAMYB;^Eukaryota;	.	.	.	.	.
			c76836_g1_i2	Score: 1.8	gi|147845752|emb|AM427583.2|	106	5e-47	Vitis vinifera contig VV78X031872.8, whole genome shotgun sequence	.	.	.	.	.	.	.	.	.	.	.	.	.	.	.	.	.	.	.	.	.	.	.	.	.	.	.
			c65202_g2_i1	Score: 2.2	.	.	.	.	.	.	.	.	.	.	.	.	.	.	.	.	.	.	.	.	.	.	.	.	.	.	.	.	.	.	.
			c61982_g1_i2	Score: 2.5	.	.	.	.	.	.	.	.	.	.	.	.	.	.	.	.	.	.	.	.	.	.	.	.	.	.	.	.	.	.	.
			c42530_g1_i1	Score: 2.5	.	.	.	.	.	.	.	.	.	.	.	.	.	.	.	.	.	.	.	.	.	.	.	.	.	.	.	.	.	.	.
			c33441_g1_i1	Score: 1.8	.	.	.	.	gi|747043475|ref|XP_011083967.1|	278	1e-26	PREDICTED: uncharacterized protein LOC105166335 isoform X2 [Sesamum indicum]	.	.	.	.	.	.	.	.	.	.	.	.	.	.	c33441_g1_i1|m.43526	1-366[+]	.	.	.	.	.	.	.
			c157900_g1_i1	Score: 2.5	.	.	.	.	.	.	.	.	.	.	.	.	.	.	.	.	.	.	.	.	.	.	.	.	.	.	.	.	.	.	.
			c34605_g1_i1	Score: 2.5	.	.	.	.	gi|590693789|ref|XP_007044431.1|	195	8e-16	Tir-nbs-lrr resistance protein, putative isoform 2 [Theobroma cacao]	.	.	.	.	.	.	.	.	.	.	.	.	.	.	.	.	.	.	.	.	.	.	.
			c133111_g1_i1	Score: 2.0	.	.	.	.	.	.	.	.	.	.	.	.	.	.	.	.	.	.	.	.	.	.	.	.	.	.	.	.	.	.	.
			c447_g1_i1	Score: 2.5	.	.	.	.	.	.	.	.	.	.	.	.	.	.	.	.	.	.	.	.	.	.	.	.	.	.	.	.	.	.	.
			c31487_g1_i1	Score: 2.5	gi|525507269|ref|NM_001280746.1|	179	3e-88	Cucumis sativus steroid sulfatase (microsomal), isozyme S (STS), mRNA	gi|525507270|ref|NP_001267675.1|	290	9e-29	steryl-sulfatase [Cucumis sativus]	sp|Q9SYJ4|RFS4_ARATH	90.9	E:5e-21	RecName:^	.	.	.	.	Viridiplantae;			Tracheophyta;		Full=Probable	galactinol--sucrose	galactosyltransferase	Streptophyta;	Embryophyta;	.	.	.	K06611|E2.4.1.67; stachyose synthetase [EC:2.4.1.67]	map00052|Galactose metabolism
			c41585_g1_i1	Score: 2.5	.	.	.	.	.	.	.	.	.	.	.	.	.	.	.	.	.	.	.	.	.	.	.	.	.	.	.	.	.	.	.
ofr-miR159h-3p	UUUGGAGUGAAGGGAGCUCUG	23	c95990_g4_i10	Score: 2.5	.	.	.	.	gi|604300016|gb|EYU19859.1|	794	6e-86	hypothetical protein MIMGU_mgv1a001139mg [Erythranthe guttata]	.	.	.	.	.	.	.	.	.	.	.	.	.	.	c95990_g4_i10|m.1305	3074-3739[-]	.	.	.	.	.	.	.
			c95492_g1_i1	Score: 2.5	gi|568821239|ref|XR_369244.1|	564	0	PREDICTED: Citrus sinensis DNA excision repair protein ERCC-6-like (LOC102613690), transcript variant X4, misc_RNA	.	.	.	.	sp|Q8BHK9|ERC6L_MOUSE	449	E:7e-134	RecName:^	.	.	.	.	ERCC-6-like;	Eukaryota;		Craniata;		Full=DNA	excision	repair	Metazoa;	Chordata;	.	.	.	.	.
			c95282_g1_i4	Score: 2.5	gi|568856033|ref|XM_006481532.1|	323	4e-167	PREDICTED: Citrus sinensis probable receptor protein kinase TMK1-like (LOC102625073), mRNA	.	.	.	.	sp|P43298|TMK1_ARATH	328	E:1e-93	RecName:^	.	.	.	.	TMK1;	Eukaryota;		Embryophyta;		Full=Probable	receptor	protein	Viridiplantae;	Streptophyta;	.	.	.	K00924|E2.7.1.-	.
			c94499_g2_i5	Score: 0.2	gi|565390831|ref|XM_006361076.1|	238	5e-120	PREDICTED: Solanum tuberosum transcription factor GAMYB-like (LOC102590821), transcript variant X1, mRNA	.	.	.	.	sp|Q0JIC2|GAM1_ORYSJ	273	E:4e-79	RecName:^	.	.	.	.	Streptophyta;			Spermatophyta;		Full=Transcription	factor	GAMYB;^Eukaryota;	Embryophyta;	Tracheophyta;	.	.	.	K09422|MYBP; myb proto-oncogene protein, plant	.
			c94499_g1_i1	Score: 0.5	gi|510794271|gb|KF059432.1|	316	2e-163	Salvia miltiorrhiza MYB-related transcription factor (MYB78) mRNA, complete cds	.	.	.	.	sp|A2WW87|GAM1_ORYSI	303	E:2e-90	RecName:^	.	.	.	.	Streptophyta;			Spermatophyta;		Full=Transcription	factor	GAMYB;^Eukaryota;	Embryophyta;	Tracheophyta;	.	.	.	.	.
			c92962_g1_i1	Score: 1.2	gi|255575234|ref|XM_002528475.1|	401	0	Ricinus communis hmg-CoA reductase, putative, mRNA	gi|747090457|ref|XP_011092919.1|	2457	0	PREDICTED: 3-hydroxy-3-methylglutaryl-coenzyme A reductase [Sesamum indicum]	sp|P48021|HMDH_CAMAC	877	E:0	RecName:^	.	.	.	.	Streptophyta;			Spermatophyta;		Full=3-hydroxy-3-methylglutaryl-coenzyme	A	reductase;^Eukaryota;	Embryophyta;	Tracheophyta;	.	.	.	.	.
			c78063_g1_i1	Score: 2.0	.	.	.	.	gi|747059484|ref|XP_011076127.1|	1874	0	PREDICTED: protein TRANSPARENT TESTA 12-like [Sesamum indicum]	sp|Q9LYT3|TT12_ARATH	308	E:4e-94	RecName:^	.	.	.	.	Viridiplantae;			Tracheophyta;		Full=Protein	TRANSPARENT	TESTA	Streptophyta;	Embryophyta;	.	.	.	K03327|TC.MATE, SLC47A, norM, mdtK, dinF; multidrug resistance protein, MATE family	.
			c94405_g2_i2	Score: 2.2	.	.	.	.	.	.	.	.	.	.	.	.	.	.	.	.	.	.	.	.	.	.	.	.	.	.	.	.	.	.	.
			c73100_g1_i2	Score: 2.5	gi|357454930|ref|XM_003597698.1|	268	8e-137	Medicago truncatula Rop guanine nucleotide exchange factor (MTR_2g101830) mRNA, complete cds	gi|747063526|ref|XP_011078313.1|	1866	0	PREDICTED: rop guanine nucleotide exchange factor 9-like [Sesamum indicum]	sp|Q9LV40|ROGF8_ARATH	575	E:0	RecName:^	.	.	.	.	factor			Streptophyta;		Full=Rho	guanine	nucleotide	8;^Eukaryota;	Viridiplantae;	.	.	.	.	.
			c76315_g1_i3	Score: 2.0	gi|260064210|gb|AC238435.1|	87	2e-36	Solanum lycopersicum chromosome 3 clone C03HBa0001E15, complete sequence	.	.	.	.	.	.	.	.	.	.	.	.	.	.	.	.	.	.	.	.	.	.	.	.	.	.	.
			c72435_g1_i1	Score: 2.0	.	.	.	.	gi|747099816|ref|XP_011097970.1|	200	9e-14	PREDICTED: uncharacterized protein LOC105176765 [Sesamum indicum]	.	.	.	.	sp|A2WW87|GAM1_ORYSI	55.1	E:8e-07	RecName:^	Full=Transcription			Viridiplantae;		.	c72435_g1_i1|m.21882	2-1411[+]	factor	GAMYB;^Eukaryota;	.	.	.	.	.
			c76278_g1_i1	Score: 2.2	.	.	.	.	gi|747075504|ref|XP_011084789.1|	1311	2e-177	PREDICTED: ABC transporter I family member 6, chloroplastic [Sesamum indicum]	sp|Q9CAF5|AB6I_ARATH	425	E:4e-145	RecName:^	.	.	.	.	member			Viridiplantae;		Full=ABC	transporter	I	6,	chloroplastic;^Eukaryota;	.	.	.	K09013|sufC; Fe-S cluster assembly ATP-binding protein	.
			c90282_g2_i3	Score: 2.5	.	.	.	.	.	.	.	.	.	.	.	.	.	.	.	.	.	.	.	.	.	.	.	.	.	.	.	.	.	.	.
			c86033_g2_i5	Score: 2.5	.	.	.	.	gi|747074273|ref|XP_011084121.1|	213	2e-15	PREDICTED: CCR4-NOT transcription complex subunit 10 [Sesamum indicum]	.	.	.	.	.	.	.	.	.	.	.	.	.	.	.	.	.	.	.	.	.	.	.
			c76836_g1_i2	Score: 1.2	gi|147845752|emb|AM427583.2|	106	5e-47	Vitis vinifera contig VV78X031872.8, whole genome shotgun sequence	.	.	.	.	.	.	.	.	.	.	.	.	.	.	.	.	.	.	.	.	.	.	.	.	.	.	.
			c112688_g1_i1	Score: 2.2	.	.	.	.	.	.	.	.	.	.	.	.	.	.	.	.	.	.	.	.	.	.	.	.	.	.	.	.	.	.	.
			c56011_g1_i1	Score: 2.5	.	.	.	.	.	.	.	.	.	.	.	.	.	.	.	.	.	.	.	.	.	.	.	.	.	.	.	.	.	.	.
			c26695_g1_i1	Score: 2.5	.	.	.	.	gi|747059484|ref|XP_011076127.1|	355	1e-36	PREDICTED: protein TRANSPARENT TESTA 12-like [Sesamum indicum]	sp|Q9LYT3|TT12_ARATH	84	E:2e-17	RecName:^	.	.	.	.	Viridiplantae;			Tracheophyta;		Full=Protein	TRANSPARENT	TESTA	Streptophyta;	Embryophyta;	.	.	.	K03327|TC.MATE, SLC47A, norM, mdtK, dinF; multidrug resistance protein, MATE family	.
			c33441_g1_i1	Score: 2.0	.	.	.	.	gi|747043475|ref|XP_011083967.1|	278	1e-26	PREDICTED: uncharacterized protein LOC105166335 isoform X2 [Sesamum indicum]	.	.	.	.	.	.	.	.	.	.	.	.	.	.	c33441_g1_i1|m.43526	1-366[+]	.	.	.	.	.	.	.
			c33690_g1_i1	Score: 2.2	.	.	.	.	.	.	.	.	.	.	.	.	.	.	.	.	.	.	.	.	.	.	.	.	.	.	.	.	.	.	.
			c61558_g1_i1	Score: 2.5	.	.	.	.	gi|747098803|ref|XP_011097431.1|	240	3e-21	PREDICTED: uncharacterized protein LOC105176358 [Sesamum indicum]	.	.	.	.	.	.	.	.	.	.	.	.	.	.	c61558_g1_i1|m.45994	2-346[-]	.	.	.	.	.	.	.
			c142814_g1_i1	Score: 2.5	.	.	.	.	.	.	.	.	.	.	.	.	.	.	.	.	.	.	.	.	.	.	.	.	.	.	.	.	.	.	.
			c17461_g1_i1	Score: 2.5	.	.	.	.	.	.	.	.	.	.	.	.	.	.	.	.	.	.	.	.	.	.	.	.	.	.	.	.	.	.	.
ofr-miR159j-3p	UUUGGAUUGAAGGGAGCUCUG	26	c96409_g2_i2	Score: 1.8	.	.	.	.	.	.	.	.	sp|P11369|POL2_MOUSE	162	E:1e-38	RecName:^	.	.	.	.	Metazoa;			Vertebrata;		Full=Retrovirus-related	Pol	polyprotein	Chordata;	Craniata;	.	.	.	.	.
			c65855_g1_i2	Score: 2.2	.	.	.	.	.	.	.	.	sp|P93295|M310_ARATH	118	E:2e-28	RecName:^	.	.	.	.	Viridiplantae;			Tracheophyta;		Full=Uncharacterized	mitochondrial	protein	Streptophyta;	Embryophyta;	.	.	.	.	.
			c92450_g1_i1	Score: 2.0	.	.	.	.	.	.	.	.	sp|Q9FJE6|PP437_ARATH	961	E:0	RecName:^	.	.	.	.	At5g59900;	Eukaryota;		Embryophyta;		Full=Putative	pentatricopeptide	repeat-containing	Viridiplantae;	Streptophyta;	.	.	.	.	.
			c89545_g2_i1	Score: 2.5	gi|567919479|ref|XM_006451683.1|	71	4e-27	Citrus clementina hypothetical protein (CICLE_v10010617mg) mRNA, complete cds	.	.	.	.	.	.	.	.	.	.	.	.	PF12868.2	DUF3824	Domain	function		.	c89545_g2_i1|m.6397	632-1966[+]	of	unknwon	.	.	.	.	.
			c94499_g2_i5	Score: 1.2	gi|565390831|ref|XM_006361076.1|	238	5e-120	PREDICTED: Solanum tuberosum transcription factor GAMYB-like (LOC102590821), transcript variant X1, mRNA	.	.	.	.	sp|Q0JIC2|GAM1_ORYSJ	273	E:4e-79	RecName:^	.	.	.	.	Streptophyta;			Spermatophyta;		Full=Transcription	factor	GAMYB;^Eukaryota;	Embryophyta;	Tracheophyta;	.	.	.	K09422|MYBP; myb proto-oncogene protein, plant	.
			c94499_g1_i1	Score: 1.5	gi|510794271|gb|KF059432.1|	316	2e-163	Salvia miltiorrhiza MYB-related transcription factor (MYB78) mRNA, complete cds	.	.	.	.	sp|A2WW87|GAM1_ORYSI	303	E:2e-90	RecName:^	.	.	.	.	Streptophyta;			Spermatophyta;		Full=Transcription	factor	GAMYB;^Eukaryota;	Embryophyta;	Tracheophyta;	.	.	.	.	.
			c92962_g1_i1	Score: 2.2	gi|255575234|ref|XM_002528475.1|	401	0	Ricinus communis hmg-CoA reductase, putative, mRNA	gi|747090457|ref|XP_011092919.1|	2457	0	PREDICTED: 3-hydroxy-3-methylglutaryl-coenzyme A reductase [Sesamum indicum]	sp|P48021|HMDH_CAMAC	877	E:0	RecName:^	.	.	.	.	Streptophyta;			Spermatophyta;		Full=3-hydroxy-3-methylglutaryl-coenzyme	A	reductase;^Eukaryota;	Embryophyta;	Tracheophyta;	.	.	.	.	.
			c94405_g2_i2	Score: 1.8	.	.	.	.	.	.	.	.	.	.	.	.	.	.	.	.	.	.	.	.	.	.	.	.	.	.	.	.	.	.	.
			c83119_g2_i1	Score: 2.0	.	.	.	.	gi|595812694|ref|XP_007203452.1|	616	1e-80	hypothetical protein PRUPE_ppa022115mg [Prunus persica]	sp|P93295|M310_ARATH	125	E:1e-31	RecName:^	.	.	.	.	Viridiplantae;			Tracheophyta;		Full=Uncharacterized	mitochondrial	protein	Streptophyta;	Embryophyta;	.	.	.	.	.
			c93232_g10_i2	Score: 2.0	.	.	.	.	gi|747084653|ref|XP_011089746.1|	1058	3e-131	PREDICTED: receptor-like protein 2 [Sesamum indicum]	sp|Q9SHI3|RLP2_ARATH	316	E:7e-96	RecName:^	.	.	.	.	Streptophyta;			Spermatophyta;		Full=Receptor-like	protein	2;^Eukaryota;	Embryophyta;	Tracheophyta;	.	.	.	.	.
			c96484_g1_i2	Score: 2.5	.	.	.	.	.	.	.	.	.	.	.	.	.	.	.	.	.	.	.	.	.	.	c96484_g1_i2|m.20072	499-1545[-]	.	.	.	.	.	.	.
			c76315_g1_i3	Score: 1.5	gi|260064210|gb|AC238435.1|	87	2e-36	Solanum lycopersicum chromosome 3 clone C03HBa0001E15, complete sequence	.	.	.	.	.	.	.	.	.	.	.	.	.	.	.	.	.	.	.	.	.	.	.	.	.	.	.
			c72435_g1_i1	Score: 1.0	.	.	.	.	gi|747099816|ref|XP_011097970.1|	200	9e-14	PREDICTED: uncharacterized protein LOC105176765 [Sesamum indicum]	.	.	.	.	sp|A2WW87|GAM1_ORYSI	55.1	E:8e-07	RecName:^	Full=Transcription			Viridiplantae;		.	c72435_g1_i1|m.21882	2-1411[+]	factor	GAMYB;^Eukaryota;	.	.	.	.	.
			c89545_g1_i1	Score: 2.5	gi|567919479|ref|XM_006451683.1|	57	1e-19	Citrus clementina hypothetical protein (CICLE_v10010617mg) mRNA, complete cds	gi|747100334|ref|XP_011098254.1|	421	2e-43	PREDICTED: uncharacterized protein LOC105176957 [Sesamum indicum]	.	.	.	.	.	.	.	.	.	.	.	.	.	.	c89545_g1_i1|m.22655	209-817[+]	.	.	.	.	.	.	.
			c90816_g1_i2	Score: 2.0	gi|58257681|dbj|AB032537.2|	185	6e-91	Nicotiana tabacum B25 mRNA for hypothetical protein, complete cds	gi|661887050|emb|CDP09459.1|	746	2e-93	unnamed protein product [Coffea canephora]	sp|A2WW87|GAM1_ORYSI	127	E:2e-31	RecName:^	.	.	.	.	Streptophyta;			Spermatophyta;		Full=Transcription	factor	GAMYB;^Eukaryota;	Embryophyta;	Tracheophyta;	.	.	.	.	.
			c76836_g1_i2	Score: 0.2	gi|147845752|emb|AM427583.2|	106	5e-47	Vitis vinifera contig VV78X031872.8, whole genome shotgun sequence	.	.	.	.	.	.	.	.	.	.	.	.	.	.	.	.	.	.	.	.	.	.	.	.	.	.	.
			c1903_g1_i1	Score: 2.2	.	.	.	.	gi|595812694|ref|XP_007203452.1|	320	2e-52	hypothetical protein PRUPE_ppa022115mg [Prunus persica]	sp|P0C2F6|RNHX1_ARATH	70.9	E:1e-17	RecName:^	.	.	.	.	At1g65750;	Eukaryota;		Embryophyta;		Full=Putative	ribonuclease	H	Viridiplantae;	Streptophyta;	.	.	.	.	.
			c46415_g1_i1	Score: 2.5	.	.	.	.	.	.	.	.	.	.	.	.	.	.	.	.	.	.	.	.	.	.	.	.	.	.	.	.	.	.	.
			c94644_g2_i1	Score: 2.2	.	.	.	.	gi|848926078|ref|XP_012858867.1|	487	2e-56	PREDICTED: uncharacterized protein LOC105978008 [Erythranthe guttatus]	.	.	.	.	.	.	.	.	.	.	.	.	.	.	c94644_g2_i1|m.33777	290-706[-]	.	.	.	.	.	.	.
			c92556_g2_i1	Score: 2.2	.	.	.	.	gi|747042755|ref|XP_011080144.1|	520	1e-58	PREDICTED: protein ROOT HAIR DEFECTIVE 3-like [Sesamum indicum]	sp|P93042|RHD3_ARATH	150	E:3e-40	RecName:^	.	.	.	.	3;	Eukaryota;		Embryophyta;		Full=Protein	ROOT	HAIR	Viridiplantae;	Streptophyta;	.	.	.	.	.
			c160745_g1_i1	Score: 2.0	.	.	.	.	.	.	.	.	.	.	.	.	.	.	.	.	.	.	.	.	.	.	.	.	.	.	.	.	.	.	.
			c133549_g1_i1	Score: 2.5	.	.	.	.	.	.	.	.	.	.	.	.	.	.	.	.	.	.	.	.	.	.	.	.	.	.	.	.	.	.	.
			c132051_g1_i1	Score: 2.2	.	.	.	.	.	.	.	.	.	.	.	.	.	.	.	.	.	.	.	.	.	.	.	.	.	.	.	.	.	.	.
			c56781_g1_i1	Score: 2.5	.	.	.	.	gi|747048174|ref|XP_011070087.1|	448	6e-52	PREDICTED: cAMP-regulated phosphoprotein 21-like [Sesamum indicum]	.	.	.	.	.	.	.	.	.	.	.	.	.	.	c56781_g1_i1|m.44695	2-355[+]	.	.	.	.	.	.	.
			c34367_g1_i1	Score: 2.2	.	.	.	.	gi|147832384|emb|CAN62290.1|	480	2e-56	hypothetical protein VITISV_017315 [Vitis vinifera]	sp|Q9FL63|Y5410_ARATH	70.9	E:1e-13	RecName:^	.	.	.	.	serine/threonine-protein			Viridiplantae;		Full=Inactive	leucine-rich	repeat	kinase	At5g24100;^Eukaryota;	.	.	.	.	.
			c124230_g1_i1	Score: 2.5	.	.	.	.	gi|700211525|gb|KGN66621.1|	169	7e-14	hypothetical protein Csa_1G650080 [Cucumis sativus]	.	.	.	.	.	.	.	.	.	.	.	.	.	.	.	.	.	.	.	.	.	.	.
ofr-miR160a-3p	GCGUAUGAGGAGCCAUGCAUA	10	c96511_g2_i1	Score: 1.5	gi|566179293|ref|XM_002310439.2|	824	0	Populus trichocarpa SET domain-containing family protein (POPTR_0007s02850g) mRNA, complete cds	.	.	.	.	sp|O23372|ATXR3_ARATH	1974	E:0	RecName:^	.	.	.	.	Viridiplantae;			Tracheophyta;		Full=Probable	histone-lysine	N-methyltransferase	Streptophyta;	Embryophyta;	.	.	.	.	.
			c96555_g1_i3	Score: 2.5	gi|307065641|gb|GQ872838.1|	63	2e-22	Cyperus rotundus clone Cyr_381 SSR marker genomic sequence	.	.	.	.	.	.	.	.	.	.	.	.	.	.	.	.	.	.	c96555_g1_i3|m.2610	703-1284[+]	.	.	.	.	.	.	.
			c64577_g1_i1	Score: 2.5	gi|349727510|emb|FQ394006.1|	695	0	Vitis vinifera clone SS0AFA23YB18	gi|747075534|ref|XP_011084806.1|	2324	0	PREDICTED: uncharacterized aarF domain-containing protein kinase At5g05200, chloroplastic [Sesamum indicum]	sp|Q9ASX5|Y5520_ARATH	820	E:0	RecName:^	.	.	.	.	kinase			Viridiplantae;		Full=Uncharacterized	aarF	domain-containing	At5g05200,	chloroplastic;^Eukaryota;	.	.	.	K08869|ADCK, ABC1; aarF domain-containing kinase	.
			c86817_g1_i2	Score: 2.5	.	.	.	.	gi|747072967|ref|XP_011083426.1|	1756	0	PREDICTED: pentatricopeptide repeat-containing protein At1g20300, mitochondrial [Sesamum indicum]	sp|Q9LN22|PPR54_ARATH	618	E:0	RecName:^	.	.	.	.	mitochondrial;	Eukaryota;		Embryophyta;		Full=Pentatricopeptide	repeat-containing	protein	Viridiplantae;	Streptophyta;	.	.	.	.	.
			c43786_g1_i1	Score: 2.5	.	.	.	.	gi|659071656|ref|XP_008461260.1|	564	1e-67	PREDICTED: uncharacterized protein LOC103499896 [Cucumis melo]	sp|Q9S7I6|RPK2_ARATH	83.6	E:5e-16	RecName:^	.	.	.	.	RPK2;	Eukaryota;		Embryophyta;		Full=LRR	receptor-like	serine/threonine-protein	Viridiplantae;	Streptophyta;	.	.	.	.	.
			c80818_g1_i2	Score: 2.5	.	.	.	.	.	.	.	.	.	.	.	.	.	.	.	.	.	.	.	.	.	.	.	.	.	.	.	.	.	.	.
			c34794_g1_i1	Score: 1.0	gi|396578539|gb|JX014007.1|	68	5e-26	Manihot esculenta precursor microRNA miR160d gene, complete sequence	.	.	.	.	.	.	.	.	.	.	.	.	.	.	.	.	.	.	.	.	.	.	.	.	.	.	.
			c72156_g1_i1	Score: 2.5	.	.	.	.	.	.	.	.	.	.	.	.	.	.	.	.	.	.	.	.	.	.	.	.	.	.	.	.	.	.	.
			c72374_g1_i1	Score: 2.0	.	.	.	.	gi|747101359|ref|XP_011098807.1|	310	1e-37	PREDICTED: uncharacterized protein LOC105177378 isoform X4 [Sesamum indicum]	.	.	.	.	.	.	.	.	.	.	.	.	.	.	c72374_g1_i1|m.32513	1-339[+]	sigP:1^21^0.689^YES	ExpAA=17.24^PredHel=1^Topology=o5-22i	.	.	.	.	.
			c132496_g1_i1	Score: 2.5	gi|628243213|ref|XM_007725777.1|	137	1e-64	Capronia coronata CBS 617.96 acetolactate synthase I/II/III large subunit partial mRNA	gi|759247169|gb|KIW23838.1|	765	1e-94	acetolactate synthase, large subunit, biosynthetic type [Cladophialophora immunda]	sp|P07342|ILVB_YEAST	217	E:4e-65	RecName:^	.	.	.	.	mitochondrial;	Eukaryota;		Ascomycota;		Full=Acetolactate	synthase	catalytic	Fungi;	Dikarya;	.	.	.	K01652|E2.2.1.6L, ilvB, ilvG, ilvI; acetolactate synthase I/II/III large subunit [EC:2.2.1.6]	map00650|Butanoate metabolism;map01210|2-Oxocarboxylic acid metabolism;map01230|Biosynthesis of amino acids;map00660|C5-Branched dibasic acid metabolism;map00770|Pantothenate and CoA biosynthesis;map01110|Biosynthesis of secondary metabolites;map01100|Metabolic pathways;map00290|Valine, leucine and isoleucine biosynthesis;map01130|Biosynthesis of antibiotics
ofr-miR160b-5p	UGCCUGGCUCCCUGUAUGCCA	5	c95268_g1_i2	Score: 2.5	.	.	.	.	.	.	.	.	sp|Q8RX01|Y3567_ARATH	474	E:2e-154	RecName:^	.	.	.	.	Viridiplantae;			Tracheophyta;		Full=BTB/POZ	domain-containing	protein	Streptophyta;	Embryophyta;	.	.	.	.	.
			c91786_g1_i2	Score: 0.0	gi|255578142|ref|XM_002529895.1|	174	2e-84	Ricinus communis Auxin response factor, putative, mRNA	.	.	.	.	sp|Q653H7|ARFR_ORYSJ	752	E:0	RecName:^	.	.	.	.	Viridiplantae;			Tracheophyta;		Full=Auxin	response	factor	Streptophyta;	Embryophyta;	.	.	.	.	.
			c77796_g1_i1	Score: 2.2	gi|58013370|gb|AY733075.1|	1343	0	Olea europaea plastidial delta-12 oleate desaturase (FAD6) mRNA, complete cds; nuclear gene for chloroplast product	gi|54873456|gb|AAV41001.1|	2199	0	chloroplast fatty acid desaturase 6 [Olea europaea subsp. europaea]	sp|P48627|FAD6C_BRANA	699	E:0	RecName:^	.	.	.	.	chloroplastic;	Eukaryota;		Embryophyta;		Full=Omega-6	fatty	acid	Viridiplantae;	Streptophyta;	.	.	.	.	.
			c63760_g1_i1	Score: 1.0	.	.	.	.	gi|848881093|ref|XP_012840916.1|	1036	5e-140	PREDICTED: putative serine/threonine-protein kinase [Erythranthe guttatus]	sp|P85193|PK01_HELAN	322	E:1e-104	RecName:^	.	.	.	.	Streptophyta;			Spermatophyta;		Full=Putative	serine/threonine-protein	kinase;^Eukaryota;	Embryophyta;	Tracheophyta;	.	.	.	.	.
			c84541_g1_i1	Score: 1.2	gi|565400429|ref|XM_006365670.1|	232	7e-117	PREDICTED: Solanum tuberosum auxin response factor 18-like (LOC102599257), mRNA	gi|747083818|ref|XP_011089289.1|	1788	0	PREDICTED: auxin response factor 22-like isoform X3 [Sesamum indicum]	sp|Q653H7|ARFR_ORYSJ	566	E:0	RecName:^	.	.	.	.	Viridiplantae;			Tracheophyta;		Full=Auxin	response	factor	Streptophyta;	Embryophyta;	.	.	.	.	.
ofr-miR160d	GCCUGGCUCCCUGUAUGCCA	1	c84541_g1_i1	Score: 1.2	gi|565400429|ref|XM_006365670.1|	232	7e-117	PREDICTED: Solanum tuberosum auxin response factor 18-like (LOC102599257), mRNA	gi|747083818|ref|XP_011089289.1|	1788	0	PREDICTED: auxin response factor 22-like isoform X3 [Sesamum indicum]	sp|Q653H7|ARFR_ORYSJ	566	E:0	RecName:^	.	.	.	.	Viridiplantae;			Tracheophyta;		Full=Auxin	response	factor	Streptophyta;	Embryophyta;	.	.	.	.	.
ofr-miR164	UGGAGAAGCAGGGUACGUGCA	13	c91383_g1_i4	Score: 2.5	gi|593638881|ref|XM_007143026.1|	190	5e-93	Phaseolus vulgaris hypothetical protein (PHAVU_007G042500g) mRNA, complete cds	.	.	.	.	sp|O60907|TBL1X_HUMAN	87.8	E:4e-16	RecName:^	.	.	.	.	Metazoa;			Vertebrata;		Full=F-box-like/WD	repeat-containing	protein	Chordata;	Craniata;	.	.	.	K04508|TBL1; transducin (beta)-like 1	map04310|Wnt signaling pathway
			c94278_g2_i5	Score: 2.5	gi|565389373|ref|XM_006360369.1|	1160	0	PREDICTED: Solanum tuberosum probable ATP-dependent RNA helicase DHX36-like (LOC102586003), mRNA	.	.	.	.	sp|Q8VHK9|DHX36_MOUSE	559	E:2e-175	RecName:^	.	.	.	.	DHX36;	Eukaryota;		Craniata;		Full=Probable	ATP-dependent	RNA	Metazoa;	Chordata;	.	.	.	K14442|DHX36, RHAU; ATP-dependent RNA helicase DHX36 [EC:3.6.4.13]	map03018|RNA degradation
			c94545_g2_i2	Score: 2.0	gi|225321367|dbj|AK319255.1|	891	0	Solanum lycopersicum cDNA, clone: LEFL1026BA02, HTC in leaf	.	.	.	.	sp|Q9ZQX6|ETOL1_ARATH	1217	E:0	RecName:^	.	.	.	.	Streptophyta;			Spermatophyta;		Full=ETO1-like	protein	1;^Eukaryota;	Embryophyta;	Tracheophyta;	.	.	.	.	.
			c90632_g1_i4	Score: 2.5	gi|567877222|ref|XM_006431138.1|	96	3e-41	Citrus clementina hypothetical protein (CICLE_v10012093mg) mRNA, complete cds	gi|720007392|ref|XP_010258290.1|	807	3e-107	PREDICTED: NAC domain-containing protein 100-like [Nelumbo nucifera]	sp|Q9FLJ2|NC100_ARATH	233	E:1e-83	RecName:^	.	.	.	.	Viridiplantae;			Tracheophyta;		Full=NAC	domain-containing	protein	Streptophyta;	Embryophyta;	.	.	.	.	.
			c78769_g1_i2	Score: 2.5	.	.	.	.	.	.	.	.	.	.	.	.	.	.	.	.	.	.	.	.	.	.	.	.	.	.	.	.	.	.	.
			c80699_g1_i1	Score: 1.0	.	.	.	.	.	.	.	.	.	.	.	.	.	.	.	.	.	.	.	.	.	.	.	.	.	.	.	.	.	.	.
			c85127_g1_i2	Score: 2.5	gi|357448004|ref|XM_003594230.1|	106	6e-47	Medicago truncatula hypothetical protein (MTR_2g026550) mRNA, complete cds	gi|747096061|ref|XP_011095934.1|	1090	1e-143	PREDICTED: leucine-rich repeat flightless-interacting protein 2 [Sesamum indicum]	.	.	.	.	.	.	.	.	.	.	.	.	.	.	c85127_g1_i2|m.24380	107-1234[-]	.	.	.	.	.	.	.
			c79908_g1_i1	Score: 2.0	gi|529406734|gb|KC920699.1|	38	4e-09	Camellia sinensis NAC transcription factor mRNA, complete cds	gi|747077262|ref|XP_011085744.1|	946	1e-122	PREDICTED: NAC domain-containing protein 100 [Sesamum indicum]	sp|Q9FLJ2|NC100_ARATH	313	E:3e-102	RecName:^	.	.	.	.	Viridiplantae;			Tracheophyta;		Full=NAC	domain-containing	protein	Streptophyta;	Embryophyta;	.	.	.	.	.
			c54663_g1_i1	Score: 2.0	gi|590612133|ref|XM_007022236.1|	128	3e-59	Theobroma cacao NAC domain-containing protein 21/22 isoform 1 (TCM_032479) mRNA, complete cds	gi|378405610|gb|AFB82644.1|	911	6e-118	NAC transcription factor [Camellia sinensis]	sp|Q84TE6|NAC22_ARATH	306	E:8e-100	RecName:^	.	.	.	.	Viridiplantae;			Tracheophyta;		Full=NAC	domain-containing	protein	Streptophyta;	Embryophyta;	.	.	.	.	.
			c34514_g1_i1	Score: 2.5	gi|225312672|dbj|AK320015.1|	56	1e-19	Solanum lycopersicum cDNA, clone: LEFL1004AG07, HTC in leaf	gi|460367080|ref|XP_004229403.1|	267	3e-26	PREDICTED: transmembrane protein 205 [Solanum lycopersicum]	.	.	.	.	.	.	.	.	.	.	.	.	.	.	.	.	.	.	.	.	.	.	.
			c47223_g2_i1	Score: 1.5	.	.	.	.	gi|747072711|ref|XP_011083280.1|	250	2e-23	PREDICTED: protein CUP-SHAPED COTYLEDON 2 [Sesamum indicum]	.	.	.	.	.	.	.	.	.	.	.	.	.	.	.	.	.	.	.	.	.	.	.
			c109973_g1_i1	Score: 2.5	.	.	.	.	.	.	.	.	.	.	.	.	.	.	.	.	.	.	.	.	.	.	.	.	.	.	.	.	.	.	.
			c130370_g1_i1	Score: 2.2	.	.	.	.	.	.	.	.	.	.	.	.	.	.	.	.	.	.	.	.	.	.	.	.	.	.	.	.	.	.	.
ofr-miR164a-3p	UGGAGAAGCAGGGCACGUGCA	7	c90632_g1_i4	Score: 2.0	gi|567877222|ref|XM_006431138.1|	96	3e-41	Citrus clementina hypothetical protein (CICLE_v10012093mg) mRNA, complete cds	gi|720007392|ref|XP_010258290.1|	807	3e-107	PREDICTED: NAC domain-containing protein 100-like [Nelumbo nucifera]	sp|Q9FLJ2|NC100_ARATH	233	E:1e-83	RecName:^	.	.	.	.	Viridiplantae;			Tracheophyta;		Full=NAC	domain-containing	protein	Streptophyta;	Embryophyta;	.	.	.	.	.
			c80699_g1_i1	Score: 0.5	.	.	.	.	.	.	.	.	.	.	.	.	.	.	.	.	.	.	.	.	.	.	.	.	.	.	.	.	.	.	.
			c79908_g1_i1	Score: 1.5	gi|529406734|gb|KC920699.1|	38	4e-09	Camellia sinensis NAC transcription factor mRNA, complete cds	gi|747077262|ref|XP_011085744.1|	946	1e-122	PREDICTED: NAC domain-containing protein 100 [Sesamum indicum]	sp|Q9FLJ2|NC100_ARATH	313	E:3e-102	RecName:^	.	.	.	.	Viridiplantae;			Tracheophyta;		Full=NAC	domain-containing	protein	Streptophyta;	Embryophyta;	.	.	.	.	.
			c54663_g1_i1	Score: 1.5	gi|590612133|ref|XM_007022236.1|	128	3e-59	Theobroma cacao NAC domain-containing protein 21/22 isoform 1 (TCM_032479) mRNA, complete cds	gi|378405610|gb|AFB82644.1|	911	6e-118	NAC transcription factor [Camellia sinensis]	sp|Q84TE6|NAC22_ARATH	306	E:8e-100	RecName:^	.	.	.	.	Viridiplantae;			Tracheophyta;		Full=NAC	domain-containing	protein	Streptophyta;	Embryophyta;	.	.	.	.	.
			c61034_g1_i1	Score: 2.5	.	.	.	.	gi|747057161|ref|XP_011074870.1|	376	1e-40	PREDICTED: glycine-rich protein 2-like [Sesamum indicum]	sp|P27484|GRP2_NICSY	95.5	E:9e-22	RecName:^	.	.	.	.	Streptophyta;			Spermatophyta;		Full=Glycine-rich	protein	2;^Eukaryota;	Embryophyta;	Tracheophyta;	.	.	.	.	.
			c34514_g1_i1	Score: 2.0	gi|225312672|dbj|AK320015.1|	56	1e-19	Solanum lycopersicum cDNA, clone: LEFL1004AG07, HTC in leaf	gi|460367080|ref|XP_004229403.1|	267	3e-26	PREDICTED: transmembrane protein 205 [Solanum lycopersicum]	.	.	.	.	.	.	.	.	.	.	.	.	.	.	.	.	.	.	.	.	.	.	.
			c47223_g2_i1	Score: 1.0	.	.	.	.	gi|747072711|ref|XP_011083280.1|	250	2e-23	PREDICTED: protein CUP-SHAPED COTYLEDON 2 [Sesamum indicum]	.	.	.	.	.	.	.	.	.	.	.	.	.	.	.	.	.	.	.	.	.	.	.
ofr-miR164b-3p	CAUGUGCCCAUCUUCACCAUC	11	c94470_g2_i6	Score: 2.5	gi|568861104|ref|XM_006483984.1|	461	0	PREDICTED: Citrus sinensis uncharacterized LOC102618827 (LOC102618827), mRNA	.	.	.	.	sp|Q8KN28|TFDB_DELAC	187	E:1e-48	RecName:^	.	.	.	.	Burkholderiales;			.	.	Full=2,4-dichlorophenol	6-monooxygenase;^Bacteria;	Proteobacteria;	Comamonadaceae;	Delftia	.	.	.	.	.
			c87022_g1_i1	Score: 2.5	gi|565360602|ref|XM_006346994.1|	426	0	PREDICTED: Solanum tuberosum probable allantoinase 1-like (LOC102596978), mRNA	gi|747096724|ref|XP_011096296.1|	2079	0	PREDICTED: allantoinase [Sesamum indicum]	sp|Q82LL4|ALLB_STRAW	315	E:7e-97	RecName:^	.	.	.	.	Streptomycineae;			.	.	Full=Allantoinase;^Bacteria;	Actinobacteria;	Actinobacteridae;	Streptomycetaceae;	Streptomyces	.	.	.	K01466|allB; allantoinase [EC:3.5.2.5]	map01100|Metabolic pathways;map01120|Microbial metabolism in diverse environments;map00230|Purine metabolism
			c91819_g2_i1	Score: 1.5	.	.	.	.	gi|747065926|ref|XP_011079625.1|	224	2e-16	PREDICTED: uncharacterized protein LOC105163099 [Sesamum indicum]	.	.	.	.	.	.	.	.	.	.	.	.	.	.	c91819_g2_i1|m.19267	3-1448[+]	.	ExpAA=24.11^PredHel=1^Topology=o449-471i	.	.	.	.	.
			c90692_g1_i2	Score: 2.5	gi|590590353|ref|XM_007016647.1|	455	0	Theobroma cacao Transducin/WD40 repeat-like superfamily protein isoform 1 (TCM_042036) mRNA, complete cds	gi|590590350|ref|XP_007016708.1|	1633	0	Transducin/WD40 repeat-like superfamily protein isoform 1 [Theobroma cacao]	sp|Q38884|EIF3I_ARATH	552	E:0	RecName:^	.	.	.	.	3			Viridiplantae;		Full=Eukaryotic	translation	initiation	subunit	I;^Eukaryota;	.	.	.	K03246|EIF3I; translation initiation factor 3 subunit I	map03013|RNA transport
			c76458_g1_i4	Score: 2.5	.	.	.	.	.	.	.	.	.	.	.	.	.	.	.	.	.	.	.	.	.	.	.	.	.	.	.	.	.	.	.
			c57942_g1_i1	Score: 2.5	.	.	.	.	.	.	.	.	.	.	.	.	.	.	.	.	.	.	.	.	.	.	.	.	.	.	.	.	.	.	.
			c59463_g1_i1	Score: 2.5	.	.	.	.	gi|747079018|ref|XP_011086692.1|	206	4e-18	PREDICTED: uncharacterized protein LOC105168337 [Sesamum indicum]	.	.	.	.	.	.	.	.	.	.	.	.	.	.	.	.	.	.	.	.	.	.	.
			c94312_g3_i1	Score: 2.0	gi|590562591|ref|XM_007009067.1|	149	4e-71	Theobroma cacao Emb:CAB81597.1 (TCM_042631) mRNA, complete cds	gi|747075847|ref|XP_011084973.1|	847	2e-109	PREDICTED: uncharacterized protein LOC105167097 [Sesamum indicum]	.	.	.	.	.	.	.	.	PF04788.7	DUF620	Protein	function		.	c94312_g3_i1|m.35206	2-649[+]	of	unknown	.	.	.	.	.
			c92330_g2_i1	Score: 2.5	.	.	.	.	.	.	.	.	.	.	.	.	.	.	.	.	.	.	.	.	.	.	.	.	.	.	.	.	.	.	.
			c66158_g1_i2	Score: 2.0	.	.	.	.	.	.	.	.	.	.	.	.	.	.	.	.	.	.	.	.	.	.	.	.	.	.	.	.	.	.	.
			c30627_g1_i1	Score: 2.5	gi|206206132|gb|EU722897.1|	89	3e-38	Platanus x acerifolia kinase-like protein pac.W.Ch.151-st pseudogene, partial sequence	gi|848918896|ref|XP_012856602.1|	381	3e-41	PREDICTED: wall-associated receptor kinase-like 8 [Erythranthe guttatus]	sp|Q9LN59|WAKLK_ARATH	129	E:2e-34	RecName:^	.	.	.	.	11;	Eukaryota;		Embryophyta;		Full=Putative	wall-associated	receptor	Viridiplantae;	Streptophyta;	.	.	.	.	.
ofr-miR164c	UGGAGAAGCAGGGCACGUGCG	11	c96395_g1_i5	Score: 2.5	gi|590564565|ref|XM_007009635.1|	903	0	Theobroma cacao Regulator of nonsense transcripts 2 isoform 3 (TCM_043050) mRNA, complete cds	.	.	.	.	sp|Q9HAU5|RENT2_HUMAN	467	E:9e-137	RecName:^	.	.	.	.	2;	Eukaryota;		Craniata;		Full=Regulator	of	nonsense	Metazoa;	Chordata;	.	.	.	K14327|UPF2, RENT2; regulator of nonsense transcripts 2	map03015|mRNA surveillance pathway;map03013|RNA transport
			c83977_g1_i1	Score: 2.5	gi|590582216|ref|XM_007014500.1|	427	0	Theobroma cacao Kinase protein with adenine nucleotide alpha hydrolases-like domain, putative isoform 2 (TCM_039769) mRNA, complete cds	.	.	.	.	sp|Q8S8S7|PUB34_ARATH	380	E:3e-116	RecName:^	.	.	.	.	Viridiplantae;			Tracheophyta;		Full=U-box	domain-containing	protein	Streptophyta;	Embryophyta;	.	.	.	.	.
			c95539_g1_i3	Score: 2.5	gi|595818278|ref|XM_007204263.1|	242	3e-122	Prunus persica hypothetical protein (PRUPE_ppa004299mg) mRNA, complete cds	gi|359476719|ref|XP_002271958.2|	1268	2e-163	PREDICTED: zinc finger protein NUTCRACKER [Vitis vinifera]	sp|Q9ZWA6|MGP_ARATH	310	E:2e-94	RecName:^	.	.	.	.	Viridiplantae;			Tracheophyta;		Full=Zinc	finger	protein	Streptophyta;	Embryophyta;	.	.	.	.	.
			c96248_g2_i2	Score: 2.5	gi|225312925|dbj|AK320267.1|	362	0	Solanum lycopersicum cDNA, clone: LEFL1007BA09, HTC in leaf	gi|747058421|ref|XP_011075549.1|	1346	3e-174	PREDICTED: probable protein S-acyltransferase 22 isoform X2 [Sesamum indicum]	sp|Q9C533|ZDHC1_ARATH	389	E:1e-123	RecName:^	.	.	.	.	Streptophyta;			Spermatophyta;		Full=Probable	S-acyltransferase	At1g69420;^Eukaryota;	Embryophyta;	Tracheophyta;	.	.	.	.	.
			c80699_g1_i1	Score: 0.5	.	.	.	.	.	.	.	.	.	.	.	.	.	.	.	.	.	.	.	.	.	.	.	.	.	.	.	.	.	.	.
			c79908_g1_i1	Score: 1.0	gi|529406734|gb|KC920699.1|	38	4e-09	Camellia sinensis NAC transcription factor mRNA, complete cds	gi|747077262|ref|XP_011085744.1|	946	1e-122	PREDICTED: NAC domain-containing protein 100 [Sesamum indicum]	sp|Q9FLJ2|NC100_ARATH	313	E:3e-102	RecName:^	.	.	.	.	Viridiplantae;			Tracheophyta;		Full=NAC	domain-containing	protein	Streptophyta;	Embryophyta;	.	.	.	.	.
[truncated: 1,727 more rows]

## Sheet: Sheet7
miRNA_ID	miRNA_Seq	Target Numbers
Novel_1	AAAGAGGCTGATTCGAACCTTGGC	1
Novel_10	AATTTCTCATCGATTGTTGTCTT	8
Novel_12	ACCAATGGATTGATGTGCCAT	26
Novel_13	ACCACTGCCACATTGTCCAATGAA	4
Novel_14	ACTAACTGTGACCAAATTTGTATT	18
Novel_15	ACTGACCAATCCCGAAATCCGAAA	1
[truncated: 240 more rows]
