# Supplementary material for: Genome-wide miRNA analysis and integrated network for flavonoid biosynthesis in Osmanthus fragrans
Source: BMC Genomics. 2021 Feb 27;22:141. doi: 10.1186/s12864-021-07439-y (PMC7913170; doi:10.1186/s12864-021-07439-y)
Supplement: Supplementary file 7 — Additional file 7: Table S6: The KEGG pathway analysis of target genes in O. fragrans. [file 12864_2021_7439_MOESM7_ESM.xlsx]

## Sheet: Targets.kegg.report_
Name	Map	Class	Count1	Count2	Count3	Count4	p	q	Gene_in_background	Gene_target	Links	Result
Cytosolic DNA-sensing pathway	map04623	Organismal Systems; Immune system	3	28	84	10434	0.00206121	0.737911	c95129_g1_i2|K03018;c94705_g4_i6|K03021;c89486_g1_i1|K14721;c94947_g2_i1|K03023;c72285_g1_i1|K03026;c82477_g1_i3|K03009;c89963_g2_i8|K03016;c91034_g1_i1|K03027;c95030_g3_i2|K03013;c31123_g1_i1|K03013;c78612_g1_i1|K03022;c86060_g1_i1|K03025;c70097_g1_i1|K03014;c48184_g1_i1|K03019;c72671_g1_i1|K03009;c72006_g1_i1|K03020;c104923_g1_i1|K03014;c118734_g1_i1|K03007;c133233_g1_i1|K03016;c55981_g1_i1|K03…	c94947_g2_i1|K03023;c70097_g1_i1|K03014;c104923_g1_i1|K03014	http://www.kegg.jp/pathway/map04623+K03023+K03014+K03014	no
Starch and sucrose metabolism	map00500	Metabolism; Carbohydrate metabolism	4	414	83	10048	0.778338	1	c94363_g1_i6|K00703;c94406_g1_i2|K13648;c96101_g1_i9|K00696;c95411_g4_i1|K16055;c91271_g1_i2|K16055;c96071_g2_i10|K16055;c96019_g1_i11|K15922;c96172_g1_i2|K00705;c85922_g2_i1|K00770;c95448_g1_i2|K00700;c91676_g1_i2|K00688;c94118_g1_i6|K13648;c75156_g1_i1|K01835;c85168_g1_i1|K00688;c94124_g1_i1|K16055;c80390_g1_i3|K16055;c94610_g2_i2|K00700;c86236_g1_i1|K00700;c95323_g1_i4|K16055;c91796_g1_i3|K086…	c94420_g2_i3|K16055;c76743_g1_i1|K13648;c7373_g1_i1|K08678;c23586_g1_i1|K16055	http://www.kegg.jp/pathway/map00500+K16055+K13648+K08678+K16055	no
Chemokine signaling pathway	map04062	Organismal Systems; Immune system	0	39	87	10423	1	1	c96283_g1_i1|K04371;c87834_g1_i6|K04368;c91711_g1_i2|K03083;c63689_g1_i1|K04368;c84036_g1_i2|K04392;c90268_g1_i2|K04368;c86953_g1_i1|K04392;c87570_g1_i1|K04392;c78997_g1_i1|K04392;c89091_g2_i4|K04392;c88217_g1_i3|K04371;c88217_g2_i1|K04371;c135729_g1_i1|K04392;c71696_g1_i1|K04371;c121833_g1_i1|K04392;c1575_g1_i1|K04392;c92979_g5_i1|K04371;c53041_g1_i1|K04513;c60533_g1_i2|K03083;c96810_g1_i1|K0436…		http://www.kegg.jp/pathway/map04062+	no
Lysine biosynthesis	map00300	Metabolism; Amino acid metabolism	0	40	87	10422	1	1	c95786_g1_i7|K00928;c94444_g1_i1|K01586;c90415_g1_i3|K10206;c93868_g1_i6|K01929;c77194_g1_i1|K14085;c85550_g1_i1|K01778;c67327_g1_i2|K12524;c89729_g1_i2|K00215;c87821_g1_i8|K01778;c29752_g1_i1|K14085;c95760_g1_i8|K01778;c40258_g1_i1|K00293;c50083_g1_i1|K01655;c107133_g1_i1|K14085;c62888_g2_i2|K01655;c51399_g1_i1|K01655;c109738_g1_i1|K00928;c110125_g1_i1|K00928;c147447_g1_i1|K01778;c56516_g1_i1|K1…		http://www.kegg.jp/pathway/map00300+	no
Thyroid cancer	map05216	Human Diseases; Cancers: Specific types	0	23	87	10439	1	1	c95627_g1_i1|K09291;c96283_g1_i1|K04371;c87834_g1_i6|K04368;c63689_g1_i1|K04368;c90268_g1_i2|K04368;c88217_g1_i3|K04371;c88217_g2_i1|K04371;c71696_g1_i1|K04371;c92979_g5_i1|K04371;c15089_g1_i1|K09291;c96810_g1_i1|K04368;c99130_g1_i1|K02105;c159087_g1_i1|K04371;c99089_g1_i1|K02105;c53054_g1_i1|K09291;c101856_g1_i1|K04371;c154513_g1_i1|K07827;c158566_g1_i1|K04368;c12846_g1_i1|K09291;c38635_g1_i1|K0…		http://www.kegg.jp/pathway/map05216+	no
Glycine, serine and threonine metabolism	map00260	Metabolism; Amino acid metabolism	1	180	86	10282	1	1	c82246_g1_i1|K06001;c93894_g1_i1|K00276;c86474_g2_i1|K00306;c95011_g1_i2|K00600;c95786_g1_i7|K00928;c89095_g1_i1|K01754;c94152_g1_i1|K00058;c83618_g1_i1|K00276;c90982_g1_i1|K01733;c92466_g5_i1|K15919;c82437_g1_i2|K01754;c81870_g1_i1|K15634;c80302_g1_i1|K00827;c95944_g6_i1|K00600;c74404_g1_i1|K14272;c80268_g1_i1|K00600;c92250_g1_i6|K01079;c92181_g1_i1|K01834;c77194_g1_i1|K14085;c88690_g1_i1|K15635…	c80302_g1_i1|K00827	http://www.kegg.jp/pathway/map00260+K00827	no
One carbon pool by folate	map00670	Metabolism; Metabolism of cofactors and vitamins	1	59	86	10403	0.392429	1	c94567_g1_i4|K13998;c95011_g1_i2|K00600;c52408_g1_i1|K00602;c85492_g1_i1|K00297;c84381_g1_i1|K01938;c90005_g1_i2|K01491;c95944_g6_i1|K00600;c80268_g1_i1|K00600;c93954_g1_i12|K01491;c93407_g1_i2|K00600;c70512_g1_i2|K00605;c86469_g1_i1|K00600;c91168_g1_i5|K01491;c83091_g1_i2|K00287;c34843_g1_i1|K00605;c92563_g5_i3|K00604;c93672_g1_i1|K00605;c76223_g1_i1|K00600;c158818_g1_i1|K00297;c55163_g2_i2|K006…	c84381_g1_i1|K01938	http://www.kegg.jp/pathway/map00670+K01938	no
TGF-beta signaling pathway	map04350	Environmental Information Processing; Signal transduction	0	66	87	10396	1	1	c96283_g1_i1|K04371;c94891_g2_i1|K03347;c55415_g1_i2|K03347;c96396_g1_i2|K04498;c53421_g1_i1|K03094;c91882_g4_i1|K04688;c74821_g1_i1|K04688;c74098_g1_i1|K04688;c83941_g1_i2|K04382;c88438_g2_i1|K04382;c61055_g1_i1|K03347;c88217_g1_i3|K04371;c95346_g2_i4|K04382;c34783_g1_i1|K03094;c88217_g2_i1|K04371;c81469_g1_i1|K03094;c66269_g1_i1|K03094;c95346_g9_i1|K04382;c11903_g1_i1|K04688;c158935_g1_i1|K0345…		http://www.kegg.jp/pathway/map04350+	no
Pantothenate and CoA biosynthesis	map00770	Metabolism; Metabolism of cofactors and vitamins	1	46	86	10416	0.322998	1	c91459_g1_i1|K00826;c93766_g1_i1|K00826;c95588_g1_i1|K00826;c85088_g1_i1|K01513;c96289_g2_i1|K01464;c92003_g1_i1|K00053;c92915_g1_i10|K01922;c54891_g1_i1|K01687;c90311_g1_i1|K17723;c84329_g1_i1|K06133;c84200_g1_i1|K00606;c54693_g1_i1|K00826;c93715_g1_i7|K02201;c88046_g1_i4|K00859;c96055_g5_i2|K01598;c73331_g1_i1|K00053;c81100_g1_i1|K01513;c96055_g1_i1|K01598;c132496_g1_i1|K01652;c122114_g1_i1|K00…	c132496_g1_i1|K01652	http://www.kegg.jp/pathway/map00770+K01652	no
Fatty acid degradation	map00071	Metabolism; Lipid metabolism	2	148	85	10314	0.351672	1	c95179_g1_i1|K01897;c92816_g1_i3|K01897;c94786_g1_i1|K10527;c91555_g1_i2|K00128;c94624_g2_i4|K01897;c94181_g1_i5|K01897;c92944_g2_i4|K10527;c94922_g1_i1|K01897;c93319_g2_i1|K10527;c87523_g1_i1|K01897;c84601_g1_i1|K00232;c71686_g1_i6|K00128;c93929_g2_i4|K01897;c95613_g5_i3|K01897;c90728_g1_i2|K00001;c88008_g2_i1|K18857;c78415_g1_i4|K00121;c77194_g1_i1|K14085;c78589_g1_i2|K07513;c70116_g1_i1|K00232…	c93319_g2_i1|K10527;c80736_g1_i1|K00128	http://www.kegg.jp/pathway/map00071+K10527+K00128	no
Cutin, suberine and wax biosynthesis	map00073	Metabolism; Lipid metabolism	2	52	85	10410	0.0730368	1	c95724_g1_i5|K15402;c75803_g2_i1|K15406;c90675_g1_i1|K15398;c88486_g1_i1|K15404;c104670_g1_i1|K15402;c88156_g1_i1|K15402;c89186_g1_i5|K15406;c82205_g1_i2|K13356;c85927_g1_i1|K15404;c82500_g1_i2|K13356;c75137_g1_i1|K15406;c80266_g1_i2|K15400;c80066_g1_i1|K15400;c79614_g1_i1|K15402;c92497_g1_i1|K15400;c71524_g1_i1|K15406;c91031_g2_i1|K15401;c84340_g3_i2|K15404;c84340_g2_i1|K15404;c85092_g1_i1|K1540…	c104670_g1_i1|K15402;c75137_g1_i1|K15406	http://www.kegg.jp/pathway/map00073+K15402+K15406	no
Synthesis and degradation of ketone bodies	map00072	Metabolism; Lipid metabolism	0	29	87	10433	1	1	c91418_g1_i1|K01641;c75512_g1_i1|K01640;c92878_g2_i1|K00626;c95889_g1_i1|K01640;c10764_g1_i1|K01641;c28810_g2_i1|K00626;c23396_g1_i1|K01027;c79565_g1_i1|K01641;c28810_g1_i1|K00626;c125176_g1_i1|K01640;c109631_g1_i1|K01641;c56574_g1_i1|K01641;c161035_g1_i1|K01641;c71094_g1_i1|K01641;c149867_g1_i1|K01027;c125274_g1_i1|K00626;c125432_g1_i1|K00626;c2924_g1_i1|K00626;c61637_g2_i1|K00626;c143464_g1_i1|…		http://www.kegg.jp/pathway/map00072+	no
D-Glutamine and D-glutamate metabolism	map00471	Metabolism; Metabolism of other amino acids	0	9	87	10453	1	1	c94059_g1_i9|K01924;c91506_g1_i6|K01925;c85101_g3_i1|K01425;c80466_g1_i2|K00261;c139107_g1_i1|K00261;c143520_g1_i1|K00261;c48340_g1_i1|K00261;c119676_g1_i1|K00261;c138325_g1_i1|K01425		http://www.kegg.jp/pathway/map00471+	no
D-Alanine metabolism	map00473	Metabolism; Metabolism of other amino acids	0	1	87	10461	1	1	c89842_g1_i2|K01921		http://www.kegg.jp/pathway/map00473+	no
mRNA surveillance pathway	map03015	Genetic Information Processing; Translation	4	236	83	10226	0.136277	1	c89675_g1_i2|K08873;c96395_g1_i5|K14327;c95438_g1_i2|K06100;c96075_g1_i2|K14400;c95574_g1_i1|K14405;c86737_g1_i2|K14401;c95019_g1_i2|K06100;c96378_g1_i1|K14326;c96148_g1_i2|K14409;c95279_g4_i7|K11583;c91758_g1_i4|K14408;c93658_g1_i8|K14404;c92483_g1_i3|K14400;c86179_g1_i1|K12882;c95241_g1_i2|K14376;c91736_g1_i11|K13917;c91980_g3_i4|K14376;c94810_g1_i7|K03267;c92159_g3_i1|K11584;c86448_g1_i1|K1112…	c89675_g1_i2|K08873;c96395_g1_i5|K14327;c96189_g3_i3|K04354;c88447_g1_i4|K13126	http://www.kegg.jp/pathway/map03015+K08873+K14327+K04354+K13126	no
RNA transport	map03013	Genetic Information Processing; Translation	5	387	82	10075	0.258589	1	c95751_g1_i3|K14314;c95627_g1_i1|K09291;c96395_g1_i5|K14327;c91858_g1_i1|K14310;c92926_g1_i1|K14303;c95799_g1_i2|K03243;c94305_g1_i2|K14312;c96378_g1_i1|K14326;c89297_g1_i4|K14288;c96303_g1_i2|K14290;c93386_g1_i2|K14289;c94087_g3_i1|K14293;c94913_g1_i6|K14297;c95947_g2_i5|K14301;c86179_g1_i1|K12882;c95992_g1_i1|K00784;c94843_g1_i2|K12880;c96070_g1_i2|K14293;c94521_g1_i6|K13171;c95335_g1_i1|K13126…	c96395_g1_i5|K14327;c94087_g3_i1|K14293;c88447_g1_i4|K13126;c90331_g2_i1|K14004;c43844_g2_i1|K03258	http://www.kegg.jp/pathway/map03013+K14327+K14293+K13126+K14004+K03258	no
Ribosome	map03010	Genetic Information Processing; Translation	2	941	85	9521	0.022639	1	c93068_g1_i1|K02876;c88078_g1_i1|K02945;c63752_g2_i4|K02995;c87186_g1_i10|K02892;c93012_g1_i9|K02868;c91287_g3_i2|K02867;c89356_g1_i2|K02885;c89655_g1_i2|K02956;c94507_g1_i1|K02988;c86784_g1_i3|K02874;c91491_g4_i1|K02978;c92038_g2_i4|K02863;c92881_g3_i1|K02967;c85134_g1_i3|K02964;c94717_g1_i1|K02917;c92319_g2_i3|K02925;c91463_g1_i3|K02936;c89067_g1_i1|K02863;c75874_g2_i1|K02906;c83630_g1_i2|K0292…	c84229_g2_i1|K02907;c79738_g1_i1|K02977	http://www.kegg.jp/pathway/map03010+K02907+K02977	no
Progesterone-mediated oocyte maturation	map04914	Organismal Systems; Endocrine system	1	86	86	10376	0.514924	1	c95376_g1_i3|K03348;c95063_g2_i8|K03353;c96283_g1_i1|K04371;c89903_g1_i1|K03349;c89090_g1_i4|K03352;c95730_g1_i2|K04079;c71833_g1_i2|K03354;c95003_g5_i3|K03350;c88308_g1_i1|K06638;c95251_g1_i1|K04079;c89996_g1_i10|K03357;c87834_g1_i6|K04368;c87872_g1_i1|K03355;c86971_g1_i5|K02178;c93764_g3_i3|K06627;c83564_g2_i1|K04079;c74617_g1_i1|K03364;c92348_g1_i1|K03364;c88999_g1_i2|K05868;c79556_g1_i1|K1372…	c88999_g1_i2|K05868	http://www.kegg.jp/pathway/map04914+K05868	no
RNA degradation	map03018	Genetic Information Processing; Folding, sorting and degradation	4	244	83	10218	0.148278	1	c96315_g1_i3|K12604;c95864_g1_i1|K12619;c88568_g1_i9|K12591;c93901_g1_i1|K12600;c96103_g1_i2|K12616;c89593_g1_i1|K12599;c94278_g2_i5|K14442;c89188_g1_i1|K14442;c95776_g2_i4|K12606;c82653_g1_i2|K14442;c88214_g1_i1|K14442;c90842_g1_i3|K10643;c95934_g1_i4|K00962;c92110_g1_i14|K12574;c86684_g1_i1|K12598;c94928_g3_i6|K12585;c95244_g1_i2|K12607;c91802_g1_i1|K12591;c96198_g1_i1|K00962;c88224_g1_i1|K0097…	c94278_g2_i5|K14442;c94928_g3_i6|K12585;c88447_g1_i4|K13126;c90126_g1_i1|K12589	http://www.kegg.jp/pathway/map03018+K14442+K12585+K13126+K12589	no
Platelet activation	map04611	Organismal Systems; Immune system	0	37	87	10425	1	1	c96283_g1_i1|K04371;c89547_g1_i1|K01832;c95930_g1_i1|K06269;c88217_g1_i3|K04371;c93888_g1_i1|K06269;c109513_g1_i1|K12757;c88217_g2_i1|K04371;c90670_g8_i1|K06269;c93888_g3_i1|K06269;c84748_g2_i1|K05692;c71696_g1_i1|K04371;c84748_g1_i2|K05692;c92979_g5_i1|K04371;c93888_g2_i1|K06269;c53041_g1_i1|K04513;c35029_g1_i1|K06269;c90670_g4_i1|K06269;c13907_g1_i1|K05692;c36507_g1_i1|K05692;c159087_g1_i1|K043…		http://www.kegg.jp/pathway/map04611+	no
Complement and coagulation cascades	map04610	Organismal Systems; Immune system	1	1	86	10461	0.0164272	1	c25498_g1_i1|K01343;c137627_g1_i1|K03911	c137627_g1_i1|K03911	http://www.kegg.jp/pathway/map04610+K03911	no
Antigen processing and presentation	map04612	Organismal Systems; Immune system	3	117	84	10345	0.0765859	1	c92300_g1_i1|K09489;c95730_g1_i2|K04079;c95251_g1_i1|K04079;c85454_g2_i4|K08064;c94071_g1_i1|K08054;c96299_g1_i1|K03283|K06758;c63110_g1_i1|K09489;c85264_g1_i1|K01369;c83564_g2_i1|K04079;c92333_g2_i3|K08064;c70095_g1_i1|K01369;c96457_g1_i1|K08064;c88177_g1_i1|K01363;c85454_g1_i10|K08064;c85073_g1_i1|K08064;c83284_g1_i1|K03283|K06758;c65058_g1_i2|K08064;c122831_g1_i1|K08054;c78598_g1_i2|K08064;c58…	c85454_g2_i4|K08064;c92333_g2_i3|K08064;c85073_g1_i1|K08064	http://www.kegg.jp/pathway/map04612+K08064+K08064+K08064	no
Renin-angiotensin system	map04614	Organismal Systems; Endocrine system	0	7	87	10455	1	1	c89191_g1_i8|K01393;c107137_g1_i1|K11140;c129342_g1_i1|K01283;c102212_g1_i1|K01392;c96950_g1_i1|K13289;c157309_g1_i1|K01389;c111598_g1_i1|K01389		http://www.kegg.jp/pathway/map04614+	no
Inflammatory mediator regulation of TRP channels	map04750	Organismal Systems; Sensory system	0	21	87	10441	1	1	c95930_g1_i1|K06269;c93888_g1_i1|K06269;c90670_g8_i1|K06269;c93888_g3_i1|K06269;c87438_g1_i1|K02183;c108336_g1_i1|K02183;c108451_g1_i1|K02183;c115429_g1_i1|K02183;c93888_g2_i1|K06269;c146008_g1_i1|K02183;c142564_g1_i1|K02183;c6817_g2_i1|K02183;c35029_g1_i1|K06269;c90670_g4_i1|K06269;c132091_g1_i1|K04441;c119174_g1_i1|K06269;c142982_g1_i1|K06269;c131370_g1_i1|K02183;c10521_g1_i1|K02183;c122515_g1_…		http://www.kegg.jp/pathway/map04750+	no
Type I diabetes mellitus	map04940	Human Diseases; Endocrine and metabolic diseases	0	13	87	10449	1	1	c93545_g1_i3|K04077;c91986_g1_i4|K04077;c93634_g4_i2|K04077;c87693_g1_i1|K01580;c62432_g1_i1|K01580;c12294_g1_i1|K01580;c80677_g2_i1|K04077;c98575_g1_i1|K01580;c106725_g1_i1|K04077;c48094_g1_i1|K01580;c61432_g1_i1|K04077;c143367_g1_i1|K04077;c115336_g1_i1|K04077		http://www.kegg.jp/pathway/map04940+	no
Valine, leucine and isoleucine degradation	map00280	Metabolism; Amino acid metabolism	2	138	85	10324	0.321495	1	c92234_g1_i2|K00167;c91459_g1_i1|K00826;c93766_g1_i1|K00826;c88243_g2_i2|K00166;c90233_g1_i9|K01968;c91555_g1_i2|K00128;c93590_g1_i1|K00253;c71093_g1_i2|K01969;c71686_g1_i6|K00128;c68471_g1_i3|K00020;c86474_g1_i2|K18660;c91418_g1_i1|K01641;c95588_g1_i1|K00826;c75512_g1_i1|K01640;c77194_g1_i1|K14085;c87624_g1_i2|K00166;c78589_g1_i2|K07513;c84063_g1_i1|K09699;c94376_g1_i2|K00382;c92878_g2_i1|K00626…	c90233_g1_i9|K01968;c80736_g1_i1|K00128	http://www.kegg.jp/pathway/map00280+K01968+K00128	no
Geraniol degradation	map00281	Metabolism; Metabolism of terpenoids and polyketides	0	4	87	10458	1	1	c75512_g1_i1|K01640;c95889_g1_i1|K01640;c125176_g1_i1|K01640;c113858_g1_i1|K01782		http://www.kegg.jp/pathway/map00281+	no
Oxidative phosphorylation	map00190	Metabolism; Energy metabolism	2	350	85	10112	1	1	c52770_g1_i1|K02256;c95920_g2_i4|K01535;c92700_g1_i2|K00234;c94538_g1_i1|K01535;c74152_g1_i1|K01507;c71009_g1_i1|K02154;c95483_g2_i1|K01535;c86873_g2_i2|K02154;c94836_g4_i2|K00412;c94192_g1_i1|K03934;c85990_g3_i2|K02261;c79729_g1_i7|K03935;c79213_g1_i1|K03942;c95854_g2_i4|K02259;c92646_g2_i1|K02147;c92114_g2_i1|K05585;c34309_g1_i1|K02257;c89740_g1_i1|K02144;c89350_g1_i1|K02132;c92641_g2_i3|K05583…	c90745_g3_i1|K00413;c102035_g1_i1|K03952	http://www.kegg.jp/pathway/map00190+K00413+K03952	no
Photosynthesis - antenna proteins	map00196	Metabolism; Energy metabolism	0	34	87	10428	1	1	c89055_g1_i1|K08910;c85229_g1_i2|K08908;c95281_g6_i1|K08908;c66497_g1_i1|K08910;c89894_g2_i2|K08915;c83697_g1_i1|K08916;c64307_g1_i1|K08912;c85233_g1_i2|K08917;c148570_g1_i1|K08916;c111751_g1_i1|K08908;c46594_g1_i1|K08915;c128749_g1_i1|K08917;c79401_g1_i1|K08907;c7303_g1_i1|K08914;c147281_g1_i1|K08917;c46594_g2_i1|K08915;c42232_g1_i1|K08916;c52607_g2_i2|K08914;c101990_g1_i1|K08917;c70511_g1_i1|K0…		http://www.kegg.jp/pathway/map00196+	no
Photosynthesis	map00195	Metabolism; Energy metabolism	1	65	86	10397	0.422052	1	c94172_g2_i1|K02689;c91767_g5_i1|K02705;c85113_g2_i2|K02706;c91882_g5_i1|K02703;c79813_g1_i2|K08901;c63697_g1_i2|K02636;c87497_g2_i2|K02639;c70995_g1_i2|K02717;c118773_g1_i1|K02115;c93052_g4_i1|K02712;c81476_g2_i1|K03542;c80257_g1_i2|K08903;c87914_g1_i1|K08901;c83143_g1_i1|K02717;c76760_g3_i1|K02721;c84839_g1_i2|K02111;c83459_g2_i2|K02692;c68516_g3_i1|K02638;c90019_g2_i1|K02721;c81732_g2_i1|K0268…	c61574_g1_i1|K02639	http://www.kegg.jp/pathway/map00195+K02639	no
Oocyte meiosis	map04114	Cellular Processes; Cell growth and death	0	156	87	10306	0.641685	1	c95376_g1_i3|K03348;c95063_g2_i8|K03353;c84529_g1_i1|K06636;c92159_g3_i1|K11584;c96283_g1_i1|K04371;c89903_g1_i1|K03349;c89090_g1_i4|K03352;c95315_g1_i4|K11584;c94891_g2_i1|K03347;c55415_g1_i2|K03347;c92159_g1_i1|K11584;c71833_g1_i2|K03354;c95003_g5_i3|K03350;c53421_g1_i1|K03094;c92728_g2_i2|K11584;c89996_g1_i10|K03357;c87834_g1_i6|K04368;c92692_g1_i1|K11584;c92478_g2_i5|K06630;c94836_g1_i3|K1158…		http://www.kegg.jp/pathway/map04114+	no
p53 signaling pathway	map04115	Cellular Processes; Cell growth and death	3	57	84	10405	0.0132217	1	c96048_g2_i1|K04728;c94008_g1_i3|K06640;c91000_g1_i2|K04728;c94924_g1_i4|K04728;c93202_g1_i3|K04506;c86231_g1_i1|K10144;c92205_g1_i1|K04728;c95084_g1_i2|K04728;c69733_g1_i2|K04506;c87054_g1_i1|K10140;c62734_g1_i2|K04506;c85369_g1_i2|K10143;c76875_g2_i1|K04506;c94289_g3_i7|K04506;c94831_g1_i2|K10143;c65276_g1_i1|K04506;c60053_g1_i1|K10140;c95316_g1_i1|K01110;c76875_g3_i1|K04506;c22871_g1_i1|K10144…	c94924_g1_i4|K04728;c92205_g1_i1|K04728;c88999_g1_i2|K05868	http://www.kegg.jp/pathway/map04115+K04728+K04728+K05868	no
Cell cycle - Caulobacter	map04112	Cellular Processes; Cell growth and death	0	48	87	10414	1	1	c96162_g2_i5|K03544;c90947_g1_i3|K03544;c92607_g3_i3|K03544;c84663_g1_i1|K02563;c88495_g3_i1|K01358;c93895_g7_i1|K03531;c92964_g1_i3|K01358;c73490_g2_i1|K01358;c94956_g5_i2|K01358;c82640_g1_i1|K03531;c93895_g5_i1|K03531;c91394_g3_i2|K01358;c91394_g2_i2|K01358;c83743_g1_i1|K01358;c80490_g1_i1|K01358;c58724_g1_i1|K01358;c70990_g2_i1|K01358;c122346_g1_i1|K01338;c93895_g1_i2|K03531;c41457_g1_i1|K0135…		http://www.kegg.jp/pathway/map04112+	no
Meiosis - yeast	map04113	Cellular Processes; Cell growth and death	0	120	87	10342	0.628463	1	c95376_g1_i3|K03348;c95063_g2_i8|K03353;c84529_g1_i1|K06636;c93550_g1_i1|K06671;c93905_g2_i3|K12767;c92159_g3_i1|K11584;c89903_g1_i1|K03349;c89090_g1_i4|K03352;c95315_g1_i4|K11584;c84028_g1_i2|K02542;c78926_g1_i2|K02606;c92159_g1_i1|K11584;c71833_g1_i2|K03354;c95003_g5_i3|K03350;c87713_g1_i2|K02209;c75318_g2_i1|K02540;c92728_g2_i2|K11584;c87094_g1_i2|K02603;c89476_g1_i8|K10878;c89996_g1_i10|K0335…		http://www.kegg.jp/pathway/map04113+	no
Cell cycle	map04110	Cellular Processes; Cell growth and death	3	173	84	10289	0.177351	1	c96048_g2_i1|K04728;c94008_g1_i3|K06640;c95376_g1_i3|K03348;c91000_g1_i2|K04728;c95063_g2_i8|K03353;c84529_g1_i1|K06636;c94924_g1_i4|K04728;c93550_g1_i1|K06671;c96433_g1_i2|K06670;c92205_g1_i1|K04728;c95084_g1_i2|K04728;c89903_g1_i1|K03349;c89090_g1_i4|K03352;c94891_g2_i1|K03347;c55415_g1_i2|K03347;c84028_g1_i2|K02542;c78926_g1_i2|K02606;c96396_g1_i2|K04498;c71833_g1_i2|K03354;c95003_g5_i3|K03350…	c94924_g1_i4|K04728;c92205_g1_i1|K04728;c88999_g1_i2|K05868	http://www.kegg.jp/pathway/map04110+K04728+K04728+K05868	no
Cell cycle - yeast	map04111	Cellular Processes; Cell growth and death	1	165	86	10297	1	1	c91224_g3_i3|K06672;c95376_g1_i3|K03348;c95671_g3_i1|K18669;c95063_g2_i8|K03353;c3212_g1_i1|K06677;c84529_g1_i1|K06636;c93550_g1_i1|K06671;c96433_g1_i2|K06670;c89903_g1_i1|K03349;c89090_g1_i4|K03352;c94891_g2_i1|K03347;c55415_g1_i2|K03347;c84028_g1_i2|K02542;c78926_g1_i2|K02606;c90552_g1_i2|K18669;c71833_g1_i2|K03354;c95003_g5_i3|K03350;c96189_g3_i3|K04354;c53421_g1_i1|K03094;c87713_g1_i2|K02209;…	c96189_g3_i3|K04354	http://www.kegg.jp/pathway/map04111+K04354	no
Tyrosine metabolism	map00350	Metabolism; Amino acid metabolism	0	74	87	10388	1	1	c93894_g1_i1|K00276;c83618_g1_i1|K00276;c90728_g1_i2|K00001;c69953_g1_i2|K00815;c89093_g1_i1|K01555;c88361_g1_i5|K14455;c78735_g1_i3|K00451;c88008_g2_i1|K18857;c75429_g1_i1|K14454;c78415_g1_i4|K00121;c96089_g1_i2|K00422;c93891_g1_i3|K00815;c64104_g2_i1|K00422;c90052_g1_i1|K01592;c81453_g1_i2|K00815;c36481_g2_i1|K00422;c77587_g1_i1|K14454;c67422_g1_i1|K07253;c89323_g1_i1|K00812;c30184_g1_i1|K00121…		http://www.kegg.jp/pathway/map00350+	no
Glycosphingolipid biosynthesis - globo series	map00603	Metabolism; Glycan biosynthesis and metabolism	0	6	87	10456	1	1	c86998_g1_i2|K00780;c96305_g7_i2|K07407;c87878_g1_i2|K12373;c84548_g1_i1|K12373;c94174_g1_i4|K03368;c124222_g1_i1|K12373		http://www.kegg.jp/pathway/map00603+	no
Sphingolipid metabolism	map00600	Metabolism; Lipid metabolism	0	56	87	10406	1	1	c91820_g1_i2|K12309;c74689_g1_i1|K01190;c86400_g1_i1|K04713;c88034_g1_i1|K17108;c89574_g1_i2|K12353;c96132_g1_i3|K12349;c94755_g2_i2|K04715;c96305_g7_i2|K07407;c94931_g4_i1|K00654;c89591_g3_i3|K00654;c89112_g1_i7|K04710;c90434_g1_i1|K04711;c93779_g2_i1|K01634;c92152_g1_i4|K04718;c90236_g1_i4|K04708;c55420_g1_i2|K04713;c81374_g1_i1|K04708;c70751_g1_i1|K04712;c73247_g2_i1|K00654;c92373_g1_i1|K04711…		http://www.kegg.jp/pathway/map00600+	no
Glycosphingolipid biosynthesis - lacto and neolacto series	map00601	Metabolism; Glycan biosynthesis and metabolism	0	1	87	10461	1	1	c144900_g1_i1|K07968		http://www.kegg.jp/pathway/map00601+	no
Glycosphingolipid biosynthesis - ganglio series	map00604	Metabolism; Glycan biosynthesis and metabolism	0	8	87	10454	1	1	c91820_g1_i2|K12309;c86998_g1_i2|K00780;c87878_g1_i2|K12373;c84548_g1_i1|K12373;c94174_g1_i4|K03368;c62264_g2_i1|K12309;c124222_g1_i1|K12373;c6562_g1_i1|K12309		http://www.kegg.jp/pathway/map00604+	no
beta-Alanine metabolism	map00410	Metabolism; Metabolism of other amino acids	1	86	86	10376	0.514924	1	c91555_g1_i2|K00128;c95364_g3_i2|K17839;c93894_g1_i1|K00276;c71686_g1_i6|K00128;c83618_g1_i1|K00276;c54670_g1_i1|K17839;c96289_g2_i1|K01464;c86733_g1_i1|K12259;c93895_g3_i6|K13366;c77194_g1_i1|K14085;c87693_g1_i1|K01580;c79236_g1_i1|K00128;c92851_g1_i6|K05605;c84281_g1_i1|K05605;c91363_g1_i3|K00797;c84695_g2_i1|K05605;c90311_g1_i1|K17723;c85182_g1_i1|K13366;c75585_g1_i2|K05605;c16489_g1_i1|K00128…	c80736_g1_i1|K00128	http://www.kegg.jp/pathway/map00410+K00128	no
Cardiac muscle contraction	map04260	Organismal Systems; Circulatory system	1	45	86	10417	0.317344	1	c52770_g1_i1|K02256;c94836_g4_i2|K00412;c85990_g3_i2|K02261;c90745_g3_i1|K00413;c87855_g1_i5|K02265;c70175_g1_i1|K00411;c86939_g1_i2|K02267;c119334_g1_i1|K02262;c81814_g2_i1|K00417;c74993_g1_i2|K02267;c85990_g4_i1|K02256;c129375_g1_i1|K00419;c48076_g1_i1|K02272;c132218_g1_i1|K02264;c71124_g1_i1|K00417;c49695_g1_i1|K00411;c96384_g5_i1|K00413;c141925_g1_i1|K02267;c50065_g1_i1|K00418;c116428_g1_i1|K…	c90745_g3_i1|K00413	http://www.kegg.jp/pathway/map04260+K00413	no
Peptidoglycan biosynthesis	map00550	Metabolism; Glycan biosynthesis and metabolism	0	10	87	10452	1	1	c89842_g1_i2|K01921;c94059_g1_i9|K01924;c84663_g1_i1|K02563;c91506_g1_i6|K01925;c93868_g1_i6|K01929;c67321_g1_i2|K00790;c86058_g1_i3|K00075;c87883_g3_i3|K05366;c91890_g7_i1|K00790;c42358_g1_i1|K01928		http://www.kegg.jp/pathway/map00550+	no
Type II diabetes mellitus	map04930	Human Diseases; Endocrine and metabolic diseases	0	37	87	10425	1	1	c96283_g1_i1|K04371;c88390_g1_i3|K00844;c95465_g2_i3|K00873;c81322_g1_i2|K00873;c87796_g1_i2|K00873;c89285_g1_i1|K00873;c86860_g1_i1|K00873;c75717_g1_i1|K00873;c90544_g1_i1|K00873;c86989_g1_i3|K00873;c155700_g1_i1|K00873;c88217_g1_i3|K04371;c89285_g2_i7|K00873;c88217_g2_i1|K04371;c71696_g1_i1|K04371;c26385_g1_i1|K00873;c92979_g5_i1|K04371;c135905_g1_i1|K00873;c58968_g2_i1|K00873;c149055_g1_i1|K00…		http://www.kegg.jp/pathway/map04930+	no
Protein digestion and absorption	map04974	Organismal Systems; Digestive system	0	19	87	10443	1	1	c86782_g1_i2|K01285;c76695_g1_i1|K01285;c81739_g1_i1|K01285;c50792_g1_i2|K01285;c77401_g2_i1|K01285;c142401_g1_i1|K06238|K05719;c156327_g1_i1|K08132;c108417_g1_i1|K06238|K05719;c98940_g1_i1|K01539;c102937_g1_i1|K16628;c99867_g1_i1|K01539;c147606_g1_i1|K16629;c71996_g2_i1|K01285;c149854_g1_i1|K06238|K05719;c139363_g1_i1|K08133;c153688_g1_i1|K01285;c13308_g1_i1|K14206;c157309_g1_i1|K01389;c111598_g…		http://www.kegg.jp/pathway/map04974+	no
Non-alcoholic fatty liver disease (NAFLD)	map04932	Human Diseases; Endocrine and metabolic diseases	2	187	85	10275	0.670138	1	c92035_g1_i1|K08852;c52770_g1_i1|K02256;c95367_g1_i1|K08852;c92700_g1_i2|K00234;c94836_g4_i2|K00412;c94192_g1_i1|K03934;c85990_g3_i2|K02261;c79729_g1_i7|K03935;c92284_g1_i2|K07198;c79213_g1_i1|K03942;c91711_g1_i2|K03083;c87339_g2_i2|K07198;c135037_g1_i1|K07198;c86356_g1_i1|K07297;c90745_g3_i1|K00413;c81774_g1_i1|K03935;c84036_g1_i2|K04392;c77172_g1_i2|K03953;c88571_g3_i4|K03945;c87318_g1_i2|K0323…	c90745_g3_i1|K00413;c102035_g1_i1|K03952	http://www.kegg.jp/pathway/map04932+K00413+K03952	no
Adrenergic signaling in cardiomyocytes	map04261	Organismal Systems; Circulatory system	1	81	86	10381	0.494248	1	c95279_g4_i7|K11583;c92159_g3_i1|K11584;c96283_g1_i1|K04371;c95315_g1_i4|K11584;c92159_g1_i1|K11584;c96189_g3_i3|K04354;c92728_g2_i2|K11584;c92692_g1_i1|K11584;c94836_g1_i3|K11584;c95408_g3_i1|K11583;c95930_g1_i1|K06269;c94836_g2_i3|K11584;c83941_g1_i2|K04382;c88438_g2_i1|K04382;c88217_g1_i3|K04371;c93888_g1_i1|K06269;c95346_g2_i4|K04382;c95279_g5_i1|K11583;c88217_g2_i1|K04371;c95279_g6_i1|K11583…	c96189_g3_i3|K04354	http://www.kegg.jp/pathway/map04261+K04354	no
Propanoate metabolism	map00640	Metabolism; Carbohydrate metabolism	2	93	85	10369	0.184592	1	c82151_g1_i1|K11262;c32258_g1_i1|K01895;c91897_g3_i1|K02160;c93335_g1_i1|K01962;c92189_g1_i1|K01961;c85823_g2_i2|K02160;c92878_g2_i1|K00626;c92851_g1_i6|K05605;c84281_g1_i1|K05605;c84695_g2_i1|K05605;c141859_g1_i1|K01900;c75585_g1_i2|K05605;c91917_g2_i1|K01899;c91897_g4_i3|K02160;c79871_g1_i1|K11262;c89560_g1_i1|K02160;c81504_g1_i1|K02160;c63311_g2_i1|K11262;c28810_g2_i1|K00626;c40207_g1_i1|K1774…	c82151_g1_i1|K11262;c91897_g4_i3|K02160	http://www.kegg.jp/pathway/map00640+K11262+K02160	no
Ras signaling pathway	map04014	Environmental Information Processing; Signal transduction	0	87	87	10375	1	1	c92057_g1_i2|K01115;c86640_g1_i2|K01115;c91238_g1_i3|K01115;c91788_g1_i1|K17637;c94207_g3_i4|K01115;c92057_g2_i1|K01115;c96283_g1_i1|K04371;c81729_g1_i1|K01115;c82109_g4_i2|K01115;c87834_g1_i6|K04368;c85040_g1_i2|K10632;c83730_g1_i2|K10632;c63689_g1_i1|K04368;c84036_g1_i2|K04392;c82193_g1_i2|K01115;c90268_g1_i2|K04368;c82783_g1_i2|K17637;c86953_g1_i1|K04392;c87570_g1_i1|K04392;c78997_g1_i1|K04392…		http://www.kegg.jp/pathway/map04014+	no
AMPK signaling pathway	map04152	Environmental Information Processing; Signal transduction	3	208	84	10254	0.252391	1	c82151_g1_i1|K11262;c95705_g1_i1|K07204;c95279_g4_i7|K11583;c92159_g3_i1|K11584;c23209_g1_i1|K03234;c95315_g1_i4|K11584;c95693_g4_i1|K03234;c74056_g1_i3|K08272;c92159_g1_i1|K11584;c78837_g1_i2|K01103;c96189_g3_i3|K04354;c92284_g1_i2|K07198;c92728_g2_i2|K11584;c92692_g1_i1|K11584;c74037_g1_i1|K00850;c94836_g1_i3|K11584;c94783_g2_i1|K07359;c93996_g1_i1|K00850;c93764_g3_i3|K06627;c91882_g4_i1|K04688…	c82151_g1_i1|K11262;c96189_g3_i3|K04354;c94783_g2_i1|K07359	http://www.kegg.jp/pathway/map04152+K11262+K04354+K07359	no
Carbon fixation in photosynthetic organisms	map00710	Metabolism; Energy metabolism	0	171	87	10291	0.407054	1	c85465_g1_i4|K01595;c63814_g1_i1|K00615;c87952_g1_i1|K01610;c58169_g1_i1|K00028;c88361_g1_i5|K14455;c87317_g2_i1|K01595;c91582_g1_i14|K00927;c91753_g1_i2|K01807;c75429_g1_i1|K14454;c86258_g1_i1|K00814;c74404_g1_i1|K14272;c81301_g2_i1|K01623;c87690_g1_i3|K00855;c91583_g1_i1|K00026;c58127_g1_i1|K01623;c77587_g1_i1|K14454;c53222_g1_i1|K03841;c131866_g1_i1|K01623;c83629_g1_i14|K01807;c45791_g1_i1|K03…		http://www.kegg.jp/pathway/map00710+	no
mTOR signaling pathway	map04150	Environmental Information Processing; Signal transduction	1	62	86	10400	0.407424	1	c95705_g1_i1|K07204;c96283_g1_i1|K04371;c74056_g1_i3|K08272;c92284_g1_i2|K07198;c88059_g1_i4|K08269;c95316_g1_i1|K01110;c88387_g3_i2|K08269;c91882_g4_i1|K04688;c87339_g2_i2|K07198;c74821_g1_i1|K04688;c135037_g1_i1|K07198;c74098_g1_i1|K04688;c38570_g1_i2|K01110;c89920_g1_i1|K08272;c88893_g1_i1|K08266;c32653_g1_i1|K08272;c38366_g1_i1|K07198;c88217_g1_i3|K04371;c76771_g1_i1|K03259;c91946_g1_i2|K0299…	c43844_g2_i1|K03258	http://www.kegg.jp/pathway/map04150+K03258	no
Vascular smooth muscle contraction	map04270	Organismal Systems; Circulatory system	0	40	87	10422	1	1	c96283_g1_i1|K04371;c87834_g1_i6|K04368;c95930_g1_i1|K06269;c63689_g1_i1|K04368;c90268_g1_i2|K04368;c88217_g1_i3|K04371;c93888_g1_i1|K06269;c88217_g2_i1|K04371;c90670_g8_i1|K06269;c93888_g3_i1|K06269;c87438_g1_i1|K02183;c90652_g1_i2|K01047;c108336_g1_i1|K02183;c71696_g1_i1|K04371;c108451_g1_i1|K02183;c92979_g5_i1|K04371;c115429_g1_i1|K02183;c93888_g2_i1|K06269;c146008_g1_i1|K02183;c142564_g1_i1|K…		http://www.kegg.jp/pathway/map04270+	no
Biosynthesis of secondary metabolites	map01110	Metabolism; Global and overview maps	11	2017	76	8445	0.133049	1	c82151_g1_i1|K11262;c96492_g1_i1|K00264;c92234_g1_i2|K00167;c94363_g1_i6|K00703;c91787_g1_i3|K00106;c92463_g3_i7|K00517;c92288_g1_i5|K09842;c94518_g1_i1|K01952;c92057_g1_i2|K01115;c91459_g1_i1|K00826;c94165_g1_i3|K13494;c92145_g1_i1|K00517;c93766_g1_i1|K00826;c94752_g1_i6|K14760;c86640_g1_i2|K01115;c95723_g2_i4|K14066;c95448_g1_i2|K00700;c78613_g1_i1|K10526;c91676_g1_i2|K00688;c118386_g1_i1|K0975…
c108070_g1_i1|K15397;c154277_g1_i1|K09834;c133904_g1_i1|K00793;c37222_g2_i1|K00627;c158103_g1_i1|K01476;c19671_g1_i1|K00134;c109776_g1_i1|K00700;c103498_g1_i1|K00430;c90642_g1_i1|K01648;c141743_g1_i1|K00547;c98020_g1_i1|K14759;c44543_g1_i1|K01610;c161664_g1_i1|K00454;c154319_g1_i1|K01648;c107273_g1_i1|K00688;c148036_g1_i1|K09833;c117549_g1_i1|K10245;c127437_g1_i1|K00430;c146189_g1_i1|K05359;c1214…	c82151_g1_i1|K11262;c91943_g1_i2|K05894;c93319_g2_i1|K10527;c80302_g1_i1|K00827;c91861_g1_i1|K00033;c88444_g1_i1|K02302;c15069_g1_i1|K01662;c91897_g4_i3|K02160;c80736_g1_i1|K00128;c87479_g1_i3|K03787;c132496_g1_i1|K01652	http://www.kegg.jp/pathway/map01110+K11262+K05894+K10527+K00827+K00033+K02302+K01662+K02160+K00128+K03787+K01652	no
VEGF signaling pathway	map04370	Environmental Information Processing; Signal transduction	0	42	87	10420	1	1	c96283_g1_i1|K04371;c87834_g1_i6|K04368;c90635_g1_i1|K11987;c92152_g1_i4|K04718;c63689_g1_i1|K04368;c84036_g1_i2|K04392;c90268_g1_i2|K04368;c86953_g1_i1|K04392;c87570_g1_i1|K04392;c92015_g5_i7|K06268;c78997_g1_i1|K04392;c89091_g2_i4|K04392;c86795_g2_i1|K06268;c88217_g1_i3|K04371;c88217_g2_i1|K04371;c86795_g3_i3|K06268;c135729_g1_i1|K04392;c71696_g1_i1|K04371;c121833_g1_i1|K04392;c1575_g1_i1|K0439…		http://www.kegg.jp/pathway/map04370+	no
Bacterial secretion system	map03070	Environmental Information Processing; Membrane transport	1	19	86	10443	0.152766	1	c65960_g1_i1|K03106;c92970_g3_i4|K03070;c93188_g1_i1|K03117;c85375_g1_i3|K03217;c90762_g1_i1|K03106;c93656_g3_i1|K03118;c80298_g1_i1|K03116;c29217_g2_i1|K03106;c133971_g1_i1|K03106;c126570_g1_i1|K03106;c29217_g1_i1|K03106;c135273_g1_i1|K03118;c125129_g1_i1|K03118;c108036_g1_i1|K03106;c97636_g1_i1|K03070;c136724_g1_i1|K03106;c153128_g1_i1|K03106;c142578_g1_i1|K02464;c118896_g1_i1|K02454;c109034_g1…	c109034_g1_i1|K03110	http://www.kegg.jp/pathway/map03070+K03110	no
Insulin signaling pathway	map04910	Organismal Systems; Endocrine system	1	148	86	10314	1	1	c82151_g1_i1|K11262;c95705_g1_i1|K07204;c91676_g1_i2|K00688;c85168_g1_i1|K00688;c96283_g1_i1|K04371;c88390_g1_i3|K00844;c89736_g1_i2|K07195;c91912_g1_i1|K07195;c78656_g1_i1|K07195;c92089_g2_i2|K07195;c93054_g1_i1|K07195;c95846_g1_i1|K07195;c94570_g1_i2|K07195;c92089_g1_i1|K07195;c92284_g1_i2|K07198;c87674_g1_i1|K07195;c91830_g1_i1|K07195;c87834_g1_i6|K04368;c89362_g1_i1|K07195;c93711_g1_i1|K07195…	c82151_g1_i1|K11262	http://www.kegg.jp/pathway/map04910+K11262	no
Biotin metabolism	map00780	Metabolism; Metabolism of cofactors and vitamins	0	20	87	10442	1	1	c90093_g1_i6|K00652;c89484_g1_i2|K09458;c78346_g1_i3|K09458;c75298_g1_i1|K09458;c95250_g1_i1|K09458;c77102_g1_i3|K01942;c79164_g1_i1|K01012;c91768_g1_i2|K09458;c83495_g1_i1|K00059;c95066_g8_i1|K01012;c85877_g1_i2|K02372;c26849_g1_i1|K00059;c128720_g1_i1|K09458;c73051_g1_i1|K09458;c49590_g1_i1|K09458;c59002_g1_i1|K09458;c149287_g1_i1|K09458;c106613_g1_i1|K09458;c26116_g1_i1|K00059;c137977_g1_i1|K0…		http://www.kegg.jp/pathway/map00780+	no
Aminoacyl-tRNA biosynthesis	map00970	Genetic Information Processing; Translation	2	118	85	10344	0.260379	1	c74066_g1_i1|K01873;c94069_g1_i5|K01866;c87746_g1_i2|K01869;c95117_g2_i2|K01870;c86692_g1_i2|K01872;c96324_g1_i2|K01870;c82223_g1_i1|K14164;c96203_g1_i2|K01873;c86129_g1_i2|K02433;c54762_g1_i1|K01892;c95064_g1_i1|K01893;c94855_g1_i5|K04567;c80524_g1_i1|K01889;c95209_g1_i2|K01893;c93984_g1_i2|K01881;c85469_g1_i1|K01874;c74553_g1_i1|K01868;c83290_g1_i2|K01875;c88832_g1_i1|K01880;c94694_g1_i4|K01887…	c96203_g1_i2|K01873;c95209_g1_i2|K01893	http://www.kegg.jp/pathway/map00970+K01873+K01893	no
Lipoic acid metabolism	map00785	Metabolism; Metabolism of cofactors and vitamins	0	8	87	10454	1	1	c84551_g1_i6|K03801;c91549_g1_i4|K03644;c74755_g1_i3|K03801;c93853_g1_i1|K03644;c75960_g1_i3|K03800;c74742_g1_i1|K03801;c78696_g1_i1|K03801;c145400_g1_i1|K03644		http://www.kegg.jp/pathway/map00785+	no
Lipopolysaccharide biosynthesis	map00540	Metabolism; Glycan biosynthesis and metabolism	1	9	86	10453	0.0795105	1	c65184_g1_i2|K00912;c89329_g1_i3|K00748;c94811_g3_i5|K02527;c88500_g1_i1|K02535;c72626_g1_i1|K01627;c89364_g1_i2|K00677;c88439_g1_i6|K02536;c145891_g1_i1|K00912;c144898_g1_i1|K00912;c104340_g1_i1|K00748	c65184_g1_i2|K00912	http://www.kegg.jp/pathway/map00540+K00912	no
Valine, leucine and isoleucine biosynthesis	map00290	Metabolism; Amino acid metabolism	1	52	86	10410	0.355967	1	c91459_g1_i1|K00826;c93766_g1_i1|K00826;c93273_g2_i2|K01703;c89095_g1_i1|K01754;c95588_g1_i1|K00826;c87606_g1_i1|K01704;c92003_g1_i1|K00053;c82437_g1_i2|K01754;c54891_g1_i1|K01687;c93106_g4_i1|K00052;c54693_g1_i1|K00826;c93273_g3_i3|K01703;c73331_g1_i1|K00053;c112817_g1_i1|K01754;c44581_g2_i1|K01754;c37081_g1_i1|K01754;c132496_g1_i1|K01652;c122114_g1_i1|K00053;c135862_g1_i1|K00053;c106945_g1_i1|K…	c132496_g1_i1|K01652	http://www.kegg.jp/pathway/map00290+K01652	no
Leukocyte transendothelial migration	map04670	Organismal Systems; Immune system	0	30	87	10432	1	1	c84036_g1_i2|K04392;c86953_g1_i1|K04392;c87570_g1_i1|K04392;c78997_g1_i1|K04392;c89091_g2_i4|K04392;c109513_g1_i1|K12757;c84748_g2_i1|K05692;c135729_g1_i1|K04392;c84748_g1_i2|K05692;c121833_g1_i1|K04392;c1575_g1_i1|K04392;c53041_g1_i1|K04513;c146790_g1_i1|K04392;c99130_g1_i1|K02105;c13907_g1_i1|K05692;c36507_g1_i1|K05692;c45212_g1_i1|K04392;c99089_g1_i1|K02105;c115748_g1_i1|K12757;c132091_g1_i1|K…		http://www.kegg.jp/pathway/map04670+	no
Sphingolipid signaling pathway	map04071	Environmental Information Processing; Signal transduction	1	148	86	10314	1	1	c92057_g1_i2|K01115;c95279_g4_i7|K11583;c86640_g1_i2|K01115;c91238_g1_i3|K01115;c94207_g3_i4|K01115;c92159_g3_i1|K11584;c92057_g2_i1|K01115;c96283_g1_i1|K04371;c95315_g1_i4|K11584;c81729_g1_i1|K01115;c82109_g4_i2|K01115;c92159_g1_i1|K11584;c96132_g1_i3|K12349;c96189_g3_i3|K04354;c92728_g2_i2|K11584;c87834_g1_i6|K04368;c94931_g4_i1|K00654;c92692_g1_i1|K11584;c94836_g1_i3|K11584;c95316_g1_i1|K01110…	c96189_g3_i3|K04354	http://www.kegg.jp/pathway/map04071+K04354	no
Phosphatidylinositol signaling system	map04070	Environmental Information Processing; Signal transduction	0	110	87	10352	1	1	c95544_g1_i3|K00921;c95594_g1_i1|K00921;c91647_g3_i4|K01092;c90171_g2_i3|K10572;c94824_g1_i1|K00888;c87648_g1_i2|K00901;c93477_g1_i1|K00921;c95533_g1_i6|K00914;c92155_g1_i2|K00889;c96157_g1_i6|K00901;c94214_g1_i2|K00921;c95317_g1_i6|K00889;c94638_g1_i3|K00921;c89523_g2_i1|K05857;c94733_g1_i5|K18649;c89741_g2_i1|K00915;c92473_g1_i3|K00901;c87487_g1_i1|K00889;c86239_g1_i1|K05857;c95316_g1_i1|K01110…		http://www.kegg.jp/pathway/map04070+	no
Plant hormone signal transduction	map04075	Environmental Information Processing; Signal transduction	5	445	82	10017	0.422315	1	c95882_g2_i1|K14491;c94901_g1_i6|K14484;c93977_g3_i3|K14510;c96468_g3_i1|K14489;c93992_g1_i1|K14510;c96344_g3_i7|K14513;c95821_g2_i2|K14510;c96335_g1_i4|K14510;c95343_g1_i1|K14510;c95418_g1_i1|K14489;c95012_g2_i6|K14510;c94876_g1_i6|K14491;c95396_g1_i10|K14510;c72130_g1_i1|K14510;c92610_g1_i4|K14510;c86399_g1_i4|K14485;c89908_g1_i5|K12126;c93828_g1_i7|K14510;c85807_g1_i1|K14486;c89803_g1_i4|K1451…	c93992_g1_i1|K14510;c85807_g1_i1|K14486;c90507_g2_i4|K14508;c85068_g1_i2|K13464;c87873_g1_i2|K13464	http://www.kegg.jp/pathway/map04075+K14510+K14486+K14508+K13464+K13464	no
PPAR signaling pathway	map03320	Organismal Systems; Endocrine system	0	100	87	10362	1	1	c95179_g1_i1|K01897;c92816_g1_i3|K01897;c94624_g2_i4|K01897;c94181_g1_i5|K01897;c94922_g1_i1|K01897;c87523_g1_i1|K01897;c84601_g1_i1|K00232;c93929_g2_i4|K01897;c95613_g5_i3|K01897;c78589_g1_i2|K07513;c70116_g1_i1|K00232;c94945_g2_i3|K00864;c93244_g1_i2|K07513;c74042_g1_i1|K00507;c18558_g1_i1|K00507;c83019_g2_i1|K00507;c90192_g2_i1|K01897;c75274_g1_i1|K01897;c81557_g1_i1|K08770;c73757_g1_i1|K08770…		http://www.kegg.jp/pathway/map03320+	no
Cysteine and methionine metabolism	map00270	Metabolism; Amino acid metabolism	0	178	87	10284	0.407589	1	c92540_g1_i1|K00558;c95097_g2_i10|K00558;c86540_g1_i5|K00789;c94941_g1_i7|K00558;c95786_g1_i7|K00928;c80412_g1_i2|K00558;c92444_g1_i3|K01739;c69953_g1_i2|K00815;c88361_g1_i5|K14455;c75429_g1_i1|K14454;c93586_g1_i4|K00899;c89172_g1_i2|K01760;c82232_g1_i1|K01762;c93891_g1_i3|K00815;c91583_g1_i1|K00026;c89857_g4_i1|K01738;c71397_g1_i1|K00789;c81453_g1_i2|K00815;c91363_g1_i3|K00797;c86766_g1_i1|K0539…		http://www.kegg.jp/pathway/map00270+	no
Streptomycin biosynthesis	map00521	Metabolism; Biosynthesis of other secondary metabolites	0	27	87	10435	1	1	c91647_g3_i4|K01092;c75156_g1_i1|K01835;c88390_g1_i3|K00844;c78938_g1_i1|K01835;c86109_g1_i1|K15778;c74670_g1_i2|K15778;c64711_g1_i1|K01835;c2615_g1_i1|K01835;c8550_g1_i1|K01835;c142155_g1_i1|K01858;c135546_g1_i1|K00844;c29444_g1_i1|K01835;c153306_g1_i1|K01092;c117721_g1_i1|K01835;c108800_g1_i1|K00844;c161244_g1_i1|K01092;c102692_g1_i1|K01835;c120701_g1_i1|K01835;c147352_g1_i1|K01858;c99842_g1_i1…		http://www.kegg.jp/pathway/map00521+	no
Taurine and hypotaurine metabolism	map00430	Metabolism; Metabolism of other amino acids	0	27	87	10435	1	1	c91005_g1_i2|K18592;c93964_g2_i5|K18592;c87693_g1_i1|K01580;c88531_g1_i2|K10712;c78262_g1_i2|K10712;c62432_g1_i1|K01580;c93964_g1_i2|K18592;c80449_g1_i1|K10712;c12294_g1_i1|K01580;c83625_g3_i1|K10712;c54849_g1_i1|K10712;c98575_g1_i1|K01580;c14994_g1_i1|K18592;c48094_g1_i1|K01580;c99064_g1_i1|K18592;c159533_g1_i1|K10712;c14288_g1_i1|K15371;c16545_g1_i1|K15371;c157762_g1_i1|K18592;c124361_g1_i1|K10…		http://www.kegg.jp/pathway/map00430+	no
Melanogenesis	map04916	Organismal Systems; Endocrine system	0	38	87	10424	1	1	c96283_g1_i1|K04371;c96396_g1_i2|K04498;c87834_g1_i6|K04368;c91711_g1_i2|K03083;c63689_g1_i1|K04368;c90268_g1_i2|K04368;c88217_g1_i3|K04371;c88217_g2_i1|K04371;c87438_g1_i1|K02183;c108336_g1_i1|K02183;c71696_g1_i1|K04371;c108451_g1_i1|K02183;c92979_g5_i1|K04371;c115429_g1_i1|K02183;c146008_g1_i1|K02183;c142564_g1_i1|K02183;c60533_g1_i2|K03083;c6817_g2_i1|K02183;c96810_g1_i1|K04368;c160008_g1_i1|K…		http://www.kegg.jp/pathway/map04916+	no
Long-term potentiation	map04720	Organismal Systems; Nervous system	0	48	87	10414	1	1	c96283_g1_i1|K04371;c96396_g1_i2|K04498;c87834_g1_i6|K04368;c95930_g1_i1|K06269;c63689_g1_i1|K04368;c90268_g1_i2|K04368;c92015_g5_i7|K06268;c86795_g2_i1|K06268;c88217_g1_i3|K04371;c93888_g1_i1|K06269;c88217_g2_i1|K04371;c90670_g8_i1|K06269;c93888_g3_i1|K06269;c87438_g1_i1|K02183;c86795_g3_i3|K06268;c108336_g1_i1|K02183;c71696_g1_i1|K04371;c108451_g1_i1|K02183;c92979_g5_i1|K04371;c115429_g1_i1|K02…		http://www.kegg.jp/pathway/map04720+	no
Retrograde endocannabinoid signaling	map04723	Organismal Systems; Nervous system	0	46	87	10416	1	1	c96283_g1_i1|K04371;c93399_g1_i8|K15015;c96287_g1_i1|K13806;c87310_g1_i3|K01054;c87683_g1_i1|K13806;c84016_g1_i1|K13806;c92346_g1_i2|K01054;c90635_g1_i1|K11987;c18891_g1_i1|K15015;c87052_g1_i2|K15015;c90040_g1_i4|K15015;c91145_g4_i2|K01054;c90031_g1_i3|K01054;c87634_g1_i1|K01054;c91205_g1_i3|K01054;c91437_g4_i1|K13700;c86967_g1_i2|K01054;c77412_g1_i1|K01054;c92407_g2_i1|K15015;c91492_g1_i2|K13806…		http://www.kegg.jp/pathway/map04723+	no
Estrogen signaling pathway	map04915	Organismal Systems; Endocrine system	0	90	87	10372	1	1	c96283_g1_i1|K04371;c95730_g1_i2|K04079;c95251_g1_i1|K04079;c87834_g1_i6|K04368;c96299_g1_i1|K03283|K06758;c83564_g2_i1|K04079;c63689_g1_i1|K04368;c90268_g1_i2|K04368;c83284_g1_i1|K03283|K06758;c88217_g1_i3|K04371;c84015_g4_i1|K04079;c88217_g2_i1|K04371;c84015_g3_i1|K04079;c53434_g1_i1|K04079;c119620_g1_i1|K04079;c83564_g1_i1|K04079;c87438_g1_i1|K02183;c77641_g1_i1|K04079;c86679_g1_i1|K03283|K067…		http://www.kegg.jp/pathway/map04915+	no
GnRH signaling pathway	map04912	Organismal Systems; Endocrine system	0	62	87	10400	1	1	c92057_g1_i2|K01115;c86640_g1_i2|K01115;c91238_g1_i3|K01115;c94207_g3_i4|K01115;c92057_g2_i1|K01115;c96283_g1_i1|K04371;c81729_g1_i1|K01115;c82109_g4_i2|K01115;c87834_g1_i6|K04368;c63689_g1_i1|K04368;c82193_g1_i2|K01115;c90268_g1_i2|K04368;c73033_g2_i2|K01115;c88217_g1_i3|K04371;c88217_g2_i1|K04371;c92868_g2_i1|K04416;c82109_g1_i1|K01115;c72697_g1_i2|K01115;c77625_g1_i1|K04416;c87438_g1_i1|K02183…		http://www.kegg.jp/pathway/map04912+	no
Ovarian steroidogenesis	map04913	Organismal Systems; Endocrine system	0	1	87	10461	1	1	c90635_g1_i1|K11987		http://www.kegg.jp/pathway/map04913+	no
GABAergic synapse	map04727	Organismal Systems; Nervous system	0	57	87	10405	1	1	c88932_g1_i1|K01915;c95918_g1_i1|K01915;c93399_g1_i8|K15015;c93866_g1_i1|K06027;c88227_g1_i1|K15376;c88132_g1_i1|K13576;c18891_g1_i1|K15015;c87052_g1_i2|K15015;c90040_g1_i4|K15015;c87693_g1_i1|K01580;c92407_g2_i1|K15015;c135298_g1_i1|K15015;c80355_g1_i1|K01915;c85101_g3_i1|K01425;c62432_g1_i1|K01580;c32569_g1_i1|K01915;c73503_g1_i2|K08341;c12294_g1_i1|K01580;c83849_g1_i1|K08341;c79157_g1_i4|K0834…		http://www.kegg.jp/pathway/map04727+	no
Insulin secretion	map04911	Organismal Systems; Endocrine system	0	9	87	10453	1	1	c96410_g2_i2|K18211;c89831_g1_i2|K18211;c98940_g1_i1|K01539;c74972_g2_i2|K18211;c99867_g1_i1|K01539;c15372_g1_i1|K18211;c160117_g1_i1|K07299;c74972_g1_i1|K18211;c117443_g1_i1|K07299		http://www.kegg.jp/pathway/map04911+	no
Dopaminergic synapse	map04728	Organismal Systems; Nervous system	1	77	86	10385	0.477082	1	c95279_g4_i7|K11583;c92159_g3_i1|K11584;c95315_g1_i4|K11584;c92159_g1_i1|K11584;c96189_g3_i3|K04354;c92728_g2_i2|K11584;c92692_g1_i1|K11584;c94836_g1_i3|K11584;c91711_g1_i2|K03083;c95408_g3_i1|K11583;c95930_g1_i1|K06269;c94836_g2_i3|K11584;c83941_g1_i2|K04382;c88438_g2_i1|K04382;c93888_g1_i1|K06269;c95346_g2_i4|K04382;c95279_g5_i1|K11583;c95279_g6_i1|K11583;c90670_g8_i1|K06269;c93888_g3_i1|K06269…	c96189_g3_i3|K04354	http://www.kegg.jp/pathway/map04728+K04354	no
Thyroid hormone synthesis	map04918	Organismal Systems; Endocrine system	0	36	87	10426	1	1	c94071_g1_i1|K08054;c91407_g8_i1|K00432;c122831_g1_i1|K08054;c55273_g1_i1|K00432;c80274_g1_i1|K00432;c77427_g1_i2|K15173;c125361_g1_i1|K00432;c54121_g1_i1|K08054;c18567_g1_i1|K09490;c72983_g1_i2|K00432;c115127_g1_i1|K00432;c11229_g1_i1|K00432;c25423_g1_i1|K09490;c34018_g2_i1|K00432;c104048_g1_i1|K00432;c135372_g1_i1|K00432;c156658_g1_i1|K09490;c98940_g1_i1|K01539;c109814_g1_i1|K08054;c140451_g1_i…		http://www.kegg.jp/pathway/map04918+	no
Thyroid hormone signaling pathway	map04919	Organismal Systems; Endocrine system	0	83	87	10379	1	1	c84085_g1_i2|K15164;c94096_g1_i4|K04650;c95372_g1_i3|K04650;c96283_g1_i1|K04371;c89523_g2_i1|K05857;c96396_g1_i2|K04498;c92862_g1_i2|K11644;c94242_g1_i1|K15133;c87834_g1_i6|K04368;c91711_g1_i2|K03083;c86239_g1_i1|K05857;c96338_g3_i7|K06062;c96200_g1_i3|K15156;c89458_g1_i3|K15170;c62451_g1_i1|K06067;c63689_g1_i1|K04368;c89790_g1_i6|K06062;c92844_g1_i3|K06067;c90268_g1_i2|K04368;c74635_g1_i1|K05857…		http://www.kegg.jp/pathway/map04919+	no
Natural killer cell mediated cytotoxicity	map04650	Organismal Systems; Immune system	0	38	87	10424	1	1	c96283_g1_i1|K04371;c87834_g1_i6|K04368;c63689_g1_i1|K04368;c84036_g1_i2|K04392;c90268_g1_i2|K04368;c86953_g1_i1|K04392;c87570_g1_i1|K04392;c92015_g5_i7|K06268;c78997_g1_i1|K04392;c89091_g2_i4|K04392;c86795_g2_i1|K06268;c88217_g1_i3|K04371;c88217_g2_i1|K04371;c86795_g3_i3|K06268;c135729_g1_i1|K04392;c71696_g1_i1|K04371;c121833_g1_i1|K04392;c1575_g1_i1|K04392;c92979_g5_i1|K04371;c133407_g1_i1|K062…		http://www.kegg.jp/pathway/map04650+	no
Ubiquitin mediated proteolysis	map04120	Genetic Information Processing; Folding, sorting and degradation	2	315	85	10147	1	1	c96545_g1_i1|K10592;c96517_g1_i1|K10592;c95376_g1_i3|K03348;c91854_g2_i2|K10590;c91854_g1_i1|K10590;c96517_g2_i1|K10592;c94791_g1_i1|K10588;c95063_g2_i8|K03353;c92731_g1_i1|K03178;c95371_g2_i1|K10581;c95260_g1_i1|K10597;c93202_g1_i3|K04506;c96015_g1_i2|K03178;c86231_g1_i1|K10144;c87727_g1_i2|K10610;c95976_g1_i3|K10595;c95728_g2_i7|K10579;c93662_g2_i8|K10603;c89903_g1_i1|K03349;c89090_g1_i4|K03352…	c95494_g3_i7|K10571;c138942_g1_i1|K10579	http://www.kegg.jp/pathway/map04120+K10571+K10579	no
Nitrotoluene degradation	map00633	Metabolism; Xenobiotics biodegradation and metabolism	0	1	87	10461	1	1	c144434_g1_i1|K06281		http://www.kegg.jp/pathway/map00633+	no
Glyoxylate and dicarboxylate metabolism	map00630	Metabolism; Carbohydrate metabolism	1	200	86	10262	1	1	c88932_g1_i1|K01915;c87950_g1_i1|K01681;c95918_g1_i1|K01915;c95011_g1_i2|K00600;c89957_g1_i3|K07130;c92466_g5_i1|K15919;c95944_g6_i1|K00600;c74404_g1_i1|K14272;c80268_g1_i1|K00600;c93407_g1_i2|K00600;c70512_g1_i2|K00605;c72469_g1_i1|K01637;c94376_g1_i2|K00382;c92878_g2_i1|K00626;c91583_g1_i1|K00026;c84053_g1_i1|K01681;c90869_g1_i4|K01625;c86469_g1_i1|K00600;c94284_g1_i3|K00122;c92050_g1_i1|K00830…	c67858_g1_i2|K07130	http://www.kegg.jp/pathway/map00630+K07130	no
Wnt signaling pathway	map04310	Environmental Information Processing; Signal transduction	1	114	86	10348	0.616175	1	c91383_g1_i4|K04508;c93202_g1_i3|K04506;c91189_g1_i2|K08957;c94891_g2_i1|K03347;c89204_g2_i1|K03115;c69733_g1_i2|K04506;c55415_g1_i2|K03347;c96396_g1_i2|K04498;c86623_g1_i1|K03097;c62734_g1_i2|K04506;c53421_g1_i1|K03094;c76875_g2_i1|K04506;c94289_g3_i7|K04506;c65276_g1_i1|K04506;c82102_g1_i2|K04508;c91711_g1_i2|K03083;c85838_g1_i1|K04508;c76875_g3_i1|K04506;c89584_g1_i3|K04506;c91393_g4_i2|K03097…	c91383_g1_i4|K04508	http://www.kegg.jp/pathway/map04310+K04508	no
Thiamine metabolism	map00730	Metabolism; Metabolism of cofactors and vitamins	1	26	86	10436	0.200585	1	c96264_g3_i4|K03147;c95674_g2_i7|K01662;c83820_g1_i1|K01662;c92218_g1_i2|K03707;c78677_g1_i1|K03146;c90652_g2_i3|K00878;c87538_g1_i1|K14153;c15069_g1_i1|K01662;c65716_g2_i1|K01662;c138632_g1_i1|K03146;c78601_g2_i1|K03146;c82127_g1_i3|K06928;c78601_g1_i1|K03146;c84199_g1_i1|K01662;c139144_g1_i1|K01662;c158831_g1_i1|K03147;c38737_g1_i1|K01662;c141817_g1_i1|K01662;c134949_g1_i1|K01662;c65716_g1_i1|K…	c15069_g1_i1|K01662	http://www.kegg.jp/pathway/map00730+K01662	no
Non-homologous end-joining	map03450	Genetic Information Processing; Replication and repair	0	11	87	10451	1	1	c75161_g1_i1|K10777;c86620_g1_i13|K03513;c95573_g1_i1|K10866;c87533_g1_i3|K10865;c45899_g1_i2|K10885;c88139_g1_i1|K10884;c96342_g4_i1|K10886;c88236_g1_i5|K04799;c72404_g1_i3|K10885;c42668_g2_i1|K04799;c135999_g1_i1|K04799		http://www.kegg.jp/pathway/map03450+	no
Basal transcription factors	map03022	Genetic Information Processing; Transcription	1	60	86	10402	0.397468	1	c79968_g1_i5|K03125;c94218_g1_i8|K03120;c87156_g4_i5|K03128;c91752_g1_i3|K10843;c93300_g1_i1|K14651;c95313_g1_i2|K03126;c95058_g2_i4|K03130;c76869_g1_i1|K10844;c87072_g1_i10|K03144;c36000_g1_i1|K03124;c95395_g2_i1|K03141;c83571_g1_i2|K03126;c85153_g2_i2|K06634;c93593_g1_i2|K03138;c94218_g2_i2|K03120;c89690_g1_i1|K03136;c94022_g1_i2|K02202;c90719_g1_i1|K03142;c85319_g2_i1|K14650;c91793_g1_i1|K0312…	c87156_g4_i5|K03128	http://www.kegg.jp/pathway/map03022+K03128	no
RNA polymerase	map03020	Genetic Information Processing; Transcription	3	62	84	10400	0.0163887	1	c96504_g1_i5|K03006;c96386_g2_i2|K02999;c95129_g1_i2|K03018;c94705_g4_i6|K03021;c96168_g1_i1|K03010;c92081_g1_i3|K03002;c93341_g4_i1|K03043;c87817_g1_i1|K03015;c89486_g1_i1|K14721;c93877_g3_i5|K03043;c94947_g2_i1|K03023;c94300_g1_i2|K03005;c72285_g1_i1|K03026;c82477_g1_i3|K03009;c89963_g2_i8|K03016;c91034_g1_i1|K03027;c76572_g1_i2|K03004;c93341_g1_i2|K03043;c95030_g3_i2|K03013;c31123_g1_i1|K03013…	c94947_g2_i1|K03023;c70097_g1_i1|K03014;c104923_g1_i1|K03014	http://www.kegg.jp/pathway/map03020+K03023+K03014+K03014	no
Vibrio cholerae pathogenic cycle	map05111	Human Diseases; Infectious diseases: Bacterial	0	3	87	10459	1	1	c119072_g1_i1|K05851;c138414_g1_i1|K10939;c140239_g1_i1|K10909		http://www.kegg.jp/pathway/map05111+	no
Proteasome	map03050	Genetic Information Processing; Folding, sorting and degradation	0	145	87	10317	0.635094	1	c80173_g1_i2|K06699;c96221_g1_i3|K03032;c95142_g2_i4|K03035;c96180_g3_i2|K03028;c64533_g1_i1|K03063;c87850_g1_i3|K03062;c90095_g1_i1|K03031;c89383_g3_i3|K03029;c94798_g1_i2|K03065;c91580_g1_i2|K03039;c92969_g1_i1|K03063;c94357_g1_i1|K03036;c92673_g1_i1|K03061;c94161_g1_i1|K03066;c94047_g1_i1|K03037;c96221_g2_i1|K03032;c92311_g1_i5|K02725;c41690_g1_i1|K02735;c86905_g1_i1|K06700;c84187_g1_i1|K02736…		http://www.kegg.jp/pathway/map03050+	no
Isoquinoline alkaloid biosynthesis	map00950	Metabolism; Biosynthesis of other secondary metabolites	0	41	87	10421	1	1	c93894_g1_i1|K00276;c83618_g1_i1|K00276;c69953_g1_i2|K00815;c88361_g1_i5|K14455;c75429_g1_i1|K14454;c96089_g1_i2|K00422;c93891_g1_i3|K00815;c64104_g2_i1|K00422;c90052_g1_i1|K01592;c81453_g1_i2|K00815;c36481_g2_i1|K00422;c77587_g1_i1|K14454;c89323_g1_i1|K00812;c118764_g1_i1|K00276;c74671_g1_i1|K00422;c118816_g1_i1|K00815;c62602_g1_i1|K00815;c6486_g1_i1|K14455;c146167_g1_i1|K00276;c135315_g1_i1|K00…		http://www.kegg.jp/pathway/map00950+	no
Bacterial invasion of epithelial cells	map05100	Human Diseases; Infectious diseases: Bacterial	0	54	87	10408	1	1	c96496_g1_i1|K04646;c95290_g1_i2|K01528;c86095_g1_i2|K05755;c79556_g1_i1|K13728;c82846_g4_i3|K05758;c79425_g1_i2|K05757;c84036_g1_i2|K04392;c89096_g4_i1|K04646;c86953_g1_i1|K04392;c87570_g1_i1|K04392;c78997_g1_i1|K04392;c89091_g2_i4|K04392;c81467_g1_i1|K05754;c793_g1_i1|K05758;c96496_g3_i1|K04646;c84748_g2_i1|K05692;c135729_g1_i1|K04392;c84748_g1_i2|K05692;c121833_g1_i1|K04392;c80180_g2_i1|K04646…		http://www.kegg.jp/pathway/map05100+	no
Signaling pathways regulating pluripotency of stem cells	map04550	Cellular Processes; Cellular community	0	27	87	10435	1	1	c91648_g1_i2|K11138;c96283_g1_i1|K04371;c87834_g1_i6|K04368;c91711_g1_i2|K03083;c63689_g1_i1|K04368;c90268_g1_i2|K04368;c88217_g1_i3|K04371;c88217_g2_i1|K04371;c71696_g1_i1|K04371;c92979_g5_i1|K04371;c60533_g1_i2|K03083;c96810_g1_i1|K04368;c160008_g1_i1|K03083;c157615_g1_i1|K03083;c99130_g1_i1|K02105;c159087_g1_i1|K04371;c99089_g1_i1|K02105;c101856_g1_i1|K04371;c132091_g1_i1|K04441;c154513_g1_i1|…		http://www.kegg.jp/pathway/map04550+	no
Non-small cell lung cancer	map05223	Human Diseases; Cancers: Specific types	0	28	87	10434	1	1	c96283_g1_i1|K04371;c87834_g1_i6|K04368;c95240_g1_i5|K06620;c94230_g1_i4|K06620;c63689_g1_i1|K04368;c90268_g1_i2|K04368;c88217_g1_i3|K04371;c79271_g1_i7|K06620;c88217_g2_i1|K04371;c80447_g1_i1|K06620;c87375_g2_i1|K01522;c63383_g1_i3|K06620;c61609_g1_i1|K06620;c71696_g1_i1|K04371;c66117_g1_i2|K06276;c56125_g1_i1|K06276;c92979_g5_i1|K04371;c14752_g1_i1|K06276;c96810_g1_i1|K04368;c159087_g1_i1|K0437…		http://www.kegg.jp/pathway/map05223+	no
Small cell lung cancer	map05222	Human Diseases; Cancers: Specific types	0	32	87	10430	1	1	c95240_g1_i5|K06620;c94230_g1_i4|K06620;c95316_g1_i1|K01110;c90635_g1_i1|K11987;c93794_g2_i2|K03175;c38570_g1_i2|K01110;c93610_g3_i2|K03875;c81093_g1_i1|K16061;c92693_g1_i1|K16060;c86528_g1_i1|K16061;c90630_g1_i1|K16060;c79459_g2_i3|K02219;c93610_g4_i2|K03875;c79271_g1_i7|K06620;c93533_g1_i1|K04725;c80447_g1_i1|K06620;c87375_g2_i1|K01522;c63383_g1_i3|K06620;c57397_g1_i1|K03875;c61609_g1_i1|K06620…		http://www.kegg.jp/pathway/map05222+	no
Acute myeloid leukemia	map05221	Human Diseases; Cancers: Specific types	0	28	87	10434	1	1	c96283_g1_i1|K04371;c87834_g1_i6|K04368;c91882_g4_i1|K04688;c74821_g1_i1|K04688;c74098_g1_i1|K04688;c63689_g1_i1|K04368;c90268_g1_i2|K04368;c88217_g1_i3|K04371;c88217_g2_i1|K04371;c11903_g1_i1|K04688;c54140_g1_i1|K04688;c71696_g1_i1|K04371;c92979_g5_i1|K04371;c96810_g1_i1|K04368;c123858_g1_i1|K07205;c159087_g1_i1|K04371;c101856_g1_i1|K04371;c120133_g1_i1|K04688;c131650_g1_i1|K04688;c150531_g1_i1|…		http://www.kegg.jp/pathway/map05221+	no
Chronic myeloid leukemia	map05220	Human Diseases; Cancers: Specific types	0	30	87	10432	1	1	c96283_g1_i1|K04371;c87834_g1_i6|K04368;c95240_g1_i5|K06620;c94230_g1_i4|K06620;c62451_g1_i1|K06067;c63689_g1_i1|K04368;c92844_g1_i3|K06067;c90268_g1_i2|K04368;c88217_g1_i3|K04371;c79271_g1_i7|K06620;c88217_g2_i1|K04371;c80447_g1_i1|K06620;c63383_g1_i3|K06620;c61609_g1_i1|K06620;c71696_g1_i1|K04371;c92979_g5_i1|K04371;c96810_g1_i1|K04368;c159087_g1_i1|K04371;c101856_g1_i1|K04371;c135580_g1_i1|K06…		http://www.kegg.jp/pathway/map05220+	no
MAPK signaling pathway - fly	map04013	Environmental Information Processing; Signal transduction	0	17	87	10445	1	1	c96283_g1_i1|K04371;c87834_g1_i6|K04368;c63689_g1_i1|K04368;c90268_g1_i2|K04368;c88217_g1_i3|K04371;c88217_g2_i1|K04371;c71696_g1_i1|K04371;c92979_g5_i1|K04371;c96810_g1_i1|K04368;c159087_g1_i1|K04371;c101856_g1_i1|K04371;c151450_g1_i1|K07293;c154513_g1_i1|K07827;c158566_g1_i1|K04368;c38635_g1_i1|K04371;c128016_g1_i1|K04368;c144320_g1_i1|K04371		http://www.kegg.jp/pathway/map04013+	no
ErbB signaling pathway	map04012	Environmental Information Processing; Signal transduction	0	33	87	10429	1	1	c96283_g1_i1|K04371;c87834_g1_i6|K04368;c91711_g1_i2|K03083;c91882_g4_i1|K04688;c74821_g1_i1|K04688;c74098_g1_i1|K04688;c63689_g1_i1|K04368;c90268_g1_i2|K04368;c88217_g1_i3|K04371;c88217_g2_i1|K04371;c11903_g1_i1|K04688;c54140_g1_i1|K04688;c71696_g1_i1|K04371;c92979_g5_i1|K04371;c60533_g1_i2|K03083;c96810_g1_i1|K04368;c160008_g1_i1|K03083;c157615_g1_i1|K03083;c123858_g1_i1|K07205;c159087_g1_i1|K0…		http://www.kegg.jp/pathway/map04012+	no
MAPK signaling pathway - yeast	map04011	Environmental Information Processing; Signal transduction	0	32	87	10430	1	1	c95627_g1_i1|K09291;c72817_g1_i2|K11229;c82319_g1_i4|K01759;c84524_g1_i1|K01759;c88292_g2_i1|K11229;c77254_g1_i1|K01759;c93258_g1_i2|K01759;c80760_g1_i1|K01759;c4000_g1_i1|K01759;c49888_g1_i1|K01759;c115668_g1_i1|K01759;c53041_g1_i1|K04513;c113854_g1_i1|K01759;c15089_g1_i1|K09291;c147079_g1_i1|K01759;c159388_g1_i1|K01759;c45228_g1_i1|K11215;c103172_g1_i1|K11232;c53054_g1_i1|K09291;c132091_g1_i1|K…		http://www.kegg.jp/pathway/map04011+	no
Tuberculosis	map05152	Human Diseases; Infectious diseases: Bacterial	3	119	84	10343	0.0795947	1	c95533_g1_i6|K00914;c96283_g1_i1|K04371;c71009_g1_i1|K02154;c86873_g2_i2|K02154;c96396_g1_i2|K04498;c90900_g2_i3|K04733;c93545_g1_i3|K04077;c91986_g1_i4|K04077;c93634_g4_i2|K04077;c89468_g3_i2|K04733;c85454_g2_i4|K08064;c89468_g1_i2|K04733;c93794_g2_i2|K03175;c92333_g2_i3|K08064;c93611_g4_i3|K04733;c92152_g1_i4|K04718;c96457_g1_i1|K08064;c89606_g1_i1|K04733;c89740_g1_i1|K02144;c87211_g1_i3|K02154…	c85454_g2_i4|K08064;c92333_g2_i3|K08064;c85073_g1_i1|K08064	http://www.kegg.jp/pathway/map05152+K08064+K08064+K08064	no
Plant-pathogen interaction	map04626	Organismal Systems; Environmental adaptation	2	391	85	10071	0.773316	1	c92580_g3_i1|K13412;c95015_g1_i2|K05391;c95970_g2_i6|K05391;c87688_g2_i2|K13457;c90297_g1_i1|K13447;c91469_g3_i4|K13447;c92991_g1_i6|K13412;c91469_g4_i5|K13447;c93662_g1_i2|K13428;c92553_g2_i2|K13430;c87618_g2_i5|K13459;c92361_g2_i1|K13420;c87688_g1_i2|K13457;c86789_g1_i1|K13447;c84523_g1_i1|K05391;c87572_g1_i1|K13457;c85140_g1_i1|K13448;c93020_g1_i2|K18835;c93257_g2_i2|K13424;c95730_g1_i2|K04079…	c86792_g1_i1|K12795;c21588_g1_i1|K13456	http://www.kegg.jp/pathway/map04626+K12795+K13456	no
Rap1 signaling pathway	map04015	Environmental Information Processing; Signal transduction	0	61	87	10401	1	1	c96283_g1_i1|K04371;c87834_g1_i6|K04368;c63689_g1_i1|K04368;c84036_g1_i2|K04392;c90268_g1_i2|K04368;c86953_g1_i1|K04392;c87570_g1_i1|K04392;c78997_g1_i1|K04392;c89091_g2_i4|K04392;c94317_g1_i1|K05759;c88217_g1_i3|K04371;c88217_g2_i1|K04371;c84748_g2_i1|K05692;c87438_g1_i1|K02183;c135729_g1_i1|K04392;c108336_g1_i1|K02183;c71696_g1_i1|K04371;c84748_g1_i2|K05692;c29206_g1_i1|K05759;c108451_g1_i1|K02…		http://www.kegg.jp/pathway/map04015+	no
Phenylalanine metabolism	map00360	Metabolism; Amino acid metabolism	0	153	87	10309	0.639707	1	c85969_g1_i4|K05714;c93894_g1_i1|K00276;c83618_g1_i1|K00276;c69953_g1_i2|K00815;c88361_g1_i5|K14455;c75683_g1_i3|K01904;c32463_g1_i1|K01904;c90819_g1_i4|K01904;c75429_g1_i1|K14454;c83503_g1_i1|K00285;c93891_g1_i3|K00815;c85083_g1_i2|K00588;c33454_g1_i4|K01426;c71888_g1_i1|K00430;c79243_g1_i1|K00430;c81453_g1_i2|K00815;c73059_g1_i1|K00430;c88645_g1_i1|K00588;c53278_g1_i1|K00430;c77587_g1_i1|K14454…		http://www.kegg.jp/pathway/map00360+	no
Alzheimer's disease	map05010	Human Diseases; Neurodegenerative diseases	2	264	85	10198	1	1	c92035_g1_i1|K08852;c52770_g1_i1|K02256;c89215_g1_i1|K01408;c93424_g1_i1|K01408;c96283_g1_i1|K04371;c95367_g1_i1|K08852;c92700_g1_i2|K00234;c94836_g4_i2|K00412;c94192_g1_i1|K03934;c85990_g3_i2|K02261;c79729_g1_i7|K03935;c79213_g1_i1|K03942;c91711_g1_i2|K03083;c89350_g1_i1|K02132;c90745_g3_i1|K00413;c81774_g1_i1|K03935;c77172_g1_i2|K03953;c88571_g3_i4|K03945;c75535_g1_i2|K04505;c88823_g2_i1|K03937…	c90745_g3_i1|K00413;c102035_g1_i1|K03952	http://www.kegg.jp/pathway/map05010+K00413+K03952	no
Parkinson's disease	map05012	Human Diseases; Neurodegenerative diseases	2	288	85	10174	1	1	c52770_g1_i1|K02256;c92731_g1_i1|K03178;c96015_g1_i2|K03178;c92700_g1_i2|K00234;c94383_g1_i5|K05863;c94836_g4_i2|K00412;c94192_g1_i1|K03934;c85990_g3_i2|K02261;c79729_g1_i7|K03935;c79213_g1_i1|K03942;c92391_g1_i1|K03178;c53300_g1_i1|K05687;c89350_g1_i1|K02132;c90745_g3_i1|K00413;c81774_g1_i1|K03935;c87468_g2_i1|K10578;c77172_g1_i2|K03953;c88571_g3_i4|K03945;c88610_g1_i1|K15040;c75752_g1_i1|K05863…	c90745_g3_i1|K00413;c102035_g1_i1|K03952	http://www.kegg.jp/pathway/map05012+K00413+K03952	no
PI3K-Akt signaling pathway	map04151	Environmental Information Processing; Signal transduction	2	191	85	10271	0.674204	1	c95705_g1_i1|K07204;c95279_g4_i7|K11583;c92159_g3_i1|K11584;c96283_g1_i1|K04371;c95315_g1_i4|K11584;c95730_g1_i2|K04079;c92159_g1_i1|K11584;c96189_g3_i3|K04354;c92284_g1_i2|K07198;c95251_g1_i1|K04079;c92728_g2_i2|K11584;c87834_g1_i6|K04368;c92692_g1_i1|K11584;c92478_g2_i5|K06630;c94836_g1_i3|K11584;c91711_g1_i2|K03083;c95316_g1_i1|K01110;c91882_g4_i1|K04688;c87339_g2_i2|K07198;c83564_g2_i1|K04079…	c96189_g3_i3|K04354;c43844_g2_i1|K03258	http://www.kegg.jp/pathway/map04151+K04354+K03258	no
Amyotrophic lateral sclerosis (ALS)	map05014	Human Diseases; Neurodegenerative diseases	0	39	87	10423	1	1	c91243_g2_i5|K11518;c84036_g1_i2|K04392;c86953_g1_i1|K04392;c87570_g1_i1|K04392;c92015_g5_i7|K06268;c78997_g1_i1|K04392;c80188_g1_i1|K04569;c89091_g2_i4|K04392;c86795_g2_i1|K06268;c91243_g3_i1|K11518;c86795_g3_i3|K06268;c135729_g1_i1|K04392;c69021_g1_i1|K04565;c108123_g1_i1|K08738;c121833_g1_i1|K04392;c1575_g1_i1|K04392;c133407_g1_i1|K06268;c85943_g1_i1|K06268;c72387_g2_i1|K04565;c127338_g1_i1|K1…		http://www.kegg.jp/pathway/map05014+	no
Huntington's disease	map05016	Human Diseases; Neurodegenerative diseases	4	338	83	10124	0.36793	1	c96504_g1_i5|K03006;c94218_g1_i8|K03120;c96168_g1_i1|K03010;c96496_g1_i1|K04646;c52770_g1_i1|K02256;c95614_g1_i1|K11824;c87817_g1_i1|K03015;c92700_g1_i2|K00234;c94383_g1_i5|K05863;c94836_g4_i2|K00412;c96396_g1_i2|K04498;c92862_g1_i2|K11644;c94192_g1_i1|K03934;c85990_g3_i2|K02261;c79729_g1_i7|K03935;c79213_g1_i1|K03942;c94218_g2_i2|K03120;c94175_g2_i4|K11826;c89350_g1_i1|K02132;c62451_g1_i1|K06067…	c90745_g3_i1|K00413;c70097_g1_i1|K03014;c102035_g1_i1|K03952;c104923_g1_i1|K03014	http://www.kegg.jp/pathway/map05016+K00413+K03014+K03952+K03014	no
Aflatoxin biosynthesis	map00254	Metabolism; Biosynthesis of other secondary metabolites	1	19	86	10443	0.152766	1	c82151_g1_i1|K11262;c79871_g1_i1|K11262;c63311_g2_i1|K11262;c122099_g1_i1|K11262;c59248_g1_i1|K11262;c104970_g1_i1|K11262;c97236_g1_i1|K11262;c136433_g1_i1|K11262;c59248_g2_i1|K11262;c63311_g1_i1|K11262;c15130_g1_i1|K11262;c126013_g1_i1|K11262;c37805_g1_i1|K11262;c125712_g1_i1|K11262;c101154_g1_i1|K11262;c28107_g1_i2|K11262;c63311_g3_i1|K11262;c112808_g1_i1|K11262;c131249_g1_i1|K11262;c139051_g1_…	c82151_g1_i1|K11262	http://www.kegg.jp/pathway/map00254+K11262	no
Butirosin and neomycin biosynthesis	map00524	Metabolism; Biosynthesis of other secondary metabolites	0	5	87	10457	1	1	c88390_g1_i3|K00844;c135546_g1_i1|K00844;c108800_g1_i1|K00844;c10200_g1_i1|K00844;c116281_g1_i1|K00844		http://www.kegg.jp/pathway/map00524+	no
Alanine, aspartate and glutamate metabolism	map00250	Metabolism; Amino acid metabolism	1	152	86	10310	1	1	c96492_g1_i1|K00264;c88932_g1_i1|K01915;c95340_g1_i2|K01955;c95918_g1_i1|K01915;c92153_g1_i5|K00278;c94877_g2_i4|K00820;c87544_g1_i1|K01779;c88895_g3_i2|K00764;c88361_g1_i5|K14455;c82471_g1_i1|K00294;c74199_g1_i1|K17761;c80302_g1_i1|K00827;c94663_g1_i1|K01953;c75429_g1_i1|K14454;c86258_g1_i1|K00814;c74404_g1_i1|K14272;c94734_g1_i4|K01756;c77500_g1_i1|K16871;c90122_g2_i2|K13566;c90190_g1_i1|K01755…	c80302_g1_i1|K00827	http://www.kegg.jp/pathway/map00250+K00827	no
Tetracycline biosynthesis	map00253	Metabolism; Metabolism of terpenoids and polyketides	1	12	86	10450	0.102121	1	c91897_g3_i1|K02160;c93335_g1_i1|K01962;c92189_g1_i1|K01961;c85823_g2_i2|K02160;c91897_g4_i3|K02160;c89560_g1_i1|K02160;c81504_g1_i1|K02160;c126586_g1_i1|K01962;c94786_g7_i1|K01961;c109386_g1_i1|K01962;c93612_g3_i1|K01963;c101739_g1_i1|K01962;c127300_g1_i1|K01962	c91897_g4_i3|K02160	http://www.kegg.jp/pathway/map00253+K02160	no
Amino sugar and nucleotide sugar metabolism	map00520	Metabolism; Carbohydrate metabolism	2	266	85	10196	1	1	c94406_g1_i2|K13648;c85922_g2_i1|K00770;c94118_g1_i6|K13648;c94980_g1_i6|K05305;c75156_g1_i1|K01835;c91796_g1_i3|K08678;c88390_g1_i3|K00844;c95319_g1_i10|K13648;c90458_g1_i2|K12446;c87887_g1_i2|K12446;c93657_g1_i6|K01209;c95637_g1_i7|K13648;c94877_g2_i4|K00820;c76743_g2_i2|K13648;c83439_g1_i1|K01809;c95310_g1_i4|K12450;c93988_g1_i11|K12448;c87775_g1_i2|K00326;c92294_g1_i1|K01209;c84472_g1_i2|K018…	c76743_g1_i1|K13648;c7373_g1_i1|K08678	http://www.kegg.jp/pathway/map00520+K13648+K08678	no
Bile secretion	map04976	Organismal Systems; Digestive system	1	70	86	10392	0.445644	1	c95985_g2_i1|K05658;c96097_g1_i2|K05658;c95759_g1_i1|K05658;c92209_g1_i7|K05658;c95701_g2_i1|K05658;c95985_g1_i3|K05658;c96034_g1_i3|K05658;c87726_g1_i2|K05658;c88908_g1_i2|K05658;c89109_g1_i3|K05658;c85821_g1_i3|K05658;c82440_g1_i1|K05658;c82440_g2_i2|K05658;c35393_g1_i1|K05658;c85606_g2_i1|K05658;c50991_g1_i1|K05658;c33956_g2_i1|K05658;c77248_g3_i1|K05658;c74274_g1_i1|K05658;c82147_g1_i1|K05658…	c88908_g1_i2|K05658	http://www.kegg.jp/pathway/map04976+K05658	no
Vitamin digestion and absorption	map04977	Organismal Systems; Digestive system	0	4	87	10458	1	1	c93000_g1_i2|K14617;c102140_g1_i1|K14617;c122603_g1_i1|K14615;c123197_g1_i1|K05665		http://www.kegg.jp/pathway/map04977+	no
Biosynthesis of amino acids	map01230	Metabolism; Global and overview maps	1	576	86	9886	0.0923142	1	c96492_g1_i1|K00264;c88932_g1_i1|K01915;c91459_g1_i1|K00826;c93766_g1_i1|K00826;c87950_g1_i1|K01681;c95918_g1_i1|K01915;c82246_g1_i1|K06001;c63814_g1_i1|K00615;c86540_g1_i5|K00789;c85686_g1_i1|K11755;c92317_g1_i4|K05359;c94061_g2_i5|K00620;c74573_g1_i1|K00766;c95011_g1_i2|K00600;c94733_g1_i5|K18649;c93273_g2_i2|K01703;c95786_g1_i7|K00928;c89095_g1_i1|K01754;c73931_g1_i2|K00766;c95465_g2_i3|K00873…	c132496_g1_i1|K01652	http://www.kegg.jp/pathway/map01230+K01652	no
Salivary secretion	map04970	Organismal Systems; Digestive system	0	13	87	10449	1	1	c87438_g1_i1|K02183;c108336_g1_i1|K02183;c108451_g1_i1|K02183;c115429_g1_i1|K02183;c146008_g1_i1|K02183;c142564_g1_i1|K02183;c6817_g2_i1|K02183;c98940_g1_i1|K01539;c99867_g1_i1|K01539;c131370_g1_i1|K02183;c10521_g1_i1|K02183;c139234_g1_i1|K07376;c122515_g1_i1|K02183		http://www.kegg.jp/pathway/map04970+	no
Gastric acid secretion	map04971	Organismal Systems; Digestive system	0	12	87	10450	1	1	c87438_g1_i1|K02183;c108336_g1_i1|K02183;c108451_g1_i1|K02183;c115429_g1_i1|K02183;c146008_g1_i1|K02183;c142564_g1_i1|K02183;c6817_g2_i1|K02183;c98940_g1_i1|K01539;c99867_g1_i1|K01539;c131370_g1_i1|K02183;c10521_g1_i1|K02183;c122515_g1_i1|K02183		http://www.kegg.jp/pathway/map04971+	no
Pancreatic secretion	map04972	Organismal Systems; Digestive system	0	45	87	10417	1	1	c84771_g2_i3|K07904;c91340_g1_i3|K07904;c84036_g1_i2|K04392;c86953_g1_i1|K04392;c87570_g1_i1|K04392;c78997_g1_i1|K04392;c89091_g2_i4|K04392;c91662_g3_i3|K07901;c91662_g1_i3|K07901;c89422_g4_i1|K07904;c85031_g2_i1|K07904;c76148_g1_i1|K07904;c85031_g1_i2|K07904;c90652_g1_i2|K01047;c135729_g1_i1|K04392;c24999_g1_i1|K07904;c72317_g1_i1|K07904;c66384_g1_i1|K07901;c74194_g1_i1|K07904;c121833_g1_i1|K043…		http://www.kegg.jp/pathway/map04972+	no
Carbohydrate digestion and absorption	map04973	Organismal Systems; Digestive system	0	12	87	10450	1	1	c88390_g1_i3|K00844;c52637_g1_i1|K01176;c135546_g1_i1|K00844;c98940_g1_i1|K01539;c32547_g1_i2|K01176;c108800_g1_i1|K00844;c99867_g1_i1|K01539;c149907_g1_i1|K01176;c10200_g1_i1|K00844;c117724_g1_i1|K04456;c116281_g1_i1|K00844;c112693_g1_i1|K01176		http://www.kegg.jp/pathway/map04973+	no
Toll-like receptor signaling pathway	map04620	Organismal Systems; Immune system	0	42	87	10420	1	1	c96283_g1_i1|K04371;c90900_g2_i3|K04733;c89468_g3_i2|K04733;c87834_g1_i6|K04368;c89468_g1_i2|K04733;c93794_g2_i2|K03175;c93611_g4_i3|K04733;c89606_g1_i1|K04733;c63689_g1_i1|K04368;c84036_g1_i2|K04392;c90268_g1_i2|K04368;c90907_g1_i3|K04733;c86953_g1_i1|K04392;c87570_g1_i1|K04392;c78997_g1_i1|K04392;c89091_g2_i4|K04392;c88217_g1_i3|K04371;c88217_g2_i1|K04371;c60332_g1_i1|K04733;c135729_g1_i1|K0439…		http://www.kegg.jp/pathway/map04620+	no
NOD-like receptor signaling pathway	map04621	Organismal Systems; Immune system	1	53	86	10409	0.361305	1	c96283_g1_i1|K04371;c95730_g1_i2|K04079;c95251_g1_i1|K04079;c83564_g2_i1|K04079;c93794_g2_i2|K03175;c55403_g1_i1|K12795;c92693_g1_i1|K16060;c86792_g1_i1|K12795;c90630_g1_i1|K16060;c88217_g1_i3|K04371;c84015_g4_i1|K04079;c88217_g2_i1|K04371;c84015_g3_i1|K04079;c53434_g1_i1|K04079;c119620_g1_i1|K04079;c83564_g1_i1|K04079;c77641_g1_i1|K04079;c84015_g5_i1|K04079;c48857_g1_i1|K04079;c71696_g1_i1|K0437…	c86792_g1_i1|K12795	http://www.kegg.jp/pathway/map04621+K12795	no
RIG-I-like receptor signaling pathway	map04622	Organismal Systems; Immune system	0	26	87	10436	1	1	c88615_g1_i1|K11594;c84895_g1_i7|K12655;c92534_g1_i2|K11594;c92534_g2_i1|K11594;c93794_g2_i2|K03175;c86681_g1_i2|K08339;c89139_g1_i3|K11594;c91976_g2_i3|K11594;c87529_g1_i1|K11594;c93576_g6_i1|K09578;c92868_g2_i1|K04416;c67657_g1_i3|K08336;c77625_g1_i1|K04416;c77377_g2_i1|K11594;c77377_g1_i2|K11594;c45518_g1_i1|K11594;c43135_g1_i1|K04416;c160977_g1_i1|K12655;c50407_g1_i1|K11594;c101972_g1_i1|K115…		http://www.kegg.jp/pathway/map04622+	no
Mineral absorption	map04978	Organismal Systems; Digestive system	0	27	87	10435	1	1	c94581_g1_i1|K12347;c83547_g1_i1|K00522;c89894_g1_i1|K00510;c95041_g3_i4|K14685;c60805_g1_i1|K14686;c79631_g2_i1|K07213;c95041_g7_i2|K14685;c88850_g8_i1|K14686;c71730_g1_i1|K14686;c79631_g1_i2|K07213;c77153_g1_i1|K14686;c27369_g1_i1|K12347;c108851_g1_i1|K14686;c67166_g1_i1|K07213;c152866_g1_i1|K00522;c125585_g1_i1|K00522;c52363_g1_i1|K14686;c56985_g1_i2|K00510;c116339_g1_i1|K00522;c45704_g1_i1|K1…		http://www.kegg.jp/pathway/map04978+	no
Taste transduction	map04742	Organismal Systems; Sensory system	0	1	87	10461	1	1	c126230_g1_i1|K04536		http://www.kegg.jp/pathway/map04742+	no
Olfactory transduction	map04740	Organismal Systems; Sensory system	0	11	87	10451	1	1	c87438_g1_i1|K02183;c108336_g1_i1|K02183;c108451_g1_i1|K02183;c115429_g1_i1|K02183;c146008_g1_i1|K02183;c142564_g1_i1|K02183;c6817_g2_i1|K02183;c131370_g1_i1|K02183;c10521_g1_i1|K02183;c139234_g1_i1|K07376;c122515_g1_i1|K02183		http://www.kegg.jp/pathway/map04740+	no
Phototransduction - fly	map04745	Organismal Systems; Sensory system	0	22	87	10440	1	1	c96287_g1_i1|K13806;c87683_g1_i1|K13806;c84016_g1_i1|K13806;c91492_g1_i2|K13806;c84748_g2_i1|K05692;c87438_g1_i1|K02183;c108336_g1_i1|K02183;c84748_g1_i2|K05692;c108451_g1_i1|K02183;c115429_g1_i1|K02183;c146008_g1_i1|K02183;c142564_g1_i1|K02183;c6817_g2_i1|K02183;c13907_g1_i1|K05692;c36507_g1_i1|K05692;c120506_g1_i1|K13806;c131370_g1_i1|K02183;c123145_g1_i1|K05692;c10521_g1_i1|K02183;c122515_g1_i…		http://www.kegg.jp/pathway/map04745+	no
Phototransduction	map04744	Organismal Systems; Sensory system	0	11	87	10451	1	1	c87438_g1_i1|K02183;c108336_g1_i1|K02183;c108451_g1_i1|K02183;c115429_g1_i1|K02183;c146008_g1_i1|K02183;c142564_g1_i1|K02183;c6817_g2_i1|K02183;c126230_g1_i1|K04536;c131370_g1_i1|K02183;c10521_g1_i1|K02183;c122515_g1_i1|K02183		http://www.kegg.jp/pathway/map04744+	no
NF-kappa B signaling pathway	map04064	Environmental Information Processing; Signal transduction	2	43	85	10419	0.0529631	1	c96048_g2_i1|K04728;c91000_g1_i2|K04728;c94924_g1_i4|K04728;c92205_g1_i1|K04728;c95084_g1_i2|K04728;c89204_g2_i1|K03115;c90900_g2_i3|K04733;c86623_g1_i1|K03097;c89468_g3_i2|K04733;c90259_g3_i1|K10577;c90635_g1_i1|K11987;c89468_g1_i2|K04733;c93794_g2_i2|K03175;c93611_g4_i3|K04733;c89606_g1_i1|K04733;c91393_g4_i2|K03097;c90907_g1_i3|K04733;c92693_g1_i1|K16060;c83377_g4_i2|K10577;c90630_g1_i1|K16060…	c94924_g1_i4|K04728;c92205_g1_i1|K04728	http://www.kegg.jp/pathway/map04064+K04728+K04728	no
Vancomycin resistance	map01502	Human Diseases; Drug resistance	0	3	87	10459	1	1	c89842_g1_i2|K01921;c84663_g1_i1|K02563;c93868_g1_i6|K01929		http://www.kegg.jp/pathway/map01502+	no
alpha-Linolenic acid metabolism	map00592	Metabolism; Lipid metabolism	2	97	85	10365	0.196533	1	c78613_g1_i1|K10526;c94786_g1_i1|K10527;c83168_g1_i3|K14674;c21323_g1_i1|K00454;c91943_g1_i2|K05894;c88490_g1_i1|K00454;c92944_g2_i4|K10527;c93319_g2_i1|K10527;c84601_g1_i1|K00232;c95322_g1_i2|K00454;c88008_g2_i1|K18857;c78589_g1_i2|K07513;c70408_g1_i1|K05894;c84390_g1_i1|K16818;c70116_g1_i1|K00232;c93244_g1_i2|K07513;c82264_g1_i1|K05894;c151813_g1_i1|K08241;c78583_g1_i1|K05894;c87886_g1_i1|K1052…	c91943_g1_i2|K05894;c93319_g2_i1|K10527	http://www.kegg.jp/pathway/map00592+K05894+K10527	no
Arachidonic acid metabolism	map00590	Metabolism; Lipid metabolism	0	51	87	10411	1	1	c96177_g4_i3|K08726;c83168_g1_i3|K14674;c88778_g1_i1|K00079;c91005_g1_i2|K18592;c93964_g2_i5|K18592;c85354_g1_i2|K01254;c90635_g1_i1|K11987;c81497_g1_i5|K08726;c89547_g1_i1|K01832;c91407_g8_i1|K00432;c90967_g2_i1|K05309;c71415_g1_i1|K08726;c87879_g1_i1|K08726;c25229_g1_i1|K08726;c93119_g1_i1|K08726;c55273_g1_i1|K00432;c69818_g1_i1|K08726;c80274_g1_i1|K00432;c125361_g1_i1|K00432;c78953_g1_i2|K0872…		http://www.kegg.jp/pathway/map00590+	no
Linoleic acid metabolism	map00591	Metabolism; Lipid metabolism	0	50	87	10412	1	1	c90543_g1_i1|K15718;c83168_g1_i3|K14674;c90219_g6_i3|K15718;c21323_g1_i1|K00454;c88490_g1_i1|K00454;c95322_g1_i2|K00454;c89726_g1_i1|K00100;c88830_g1_i1|K00100;c67276_g2_i1|K00100;c73215_g1_i1|K15718;c84963_g1_i1|K15718;c52861_g1_i2|K00100;c84963_g2_i1|K15718;c96223_g1_i1|K00454;c106178_g1_i1|K00100;c90652_g1_i2|K01047;c32633_g1_i1|K15718;c16104_g1_i1|K00454;c148611_g1_i1|K00454;c149581_g1_i1|K00…		http://www.kegg.jp/pathway/map00591+	no
Mismatch repair	map03430	Genetic Information Processing; Replication and repair	2	61	85	10401	0.0951244	1	c94977_g1_i1|K02343;c95445_g4_i10|K10747;c95804_g2_i3|K03572;c95054_g2_i1|K10754;c93516_g2_i2|K08736;c95307_g1_i2|K02343;c90848_g1_i5|K03657;c66045_g1_i2|K08735;c80476_g1_i1|K02327;c92758_g1_i3|K10858;c93496_g2_i1|K08737;c91562_g4_i1|K07466;c82430_g1_i1|K10747;c93384_g1_i5|K08734;c75130_g2_i1|K07466;c95885_g2_i3|K10756;c96159_g1_i3|K07466;c96023_g1_i5|K07466;c63497_g1_i4|K10756;c84055_g1_i1|K0873…	c96159_g1_i3|K07466;c61496_g1_i1|K10755	http://www.kegg.jp/pathway/map03430+K07466+K10755	no
Ribosome biogenesis in eukaryotes	map03008	Genetic Information Processing; Translation	0	197	87	10265	0.414338	1	c96197_g1_i1|K14572;c95864_g1_i1|K12619;c91809_g6_i2|K14569;c96303_g1_i2|K14290;c93489_g3_i3|K14558;c93149_g1_i1|K14536;c96067_g2_i1|K14521;c94705_g2_i8|K14544;c91164_g1_i1|K14567;c95318_g1_i3|K14553;c85693_g1_i2|K14571;c94341_g2_i1|K14552;c89204_g2_i1|K03115;c94449_g1_i1|K14758;c96382_g1_i6|K14548;c90693_g4_i2|K14549;c96067_g1_i3|K14521;c78448_g1_i2|K14554;c95520_g2_i2|K14573;c91806_g1_i3|K14555…		http://www.kegg.jp/pathway/map03008+	no
Histidine metabolism	map00340	Metabolism; Amino acid metabolism	1	39	86	10423	0.282422	1	c91555_g1_i2|K00128;c85686_g1_i1|K11755;c94733_g1_i5|K18649;c71686_g1_i6|K00128;c94526_g1_i4|K01663;c76266_g1_i1|K01590;c77194_g1_i1|K14085;c93166_g1_i1|K00765;c93134_g2_i3|K00013;c79236_g1_i1|K00128;c79977_g1_i1|K01590;c16489_g1_i1|K00128;c142168_g1_i1|K00128;c85151_g1_i3|K00128;c80736_g1_i1|K00128;c29752_g1_i1|K14085;c107133_g1_i1|K14085;c62111_g1_i1|K00765;c40516_g1_i1|K00128;c47739_g1_i1|K186…	c80736_g1_i1|K00128	http://www.kegg.jp/pathway/map00340+K00128	no
Biosynthesis of unsaturated fatty acids	map01040	Metabolism; Lipid metabolism	0	86	87	10376	1	1	c89087_g1_i1|K10256;c84601_g1_i1|K00232;c94303_g1_i3|K10251;c78589_g1_i2|K07513;c70116_g1_i1|K00232;c93244_g1_i2|K07513;c65615_g1_i1|K10256;c81679_g1_i1|K03921;c74042_g1_i1|K00507;c74147_g1_i1|K10258;c54013_g1_i2|K10245;c83495_g1_i1|K00059;c18558_g1_i1|K00507;c88381_g1_i3|K10703;c83019_g2_i1|K00507;c26849_g1_i1|K00059;c96873_g1_i1|K10256;c85039_g1_i1|K10703;c33356_g1_i1|K10256;c38197_g1_i1|K07513…		http://www.kegg.jp/pathway/map01040+	no
Fatty acid metabolism	map01212	Metabolism; Global and overview maps	3	226	84	10236	0.439711	1	c82151_g1_i1|K11262;c95179_g1_i1|K01897;c92816_g1_i3|K01897;c94786_g1_i1|K10527;c77063_g1_i6|K01074;c94624_g2_i4|K01897;c94181_g1_i5|K01897;c92944_g2_i4|K10527;c89087_g1_i1|K10256;c94922_g1_i1|K01897;c93319_g2_i1|K10527;c87523_g1_i1|K01897;c84601_g1_i1|K00232;c93929_g2_i4|K01897;c95613_g5_i3|K01897;c91897_g3_i1|K02160;c89484_g1_i2|K09458;c93335_g1_i1|K01962;c78346_g1_i3|K09458;c94303_g1_i3|K10251…	c82151_g1_i1|K11262;c93319_g2_i1|K10527;c91897_g4_i3|K02160	http://www.kegg.jp/pathway/map01212+K11262+K10527+K02160	no
Notch signaling pathway	map04330	Environmental Information Processing; Signal transduction	0	24	87	10438	1	1	c96396_g1_i2|K04498;c95379_g2_i1|K06063;c96338_g3_i7|K06062;c62451_g1_i1|K06067;c89790_g1_i6|K06062;c92844_g1_i3|K06067;c75535_g1_i2|K04505;c77745_g1_i4|K06062;c87702_g1_i1|K06170;c87338_g1_i1|K06062;c86217_g2_i2|K02599;c109939_g1_i1|K06051|K06816;c38017_g1_i1|K06053;c47485_g1_i2|K06062;c1963_g1_i1|K04498;c135580_g1_i1|K06067;c127256_g1_i1|K06063;c67066_g1_i1|K04498;c149163_g1_i1|K02599;c131912_g…		http://www.kegg.jp/pathway/map04330+	no
Caprolactam degradation	map00930	Metabolism; Xenobiotics biodegradation and metabolism	0	19	87	10443	1	1	c64765_g1_i1|K00002;c56871_g1_i1|K00002;c46901_g1_i1|K00002;c155131_g1_i1|K00002;c56871_g2_i1|K00002;c104737_g1_i1|K00002;c124025_g1_i1|K00002;c109203_g1_i1|K00002;c8966_g1_i1|K00002;c99715_g1_i1|K00002;c128312_g1_i1|K00002;c113858_g1_i1|K01782;c145080_g1_i1|K00002;c160686_g1_i1|K07515;c156701_g1_i1|K00002;c131662_g1_i1|K07515;c156285_g1_i1|K00002;c140249_g1_i1|K00002;c110478_g1_i1|K00002		http://www.kegg.jp/pathway/map00930+	no
Tight junction	map04530	Cellular Processes; Cellular community	1	64	86	10398	0.417216	1	c95438_g1_i2|K06100;c96008_g1_i2|K06111;c95019_g1_i2|K06100;c89204_g2_i1|K03115;c86623_g1_i1|K03097;c94854_g2_i2|K06110;c96189_g3_i3|K04354;c95316_g1_i1|K01110;c82588_g1_i1|K04424;c92274_g1_i7|K10352;c38570_g1_i2|K01110;c88886_g1_i2|K10352;c91393_g4_i2|K03097;c83941_g1_i2|K04382;c88438_g2_i1|K04382;c95346_g2_i4|K04382;c109513_g1_i1|K12757;c94854_g1_i1|K06110;c131744_g1_i1|K03097;c84748_g2_i1|K056…	c96189_g3_i3|K04354	http://www.kegg.jp/pathway/map04530+K04354	no
Pathways in cancer	map05200	Human Diseases; Cancers: Overview	0	142	87	10320	0.633635	1	c95627_g1_i1|K09291;c93177_g1_i2|K06228;c93516_g2_i2|K08736;c66045_g1_i2|K08735;c96283_g1_i1|K04371;c93496_g2_i1|K08737;c95730_g1_i2|K04079;c96396_g1_i2|K04498;c77171_g1_i1|K08775;c93384_g1_i5|K08734;c95251_g1_i1|K04079;c87834_g1_i6|K04368;c95240_g1_i5|K06620;c94230_g1_i4|K06620;c91711_g1_i2|K03083;c95316_g1_i1|K01110;c90635_g1_i1|K11987;c83564_g2_i1|K04079;c93794_g2_i2|K03175;c90022_g1_i1|K01679…		http://www.kegg.jp/pathway/map05200+	no
Viral carcinogenesis	map05203	Human Diseases; Cancers: Overview	1	230	86	10232	1	1	c74585_g1_i1|K10691;c96549_g2_i2|K11643;c94218_g1_i8|K03120;c90460_g1_i2|K11643;c92086_g3_i1|K11643;c87727_g1_i2|K10610;c94593_g1_i1|K15979;c96283_g1_i1|K04371;c88615_g1_i1|K11594;c86918_g1_i3|K11418;c94897_g1_i5|K15305;c96396_g1_i2|K04498;c92534_g1_i2|K11594;c87072_g1_i10|K03144;c90169_g1_i3|K11407;c88308_g1_i1|K06638;c96193_g1_i1|K11643;c95465_g2_i3|K00873;c96462_g1_i1|K11643;c95379_g2_i1|K0606…	c90169_g1_i3|K11407	http://www.kegg.jp/pathway/map05203+K11407	no
Transcriptional misregulation in cancer	map05202	Human Diseases; Cancers: Overview	2	66	85	10396	0.108122	1	c96048_g2_i1|K04728;c94096_g1_i4|K04650;c91000_g1_i2|K04728;c94048_g2_i6|K12823;c95372_g1_i3|K04650;c94924_g1_i4|K04728;c92205_g1_i1|K04728;c95084_g1_i2|K04728;c93300_g1_i1|K14651;c89805_g1_i1|K12823;c92862_g1_i2|K11644;c95435_g1_i3|K15188;c85658_g2_i1|K15627;c94384_g2_i2|K15188;c87415_g1_i2|K15188;c93187_g2_i3|K12823;c89823_g3_i1|K12823;c62451_g1_i1|K06067;c92844_g1_i3|K06067;c83560_g1_i2|K11253…	c94924_g1_i4|K04728;c92205_g1_i1|K04728	http://www.kegg.jp/pathway/map05202+K04728+K04728	no
Proteoglycans in cancer	map05205	Human Diseases; Cancers: Overview	1	118	86	10344	1	1	c94048_g2_i6|K12823;c96283_g1_i1|K04371;c89805_g1_i1|K12823;c95521_g1_i5|K10380;c76963_g1_i1|K10380;c87834_g1_i6|K04368;c40583_g1_i1|K10380;c91882_g4_i1|K04688;c74821_g1_i1|K04688;c93187_g2_i3|K12823;c93297_g1_i4|K03685;c95415_g2_i2|K10380;c89823_g3_i1|K12823;c95930_g1_i1|K06269;c74098_g1_i1|K04688;c63689_g1_i1|K04368;c88912_g1_i4|K10380;c84036_g1_i2|K04392;c90268_g1_i2|K04368;c86953_g1_i1|K04392…	c43844_g2_i1|K03258	http://www.kegg.jp/pathway/map05205+K03258	no
Chemical carcinogenesis	map05204	Human Diseases; Cancers: Overview	0	43	87	10419	1	1	c88778_g1_i1|K00079;c47400_g1_i1|K00799;c90635_g1_i1|K11987;c78415_g1_i4|K00121;c90291_g2_i2|K00799;c78843_g1_i1|K00799;c30184_g1_i1|K00121;c74226_g1_i1|K00799;c80732_g1_i1|K00799;c85108_g1_i1|K00799;c86091_g1_i4|K00799;c71940_g1_i1|K00799;c74756_g1_i2|K00799;c54913_g1_i1|K00799;c83680_g1_i1|K00799;c59632_g1_i1|K00799;c148730_g1_i1|K00799;c49872_g1_i1|K00799;c78204_g1_i2|K00799;c81276_g1_i1|K0079…		http://www.kegg.jp/pathway/map05204+	no
Riboflavin metabolism	map00740	Metabolism; Metabolism of cofactors and vitamins	0	19	87	10443	1	1	c85156_g1_i1|K14652;c95747_g1_i5|K00953;c90991_g1_i1|K14652;c89767_g1_i9|K14652;c51531_g1_i1|K00793;c82676_g1_i1|K00861;c85147_g1_i1|K11753;c87366_g1_i1|K18453;c74461_g1_i1|K00794;c66694_g1_i1|K00794;c65699_g1_i2|K14652;c68261_g1_i1|K14652;c152103_g1_i1|K00793;c59323_g1_i1|K14652;c150863_g1_i1|K14652;c132135_g1_i1|K00953;c108320_g1_i1|K00505;c133904_g1_i1|K00793;c154870_g1_i1|K18453		http://www.kegg.jp/pathway/map00740+	no
Bladder cancer	map05219	Human Diseases; Cancers: Specific types	0	22	87	10440	1	1	c96283_g1_i1|K04371;c87834_g1_i6|K04368;c95240_g1_i5|K06620;c94230_g1_i4|K06620;c63689_g1_i1|K04368;c90268_g1_i2|K04368;c88217_g1_i3|K04371;c79271_g1_i7|K06620;c88217_g2_i1|K04371;c80447_g1_i1|K06620;c63383_g1_i3|K06620;c61609_g1_i1|K06620;c71696_g1_i1|K04371;c92979_g5_i1|K04371;c96810_g1_i1|K04368;c159087_g1_i1|K04371;c101856_g1_i1|K04371;c154513_g1_i1|K07827;c158566_g1_i1|K04368;c38635_g1_i1|K0…		http://www.kegg.jp/pathway/map05219+	no
Microbial metabolism in diverse environments	map01120	Metabolism; Global and overview maps	4	929	83	9533	0.186958	1	c96492_g1_i1|K00264;c91787_g1_i3|K00106;c92463_g3_i7|K00517;c96177_g4_i3|K08726;c88932_g1_i1|K01915;c92145_g1_i1|K00517;c87950_g1_i1|K01681;c95601_g1_i1|K00164;c85465_g1_i4|K01595;c75156_g1_i1|K01835;c95918_g1_i1|K01915;c91555_g1_i2|K00128;c63814_g1_i1|K00615;c85969_g1_i4|K05714;c88390_g1_i3|K00844;c89216_g1_i5|K16839;c92700_g1_i2|K00234;c32258_g1_i1|K01895;c81470_g1_i1|K00517;c87952_g1_i1|K01610…	c84381_g1_i1|K01938;c91861_g1_i1|K00033;c91897_g4_i3|K02160;c80736_g1_i1|K00128	http://www.kegg.jp/pathway/map01120+K01938+K00033+K02160+K00128	no
Citrate cycle (TCA cycle)	map00020	Metabolism; Carbohydrate metabolism	0	189	87	10273	0.410614	1	c87950_g1_i1|K01681;c95601_g1_i1|K00164;c92700_g1_i2|K00234;c87952_g1_i1|K01610;c75479_g1_i2|K01648;c88940_g1_i17|K00658;c92198_g1_i1|K00627;c89296_g1_i2|K00627;c37796_g1_i1|K00030;c89296_g2_i1|K00627;c69863_g1_i1|K00627;c90022_g1_i1|K01679;c88901_g2_i2|K00031;c94376_g1_i2|K00382;c93385_g1_i5|K00658;c91583_g1_i1|K00026;c92703_g1_i2|K00162;c84053_g1_i1|K01681;c90642_g3_i1|K01648;c141859_g1_i1|K019…		http://www.kegg.jp/pathway/map00020+	no
Pertussis	map05133	Human Diseases; Infectious diseases: Bacterial	1	52	86	10410	0.355967	1	c96283_g1_i1|K04371;c90900_g2_i3|K04733;c89468_g3_i2|K04733;c75060_g1_i1|K05765;c89468_g1_i2|K04733;c93794_g2_i2|K03175;c93611_g4_i3|K04733;c89606_g1_i1|K04733;c90907_g1_i3|K04733;c88217_g1_i3|K04371;c56363_g1_i1|K05765;c75422_g2_i2|K05765;c88217_g2_i1|K04371;c87438_g1_i1|K02183;c110081_g1_i1|K05765;c783_g1_i1|K05765;c60332_g1_i1|K04733;c108336_g1_i1|K02183;c71696_g1_i1|K04371;c91809_g2_i1|K05765…	c56363_g1_i1|K05765	http://www.kegg.jp/pathway/map05133+K05765	no
Salmonella infection	map05132	Human Diseases; Infectious diseases: Bacterial	1	56	86	10406	0.377059	1	c96283_g1_i1|K04371;c86312_g1_i2|K10407;c86095_g1_i2|K05755;c82846_g4_i3|K05758;c79425_g1_i2|K05757;c84036_g1_i2|K04392;c86953_g1_i1|K04392;c87570_g1_i1|K04392;c78997_g1_i1|K04392;c89091_g2_i4|K04392;c94317_g1_i1|K05759;c88217_g1_i3|K04371;c88217_g2_i1|K04371;c93862_g3_i1|K07897;c81467_g1_i1|K05754;c793_g1_i1|K05758;c84748_g2_i1|K05692;c127070_g1_i1|K10407;c135729_g1_i1|K04392;c51727_g2_i1|K07897…	c145497_g1_i1|K05916	http://www.kegg.jp/pathway/map05132+K05916	no
Shigellosis	map05131	Human Diseases; Infectious diseases: Bacterial	0	55	87	10407	1	1	c96283_g1_i1|K04371;c92426_g1_i1|K12836;c86095_g1_i2|K05755;c79556_g1_i1|K13728;c82846_g4_i3|K05758;c79425_g1_i2|K05757;c86681_g1_i2|K08339;c84036_g1_i2|K04392;c81133_g1_i1|K12836;c86953_g1_i1|K04392;c87570_g1_i1|K04392;c92413_g3_i2|K12836;c78997_g1_i1|K04392;c90380_g2_i1|K12836;c89091_g2_i4|K04392;c94317_g1_i1|K05759;c88217_g1_i3|K04371;c88217_g2_i1|K04371;c81467_g1_i1|K05754;c793_g1_i1|K05758;c…		http://www.kegg.jp/pathway/map05131+	no
Pathogenic Escherichia coli infection	map05130	Human Diseases; Infectious diseases: Bacterial	0	55	87	10407	1	1	c94309_g1_i3|K11294;c86095_g1_i2|K05755;c92617_g2_i1|K07374;c84761_g1_i6|K07375;c82846_g4_i3|K05758;c79425_g1_i2|K05757;c91814_g2_i2|K07375;c78256_g1_i3|K11294;c67124_g2_i1|K07374;c52758_g1_i1|K11294;c67124_g1_i1|K07374;c1387_g1_i1|K07374;c81467_g1_i1|K05754;c135278_g1_i1|K11294;c793_g1_i1|K05758;c84748_g2_i1|K05692;c32565_g1_i1|K11294;c108609_g1_i1|K07374;c146038_g1_i1|K07374;c95116_g2_i1|K07375…		http://www.kegg.jp/pathway/map05130+	no
Galactose metabolism	map00052	Metabolism; Carbohydrate metabolism	0	142	87	10320	0.633635	1	c80198_g1_i1|K04618;c91820_g1_i2|K12309;c96019_g1_i11|K15922;c74689_g1_i1|K01190;c75156_g1_i1|K01835;c93184_g1_i1|K06617;c88390_g1_i3|K00844;c92194_g1_i7|K06617;c92147_g1_i1|K06617;c94620_g1_i2|K06617;c78938_g1_i1|K01835;c91842_g1_i4|K06617;c96305_g7_i2|K07407;c86109_g1_i1|K15778;c89737_g1_i2|K06617;c74037_g1_i1|K00850;c74670_g1_i2|K15778;c111912_g1_i1|K06617;c85434_g1_i1|K04618;c77003_g1_i1|K017…		http://www.kegg.jp/pathway/map00052+	no
Morphine addiction	map05032	Human Diseases; Substance dependence	0	12	87	10450	1	1	c93399_g1_i8|K15015;c18891_g1_i1|K15015;c87052_g1_i2|K15015;c90040_g1_i4|K15015;c92407_g2_i1|K15015;c135298_g1_i1|K15015;c73316_g1_i3|K15015;c132472_g1_i1|K15015;c132326_g1_i1|K15015;c143362_g1_i1|K15015;c126230_g1_i1|K04536;c134098_g1_i1|K15015		http://www.kegg.jp/pathway/map05032+	no
Nicotine addiction	map05033	Human Diseases; Substance dependence	0	11	87	10451	1	1	c93399_g1_i8|K15015;c18891_g1_i1|K15015;c87052_g1_i2|K15015;c90040_g1_i4|K15015;c92407_g2_i1|K15015;c135298_g1_i1|K15015;c73316_g1_i3|K15015;c132472_g1_i1|K15015;c132326_g1_i1|K15015;c143362_g1_i1|K15015;c134098_g1_i1|K15015		http://www.kegg.jp/pathway/map05033+	no
Cocaine addiction	map05030	Human Diseases; Substance dependence	0	2	87	10460	1	1	c122946_g1_i1|K00501;c117988_g1_i1|K00501		http://www.kegg.jp/pathway/map05030+	no
Amphetamine addiction	map05031	Human Diseases; Substance dependence	0	31	87	10431	1	1	c95930_g1_i1|K06269;c92015_g5_i7|K06268;c86795_g2_i1|K06268;c93888_g1_i1|K06269;c90670_g8_i1|K06269;c93888_g3_i1|K06269;c87438_g1_i1|K02183;c86795_g3_i3|K06268;c108336_g1_i1|K02183;c108451_g1_i1|K02183;c115429_g1_i1|K02183;c93888_g2_i1|K06269;c146008_g1_i1|K02183;c133407_g1_i1|K06268;c85943_g1_i1|K06268;c142564_g1_i1|K02183;c6817_g2_i1|K02183;c92015_g8_i1|K06268;c35029_g1_i1|K06269;c90670_g4_i1|K…		http://www.kegg.jp/pathway/map05031+	no
Fructose and mannose metabolism	map00051	Metabolism; Carbohydrate metabolism	0	131	87	10331	0.629733	1	c94980_g1_i6|K05305;c88390_g1_i3|K00844;c78837_g1_i2|K01103;c83439_g1_i1|K01809;c84599_g1_i2|K00847;c91124_g1_i1|K00847;c86109_g1_i1|K15778;c83665_g1_i2|K00847;c78940_g1_i3|K00846;c74037_g1_i1|K00850;c74670_g1_i2|K15778;c93996_g1_i1|K00850;c56911_g1_i2|K18447;c92684_g1_i2|K00895;c81301_g2_i1|K01623;c80062_g1_i1|K00850;c82701_g2_i1|K00847;c63268_g1_i1|K01805;c83840_g1_i1|K00966;c91988_g1_i1|K00966…		http://www.kegg.jp/pathway/map00051+	no
Alcoholism	map05034	Human Diseases; Substance dependence	2	113	85	10349	0.245073	1	c96283_g1_i1|K04371;c86918_g1_i3|K11418;c90169_g1_i3|K11407;c79671_g1_i3|K11251;c87834_g1_i6|K04368;c94783_g2_i1|K07359;c95930_g1_i1|K06269;c62451_g1_i1|K06067;c63689_g1_i1|K04368;c93558_g1_i1|K11303;c92844_g1_i3|K06067;c90268_g1_i2|K04368;c75377_g1_i5|K07359;c83560_g1_i2|K11253;c74489_g1_i1|K11251;c88217_g1_i3|K04371;c93888_g1_i1|K06269;c88663_g1_i1|K11253;c32521_g1_i1|K11407;c88663_g2_i1|K11253…	c90169_g1_i3|K11407;c94783_g2_i1|K07359	http://www.kegg.jp/pathway/map05034+K11407+K07359	no
Glucosinolate biosynthesis	map00966	Metabolism; Biosynthesis of other secondary metabolites	0	3	87	10459	1	1	c82182_g1_i1|K11818;c91947_g1_i6|K12153;c114921_g1_i1|K11820		http://www.kegg.jp/pathway/map00966+	no
Betalain biosynthesis	map00965	Metabolism; Biosynthesis of other secondary metabolites	0	5	87	10457	1	1	c80217_g1_i1|K15777;c128379_g1_i1|K15777;c118505_g1_i1|K15777;c108320_g1_i1|K00505;c158981_g1_i1|K15777		http://www.kegg.jp/pathway/map00965+	no
Protein export	map03060	Genetic Information Processing; Folding, sorting and degradation	3	90	84	10372	0.041352	1	c79469_g4_i1|K10956;c85459_g1_i2|K03108;c94990_g3_i1|K13431;c94442_g1_i1|K09540;c94608_g1_i1|K09540;c93749_g4_i7|K09647;c81155_g1_i1|K03107;c61273_g1_i1|K12947;c91669_g1_i2|K03100;c65960_g1_i1|K03106;c92970_g3_i4|K03070;c93188_g1_i1|K03117;c85375_g1_i3|K03217;c87785_g1_i1|K03100;c90762_g1_i1|K03106;c90034_g1_i3|K12947;c93656_g3_i1|K03118;c74660_g1_i1|K03100;c94032_g3_i1|K12275;c86944_g3_i1|K09647…	c94608_g1_i1|K09540;c94990_g5_i1|K13431;c109034_g1_i1|K03110	http://www.kegg.jp/pathway/map03060+K09540+K13431+K03110	no
Tropane, piperidine and pyridine alkaloid biosynthesis	map00960	Metabolism; Biosynthesis of other secondary metabolites	0	29	87	10433	1	1	c93894_g1_i1|K00276;c83618_g1_i1|K00276;c69953_g1_i2|K00815;c88361_g1_i5|K14455;c75429_g1_i1|K14454;c93891_g1_i3|K00815;c18617_g1_i1|K01582;c81453_g1_i2|K00815;c77587_g1_i1|K14454;c89323_g1_i1|K00812;c118764_g1_i1|K00276;c118816_g1_i1|K00815;c62602_g1_i1|K00815;c6486_g1_i1|K14455;c146167_g1_i1|K00276;c154192_g1_i1|K00815;c160923_g1_i1|K14454;c125568_g1_i1|K00815;c152454_g1_i1|K00815;c145152_g1_i1…		http://www.kegg.jp/pathway/map00960+	no
Regulation of actin cytoskeleton	map04810	Cellular Processes; Cell motility	1	125	86	10337	1	1	c95544_g1_i3|K00921;c95594_g1_i1|K00921;c93477_g1_i1|K00921;c92155_g1_i2|K00889;c96283_g1_i1|K04371;c94214_g1_i2|K00921;c95317_g1_i6|K00889;c94638_g1_i3|K00921;c87834_g1_i6|K04368;c87487_g1_i1|K00889;c75060_g1_i1|K05765;c61456_g1_i2|K05764;c86095_g1_i2|K05755;c83242_g1_i1|K00921;c95930_g1_i1|K06269;c82846_g4_i3|K05758;c90493_g1_i2|K05729;c79425_g1_i2|K05757;c82256_g1_i3|K00889;c63689_g1_i1|K04368…	c56363_g1_i1|K05765	http://www.kegg.jp/pathway/map04810+K05765	no
Phosphotransferase system (PTS)	map02060	Environmental Information Processing; Membrane transport	0	1	87	10461	1	1	c140593_g1_i1|K02794|K02793		http://www.kegg.jp/pathway/map02060+	no
ECM-receptor interaction	map04512	Environmental Information Processing; Signaling molecules and interaction	0	6	87	10456	1	1	c142401_g1_i1|K06238|K05719;c108417_g1_i1|K06238|K05719;c11008_g1_i1|K06525|K05695|K06534|K06788|K05719|K06265|K04520|K05635|K06578;c160263_g1_i1|K06258;c149854_g1_i1|K06238|K05719;c115000_g1_i1|K06240		http://www.kegg.jp/pathway/map04512+	no
Epithelial cell signaling in Helicobacter pylori infection	map05120	Human Diseases; Infectious diseases: Bacterial	0	56	87	10406	1	1	c71009_g1_i1|K02154;c86873_g2_i2|K02154;c92646_g2_i1|K02147;c89740_g1_i1|K02144;c87211_g1_i3|K02154;c94425_g3_i3|K02148;c84036_g1_i2|K04392;c138662_g1_i1|K02155;c87211_g2_i2|K02154;c86953_g1_i1|K04392;c87570_g1_i1|K04392;c78997_g1_i1|K04392;c89091_g2_i4|K04392;c86246_g1_i7|K02144;c94425_g2_i1|K02148;c75326_g1_i1|K02151;c78344_g1_i1|K03661;c72589_g1_i2|K02152;c135729_g1_i1|K04392;c136656_g1_i1|K03…		http://www.kegg.jp/pathway/map05120+	no
Focal adhesion	map04510	Cellular Processes; Cellular community	0	75	87	10387	1	1	c96283_g1_i1|K04371;c87834_g1_i6|K04368;c91711_g1_i2|K03083;c95316_g1_i1|K01110;c95930_g1_i1|K06269;c38570_g1_i2|K01110;c63689_g1_i1|K04368;c84036_g1_i2|K04392;c90268_g1_i2|K04368;c86953_g1_i1|K04392;c87570_g1_i1|K04392;c92693_g1_i1|K16060;c78997_g1_i1|K04392;c90630_g1_i1|K16060;c89091_g2_i4|K04392;c88217_g1_i3|K04371;c93888_g1_i1|K06269;c109513_g1_i1|K12757;c93533_g1_i1|K04725;c88217_g2_i1|K0437…		http://www.kegg.jp/pathway/map04510+	no
Cell adhesion molecules (CAMs)	map04514	Environmental Information Processing; Signaling molecules and interaction	0	7	87	10455	1	1	c109939_g1_i1|K06051|K06816;c9467_g2_i1|K06477|K10104;c97150_g1_i1|K05695|K08115|K08114|K16336|K06793|K06792|K06795|K06794|K16360;c149299_g1_i1|K06464|K06523|K06563|K06499|K06486;c11008_g1_i1|K06525|K05695|K06534|K06788|K05719|K06265|K04520|K05635|K06578;c9467_g1_i1|K06477|K10104;c130036_g1_i1|K06756|K06820		http://www.kegg.jp/pathway/map04514+	no
Cationic antimicrobial peptide (CAMP) resistance	map01503	Human Diseases; Drug resistance	0	7	87	10455	1	1	c89202_g4_i3|K10011;c118701_g1_i1|K10011;c89364_g1_i2|K00677;c85480_g1_i2|K10011;c118627_g1_i1|K12962;c112284_g1_i1|K19229;c100340_g1_i1|K03760		http://www.kegg.jp/pathway/map01503+	no
beta-Lactam resistance	map01501	Human Diseases; Drug resistance	0	2	87	10460	1	1	c87883_g3_i3|K05366;c107262_g1_i1|K09476		http://www.kegg.jp/pathway/map01501+	no
Fluorobenzoate degradation	map00364	Metabolism; Xenobiotics biodegradation and metabolism	0	5	87	10457	1	1	c80778_g1_i1|K01061;c145527_g1_i1|K01061;c8779_g1_i1|K01061;c97427_g1_i1|K03381;c153084_g1_i1|K03381		http://www.kegg.jp/pathway/map00364+	no
Base excision repair	map03410	Genetic Information Processing; Replication and repair	0	41	87	10421	1	1	c92548_g1_i2|K02324;c95445_g4_i10|K10747;c80476_g1_i1|K02327;c76334_g1_i1|K10798;c93414_g1_i2|K01246;c82430_g1_i1|K10747;c90903_g1_i4|K01246;c71193_g1_i2|K10563;c88493_g1_i2|K02335;c49917_g1_i1|K10798;c73076_g1_i3|K10772;c79205_g1_i2|K03575;c73438_g1_i1|K10801;c86744_g1_i1|K10803;c81306_g1_i2|K03648;c85435_g1_i1|K03660;c88236_g1_i5|K04799;c85816_g1_i3|K03652;c39041_g1_i1|K03505;c88149_g1_i2|K1077…		http://www.kegg.jp/pathway/map03410+	no
Chlorocyclohexane and chlorobenzene degradation	map00361	Metabolism; Xenobiotics biodegradation and metabolism	0	6	87	10456	1	1	c87274_g2_i3|K01563;c80778_g1_i1|K01061;c145527_g1_i1|K01061;c8779_g1_i1|K01061;c97427_g1_i1|K03381;c153084_g1_i1|K03381		http://www.kegg.jp/pathway/map00361+	no
Apoptosis	map04210	Cellular Processes; Cell growth and death	2	35	85	10427	0.0371604	1	c96048_g2_i1|K04728;c91000_g1_i2|K04728;c94924_g1_i4|K04728;c92205_g1_i1|K04728;c95084_g1_i2|K04728;c90900_g2_i3|K04733;c89468_g3_i2|K04733;c89468_g1_i2|K04733;c93611_g4_i3|K04733;c89606_g1_i1|K04733;c90907_g1_i3|K04733;c81093_g1_i1|K16061;c92693_g1_i1|K16060;c92015_g5_i7|K06268;c86528_g1_i1|K16061;c90630_g1_i1|K16060;c86795_g2_i1|K06268;c93533_g1_i1|K04725;c86795_g3_i3|K06268;c60332_g1_i1|K04733…	c94924_g1_i4|K04728;c92205_g1_i1|K04728	http://www.kegg.jp/pathway/map04210+K04728+K04728	no
Bisphenol degradation	map00363	Metabolism; Xenobiotics biodegradation and metabolism	0	26	87	10436	1	1	c92463_g3_i7|K00517;c92145_g1_i1|K00517;c81470_g1_i1|K00517;c91087_g1_i1|K00517;c80668_g1_i1|K00517;c14641_g1_i2|K00517;c94263_g2_i1|K00517;c89726_g1_i1|K00100;c88830_g1_i1|K00100;c67276_g2_i1|K00100;c52861_g1_i2|K00100;c106178_g1_i1|K00100;c68129_g1_i1|K00517;c98268_g1_i1|K00517;c102870_g1_i1|K00517;c159595_g1_i1|K00100;c30653_g1_i1|K00100;c67276_g1_i1|K00100;c34101_g1_i1|K00100;c5041_g1_i1|K001…		http://www.kegg.jp/pathway/map00363+	no
Benzoate degradation	map00362	Metabolism; Xenobiotics biodegradation and metabolism	0	41	87	10421	1	1	c78589_g1_i2|K07513;c92878_g2_i1|K00626;c93244_g1_i2|K07513;c74174_g1_i2|K00074;c38197_g1_i1|K07513;c28810_g2_i1|K00626;c28810_g1_i1|K00626;c155537_g1_i1|K00074;c142006_g1_i1|K07513;c23397_g1_i1|K07513;c9017_g1_i1|K07513;c18060_g1_i1|K07513;c99411_g1_i1|K07513;c160467_g1_i1|K07513;c149584_g1_i1|K07513;c125131_g1_i1|K07513;c96971_g1_i1|K07513;c124525_g1_i1|K07513;c125274_g1_i1|K00626;c99748_g1_i1|…		http://www.kegg.jp/pathway/map00362+	no
Glycosylphosphatidylinositol(GPI)-anchor biosynthesis	map00563	Metabolism; Glycan biosynthesis and metabolism	0	20	87	10442	1	1	c95899_g1_i8|K05286;c93050_g1_i1|K05288;c90336_g1_i6|K05285;c94767_g1_i2|K03860;c95875_g2_i3|K05310;c88680_g1_i4|K05293;c93516_g3_i10|K07542;c95814_g1_i5|K05291;c74752_g1_i4|K03859;c24991_g1_i1|K05289;c94648_g1_i3|K05292;c95100_g1_i10|K03434;c68565_g1_i1|K05283;c90397_g1_i15|K03857;c88668_g1_i6|K07541;c95899_g2_i3|K05286;c79229_g3_i4|K05287;c89679_g3_i6|K03861;c89786_g3_i1|K09658;c155926_g1_i1|K0…		http://www.kegg.jp/pathway/map00563+	no
Inositol phosphate metabolism	map00562	Metabolism; Carbohydrate metabolism	0	106	87	10356	1	1	c95544_g1_i3|K00921;c95594_g1_i1|K00921;c91647_g3_i4|K01092;c90171_g2_i3|K10572;c94824_g1_i1|K00888;c93477_g1_i1|K00921;c95533_g1_i6|K00914;c92155_g1_i2|K00889;c94214_g1_i2|K00921;c95317_g1_i6|K00889;c94638_g1_i3|K00921;c89523_g2_i1|K05857;c94733_g1_i5|K18649;c89741_g2_i1|K00915;c87487_g1_i1|K00889;c86239_g1_i1|K05857;c95316_g1_i1|K01110;c86180_g1_i2|K03103;c89862_g1_i1|K00913;c82086_g3_i1|K01771…		http://www.kegg.jp/pathway/map00562+	no
Glycerolipid metabolism	map00561	Metabolism; Lipid metabolism	1	120	86	10342	1	1	c90299_g1_i2|K00679;c87648_g1_i2|K00901;c83168_g1_i3|K14674;c93108_g1_i2|K13519;c96157_g1_i6|K00901;c91555_g1_i2|K00128;c78054_g1_i6|K11155;c87681_g1_i1|K00679;c93982_g1_i3|K13523;c87310_g1_i3|K01054;c71686_g1_i6|K00128;c44056_g1_i2|K00679;c96305_g7_i2|K07407;c92473_g1_i3|K00901;c94254_g1_i3|K03715;c92346_g1_i2|K01054;c90455_g2_i1|K13513;c94328_g4_i2|K13523;c77194_g1_i1|K14085;c25721_g1_i1|K13508…	c80736_g1_i1|K00128	http://www.kegg.jp/pathway/map00561+K00128	no
Ether lipid metabolism	map00565	Metabolism; Lipid metabolism	0	42	87	10420	1	1	c92057_g1_i2|K01115;c86640_g1_i2|K01115;c91238_g1_i3|K01115;c94207_g3_i4|K01115;c83168_g1_i3|K14674;c93108_g1_i2|K13519;c92057_g2_i1|K01115;c87613_g1_i4|K06123;c81729_g1_i1|K01115;c82109_g4_i2|K01115;c90127_g1_i4|K16860;c64081_g2_i3|K13510;c95333_g3_i1|K00993;c91431_g1_i8|K13510;c82193_g1_i2|K01115;c73033_g2_i2|K01115;c82109_g1_i1|K01115;c72697_g1_i2|K01115;c90652_g1_i2|K01047;c73033_g1_i1|K01115…		http://www.kegg.jp/pathway/map00565+	no
Glycerophospholipid metabolism	map00564	Metabolism; Lipid metabolism	1	150	86	10312	1	1	c92057_g1_i2|K01115;c86640_g1_i2|K01115;c91238_g1_i3|K01115;c87648_g1_i2|K00901;c94207_g3_i4|K01115;c83168_g1_i3|K14674;c93108_g1_i2|K13519;c96157_g1_i6|K00901;c92057_g2_i1|K01115;c87613_g1_i4|K06123;c81729_g1_i1|K01115;c82109_g4_i2|K01115;c92136_g1_i4|K08730;c90127_g1_i4|K16860;c93982_g1_i3|K13523;c93970_g1_i5|K01613;c94735_g2_i2|K00111;c83685_g1_i9|K00866;c87694_g1_i4|K00967;c64081_g2_i3|K13510…	c90008_g1_i4|K01126	http://www.kegg.jp/pathway/map00564+K01126	no
Methane metabolism	map00680	Metabolism; Energy metabolism	0	187	87	10275	0.409877	1	c85465_g1_i4|K01595;c32258_g1_i1|K01895;c95011_g1_i2|K00600;c94152_g1_i1|K00058;c74037_g1_i1|K00850;c87317_g2_i1|K01595;c81870_g1_i1|K15634;c93996_g1_i1|K00850;c90121_g1_i1|K01689;c95944_g6_i1|K00600;c81301_g2_i1|K01623;c80268_g1_i1|K00600;c80062_g1_i1|K00850;c78415_g1_i4|K00121;c92250_g1_i6|K01079;c92181_g1_i1|K01834;c88690_g1_i1|K15635;c93407_g1_i2|K00600;c93482_g2_i1|K01689;c90394_g1_i3|K00850…		http://www.kegg.jp/pathway/map00680+	no
Nitrogen metabolism	map00910	Metabolism; Energy metabolism	0	70	87	10392	1	1	c96492_g1_i1|K00264;c94724_g1_i5|K02575;c88932_g1_i1|K01915;c95918_g1_i1|K01915;c89304_g1_i1|K02575;c121722_g1_i1|K00366;c83198_g1_i2|K00459;c98762_g1_i1|K00284;c80355_g1_i1|K01915;c32569_g1_i1|K01915;c80466_g1_i2|K00261;c76113_g2_i1|K00284;c70799_g1_i1|K01725;c43089_g1_i1|K01915;c83889_g2_i1|K01915;c128602_g1_i1|K00459;c153179_g1_i1|K00284;c135259_g1_i1|K00284;c14422_g1_i1|K01915;c83889_g3_i1|K0…		http://www.kegg.jp/pathway/map00910+	no
Primary bile acid biosynthesis	map00120	Metabolism; Lipid metabolism	0	8	87	10454	1	1	c85173_g1_i1|K08764;c102744_g1_i1|K08764;c132092_g1_i1|K08764;c97700_g1_i1|K08764;c121939_g1_i1|K11992;c146364_g1_i1|K12405;c127430_g1_i1|K08764;c102150_g1_i1|K08764		http://www.kegg.jp/pathway/map00120+	no
2-Oxocarboxylic acid metabolism	map01210	Metabolism; Global and overview maps	1	155	86	10307	1	1	c91459_g1_i1|K00826;c93766_g1_i1|K00826;c87950_g1_i1|K01681;c94061_g2_i5|K00620;c93273_g2_i2|K01703;c95786_g1_i7|K00928;c87646_g1_i1|K00145;c88361_g1_i5|K14455;c95588_g1_i1|K00826;c87606_g1_i1|K01704;c92003_g1_i1|K00053;c90399_g1_i3|K14677;c75429_g1_i1|K14454;c86258_g1_i1|K00814;c74404_g1_i1|K14272;c37796_g1_i1|K00030;c89012_g1_i2|K14677;c54891_g1_i1|K01687;c82182_g1_i1|K11818;c88901_g2_i2|K00031…	c132496_g1_i1|K01652	http://www.kegg.jp/pathway/map01210+K01652	no
Nicotinate and nicotinamide metabolism	map00760	Metabolism; Metabolism of cofactors and vitamins	1	36	86	10426	0.264304	1	c95893_g1_i6|K00763;c92153_g1_i5|K00278;c85222_g1_i1|K01950;c92912_g1_i10|K01081;c84242_g1_i1|K01081;c85088_g1_i1|K01513;c88499_g2_i1|K01240;c91285_g2_i4|K03787;c90980_g1_i1|K03426;c87479_g3_i1|K03787;c92826_g1_i2|K01081;c88499_g1_i1|K01240;c79012_g1_i1|K18551;c89872_g1_i4|K00858;c87479_g1_i3|K03787;c75084_g1_i2|K06210;c82293_g1_i1|K18551;c75679_g1_i1|K18551;c79907_g1_i1|K18551;c95893_g2_i1|K0076…	c87479_g1_i3|K03787	http://www.kegg.jp/pathway/map00760+K03787	no
Primary immunodeficiency	map05340	Human Diseases; Immune diseases	0	3	87	10459	1	1	c93662_g2_i8|K10603;c81306_g1_i2|K03648;c3214_g1_i1|K10603		http://www.kegg.jp/pathway/map05340+	no
Prolactin signaling pathway	map04917	Organismal Systems; Endocrine system	0	28	87	10434	1	1	c96283_g1_i1|K04371;c87834_g1_i6|K04368;c91711_g1_i2|K03083;c63689_g1_i1|K04368;c90268_g1_i2|K04368;c45913_g1_i1|K00965;c88217_g1_i3|K04371;c88217_g2_i1|K04371;c71696_g1_i1|K04371;c92979_g5_i1|K04371;c138704_g1_i1|K00965;c60533_g1_i2|K03083;c96810_g1_i1|K04368;c112689_g1_i1|K00965;c160008_g1_i1|K03083;c157615_g1_i1|K03083;c159087_g1_i1|K04371;c101856_g1_i1|K04371;c132091_g1_i1|K04441;c154513_g1_i…		http://www.kegg.jp/pathway/map04917+	no
Pentose and glucuronate interconversions	map00040	Metabolism; Carbohydrate metabolism	2	139	85	10323	0.32453	1	c94908_g2_i5|K00854;c91555_g1_i2|K00128;c93249_g1_i2|K01728;c52062_g1_i1|K01728;c90993_g1_i1|K01051;c90499_g1_i1|K01051;c71686_g1_i6|K00128;c92121_g3_i1|K01051;c82253_g1_i1|K01051;c92584_g1_i2|K00012;c93303_g1_i1|K01051;c88090_g1_i1|K01051;c80077_g1_i1|K01051;c86730_g1_i1|K00963;c91095_g1_i2|K01051;c63268_g1_i1|K01805;c91180_g2_i1|K00854;c79236_g1_i1|K00128;c79354_g1_i1|K16190;c77894_g1_i1|K01051…	c79263_g1_i1|K01728;c80736_g1_i1|K00128	http://www.kegg.jp/pathway/map00040+K01728+K00128	no
Metabolism of xenobiotics by cytochrome P450	map00980	Metabolism; Xenobiotics biodegradation and metabolism	0	52	87	10410	1	1	c88778_g1_i1|K00079;c90728_g1_i2|K00001;c47400_g1_i1|K00799;c78415_g1_i4|K00121;c90291_g2_i2|K00799;c78843_g1_i1|K00799;c30184_g1_i1|K00121;c74226_g1_i1|K00799;c80732_g1_i1|K00799;c85108_g1_i1|K00799;c81502_g1_i3|K13953;c86091_g1_i4|K00799;c71940_g1_i1|K00799;c74756_g1_i2|K00799;c54913_g1_i1|K00799;c83680_g1_i1|K00799;c59632_g1_i1|K00799;c148730_g1_i1|K00799;c49872_g1_i1|K00799;c78204_g1_i2|K0079…		http://www.kegg.jp/pathway/map00980+	no
Drug metabolism - other enzymes	map00983	Metabolism; Xenobiotics biodegradation and metabolism	0	39	87	10423	1	1	c91787_g1_i3|K00106;c95583_g1_i8|K01951;c92563_g1_i5|K00876;c95703_g2_i3|K00876;c96289_g2_i1|K01464;c91470_g1_i1|K00088;c89641_g2_i6|K00876;c95703_g3_i2|K00876;c76033_g1_i1|K01489;c95583_g2_i3|K01951;c64604_g1_i1|K01519;c63170_g1_i1|K00760;c95703_g4_i1|K00876;c70140_g1_i1|K00088;c65763_g1_i1|K13421;c8638_g1_i1|K00876;c91222_g2_i2|K00876;c138869_g1_i1|K00088;c39961_g1_i1|K00876;c54105_g1_i1|K01951…		http://www.kegg.jp/pathway/map00983+	no
Hedgehog signaling pathway	map04340	Environmental Information Processing; Signal transduction	0	43	87	10419	1	1	c93177_g1_i2|K06228;c93338_g2_i5|K02218;c91189_g1_i2|K08957;c95294_g2_i4|K02218;c92152_g2_i1|K02218;c82404_g1_i1|K02218;c91711_g1_i2|K03083;c79245_g1_i1|K02218;c96295_g1_i1|K08959;c93275_g2_i1|K02218;c155620_g1_i1|K02218;c41812_g1_i2|K02218;c27711_g1_i1|K02218;c66320_g1_i1|K02218;c141968_g1_i1|K02218;c60533_g1_i2|K03083;c43768_g1_i1|K02218;c44001_g1_i1|K02218;c52815_g1_i1|K02218;c96295_g2_i1|K022…		http://www.kegg.jp/pathway/map04340+	no
Neurotrophin signaling pathway	map04722	Organismal Systems; Nervous system	0	94	87	10368	1	1	c96283_g1_i1|K04371;c90900_g2_i3|K04733;c89468_g3_i2|K04733;c87834_g1_i6|K04368;c92478_g2_i5|K06630;c91711_g1_i2|K03083;c89468_g1_i2|K04733;c93794_g2_i2|K03175;c93611_g4_i3|K04733;c89606_g1_i1|K04733;c63689_g1_i1|K04368;c87383_g2_i1|K12462;c62997_g1_i1|K06630;c84036_g1_i2|K04392;c90268_g1_i2|K04368;c75535_g1_i2|K04505;c90907_g1_i3|K04733;c87383_g1_i4|K12462;c86953_g1_i1|K04392;c87570_g1_i1|K04392…		http://www.kegg.jp/pathway/map04722+	no
Metabolic pathways	map01100	Metabolism; Global and overview maps	24	3641	63	6821	0.175585	1	c96530_g1_i2|K01256;c86425_g1_i4|K02350;c82151_g1_i1|K11262;c96492_g1_i1|K00264;c96504_g1_i5|K03006;c92548_g1_i2|K02324;c95899_g1_i8|K05286;c96386_g2_i2|K02999;c92234_g1_i2|K00167;c94363_g1_i6|K00703;c95120_g2_i3|K10532;c93050_g1_i1|K05288;c91787_g1_i3|K00106;c91647_g3_i4|K01092;c90171_g2_i3|K10572;c94977_g1_i1|K02343;c92463_g3_i7|K00517;c96101_g1_i9|K00696;c92288_g1_i5|K09842;c95893_g1_i6|K00763…
g1_i1|K09458;c81938_g1_i1|K00975;c80993_g1_i1|K13508;c101990_g1_i1|K08917;c141828_g1_i1|K00430;c119050_g1_i1|K00668;c154797_g1_i1|K02698;c89005_g3_i1|K00640;c70511_g1_i1|K08914;c114185_g1_i1|K13789;c125349_g1_i1|K00237;c17063_g1_i1|K00939;c136844_g1_i1|K02149;c26121_g1_i1|K01681;c63079_g1_i1|K03527;c98575_g1_i1|K01580;c120194_g1_i1|K01634;c49399_g1_i1|K00888;c71046_g1_i1|K00235;c15711_g1_i1|K0528…
|K00211;c130899_g1_i1|K05349;c106980_g1_i1|K01810;c134788_g1_i1|K08967;c142565_g1_i1|K00700;c144439_g1_i1|K00645;c149476_g1_i1|K13832;c116735_g1_i1|K01613;c107033_g1_i1|K00297;c124665_g1_i1|K00130;c99079_g1_i1|K00591;c119877_g1_i1|K11816;c99925_g1_i1|K15371;c112365_g1_i1|K00948;c47948_g1_i1|K01762;c144396_g1_i1|K13998;c156485_g1_i1|K02260;c50467_g1_i1|K12638;c104263_g1_i1|K00891;c134120_g1_i1|K15…	c82151_g1_i1|K11262;c95120_g2_i3|K10532;c90233_g1_i9|K01968;c91943_g1_i2|K05894;c94420_g2_i3|K16055;c94947_g2_i1|K03023;c93319_g2_i1|K10527;c84381_g1_i1|K01938;c80302_g1_i1|K00827;c91861_g1_i1|K00033;c65184_g1_i2|K00912;c88444_g1_i1|K02302;c90745_g3_i1|K00413;c15069_g1_i1|K01662;c91897_g4_i3|K02160;c67858_g1_i2|K07130;c80736_g1_i1|K00128;c87479_g1_i3|K03787;c70097_g1_i1|K03014;c102035_g1_i1|K0395…	http://www.kegg.jp/pathway/map01100+K11262+K10532+K01968+K05894+K16055+K03023+K10527+K01938+K00827+K00033+K00912+K02302+K00413+K01662+K02160+K07130+K00128+K03787+K03014+K03952+K03014+K01652+K08678+K16055	no
Two-component system	map02020	Environmental Information Processing; Signal transduction	1	58	86	10404	0.387348	1	c88932_g1_i1|K01915;c95918_g1_i1|K01915;c94836_g4_i2|K00412;c82294_g1_i2|K00990;c71386_g2_i2|K00990;c92772_g1_i1|K00990;c95854_g2_i4|K02259;c78893_g1_i1|K00990;c92878_g2_i1|K00626;c53512_g1_i1|K00990;c71170_g1_i1|K00990;c90745_g3_i1|K00413;c70175_g1_i1|K00411;c80355_g1_i1|K01915;c32569_g1_i1|K01915;c43089_g1_i1|K01915;c28810_g2_i1|K00626;c83889_g2_i1|K01915;c108123_g1_i1|K08738;c49695_g1_i1|K0041…	c90745_g3_i1|K00413	http://www.kegg.jp/pathway/map02020+K00413	no
Phosphonate and phosphinate metabolism	map00440	Metabolism; Metabolism of other amino acids	0	9	87	10453	1	1	c87694_g1_i4|K00967;c95333_g3_i1|K00993;c91526_g1_i2|K00967;c87997_g1_i1|K00968;c89799_g2_i4|K00968;c105896_g1_i1|K00967;c132538_g1_i1|K00993;c58855_g1_i1|K00968;c134226_g1_i1|K00994		http://www.kegg.jp/pathway/map00440+	no
Vibrio cholerae infection	map05110	Human Diseases; Infectious diseases: Bacterial	0	90	87	10372	1	1	c79469_g4_i1|K10956;c71009_g1_i1|K02154;c86873_g2_i2|K02154;c92646_g2_i1|K02147;c89740_g1_i1|K02144;c87211_g1_i3|K02154;c94425_g3_i3|K02148;c91918_g2_i2|K07937;c138662_g1_i1|K02155;c87211_g2_i2|K02154;c87861_g1_i2|K10949;c82731_g1_i1|K10949;c86246_g1_i7|K02144;c92084_g1_i1|K10949;c71610_g1_i4|K07937;c94425_g2_i1|K02148;c75326_g1_i1|K02151;c78344_g1_i1|K03661;c84748_g2_i1|K05692;c86472_g6_i1|K0734…		http://www.kegg.jp/pathway/map05110+	no
Glutamatergic synapse	map04724	Organismal Systems; Nervous system	0	68	87	10394	1	1	c88932_g1_i1|K01915;c92057_g1_i2|K01115;c86640_g1_i2|K01115;c91238_g1_i3|K01115;c94207_g3_i4|K01115;c95918_g1_i1|K01915;c92057_g2_i1|K01115;c96283_g1_i1|K04371;c81729_g1_i1|K01115;c82109_g4_i2|K01115;c88132_g1_i1|K13576;c82193_g1_i2|K01115;c92015_g5_i7|K06268;c73033_g2_i2|K01115;c86795_g2_i1|K06268;c88217_g1_i3|K04371;c80355_g1_i1|K01915;c85101_g3_i1|K01425;c88217_g2_i1|K04371;c32569_g1_i1|K01915…		http://www.kegg.jp/pathway/map04724+	no
Flavonoid biosynthesis	map00941	Metabolism; Biosynthesis of other secondary metabolites	0	22	87	10440	1	1	c118386_g1_i1|K09754;c89607_g1_i3|K13065;c53841_g2_i1|K05280;c64682_g1_i3|K13082;c65663_g1_i2|K09754;c85083_g1_i2|K00588;c88645_g1_i1|K00588;c55531_g1_i1|K13082;c72135_g1_i1|K05278;c128951_g1_i1|K09754;c155117_g1_i1|K08695;c74991_g3_i1|K05280;c74443_g1_i1|K00487;c100494_g1_i1|K00487;c158999_g1_i1|K09754;c107690_g1_i1|K13065;c122219_g1_i1|K05278;c24905_g1_i1|K13065;c124776_g1_i1|K05280;c37568_g1_i…		http://www.kegg.jp/pathway/map00941+	no
Phenylpropanoid biosynthesis	map00940	Metabolism; Biosynthesis of other secondary metabolites	0	204	87	10258	0.418545	1	c118386_g1_i1|K09754;c65051_g1_i1|K05349;c89607_g1_i3|K13065;c84084_g1_i1|K09753;c96125_g3_i1|K00083;c85244_g1_i3|K05349;c84156_g1_i3|K05350;c75683_g1_i3|K01904;c77489_g1_i1|K09755;c82604_g2_i1|K05349;c32463_g1_i1|K01904;c81854_g1_i2|K05350;c93049_g1_i1|K05349;c90819_g1_i4|K01904;c55098_g1_i1|K05349;c88386_g1_i1|K01188;c86253_g1_i1|K12355;c65663_g1_i2|K09754;c85083_g1_i2|K00588;c86416_g1_i1|K0008…		http://www.kegg.jp/pathway/map00940+	no
Anthocyanin biosynthesis	map00942	Metabolism; Biosynthesis of other secondary metabolites	0	14	87	10448	1	1	c94356_g1_i1|K12338;c94356_g3_i1|K12338;c87036_g1_i1|K12338;c53209_g1_i1|K17193;c51513_g1_i1|K12338;c2495_g1_i1|K17193;c139277_g1_i1|K12338;c69_g1_i1|K17193;c106547_g1_i1|K12338;c120057_g1_i1|K12338;c130606_g1_i1|K12338;c100374_g1_i1|K12338;c106280_g1_i1|K12338;c145259_g1_i1|K12338		http://www.kegg.jp/pathway/map00942+	no
Stilbenoid, diarylheptanoid and gingerol biosynthesis	map00945	Metabolism; Biosynthesis of other secondary metabolites	0	27	87	10435	1	1	c92463_g3_i7|K00517;c92145_g1_i1|K00517;c118386_g1_i1|K09754;c81470_g1_i1|K00517;c89607_g1_i3|K13065;c91087_g1_i1|K00517;c65663_g1_i2|K09754;c85083_g1_i2|K00588;c80668_g1_i1|K00517;c14641_g1_i2|K00517;c88645_g1_i1|K00588;c94263_g2_i1|K00517;c128951_g1_i1|K09754;c68129_g1_i1|K00517;c74443_g1_i1|K00487;c98268_g1_i1|K00517;c102870_g1_i1|K00517;c100494_g1_i1|K00487;c158999_g1_i1|K09754;c107690_g1_i1|…		http://www.kegg.jp/pathway/map00945+	no
Flavone and flavonol biosynthesis	map00944	Metabolism; Biosynthesis of other secondary metabolites	0	4	87	10458	1	1	c53841_g2_i1|K05280;c74991_g3_i1|K05280;c147019_g1_i1|K05279;c124776_g1_i1|K05280		http://www.kegg.jp/pathway/map00944+	no
Serotonergic synapse	map04726	Organismal Systems; Nervous system	0	19	87	10443	1	1	c96283_g1_i1|K04371;c87834_g1_i6|K04368;c90635_g1_i1|K11987;c63689_g1_i1|K04368;c90268_g1_i2|K04368;c88217_g1_i3|K04371;c88217_g2_i1|K04371;c71696_g1_i1|K04371;c92979_g5_i1|K04371;c96810_g1_i1|K04368;c11008_g1_i1|K06525|K05695|K06534|K06788|K05719|K06265|K04520|K05635|K06578;c159087_g1_i1|K04371;c126230_g1_i1|K04536;c101856_g1_i1|K04371;c154513_g1_i1|K07827;c158566_g1_i1|K04368;c38635_g1_i1|K0437…		http://www.kegg.jp/pathway/map04726+	no
Spliceosome	map03040	Genetic Information Processing; Transcription	3	348	84	10114	0.766257	1	c96499_g1_i1|K12856;c58780_g1_i1|K12854;c95811_g1_i2|K12874;c85227_g1_i2|K12830;c95464_g1_i3|K12818;c96025_g3_i2|K12831;c96131_g1_i4|K12811;c94048_g2_i6|K12823;c95752_g1_i7|K12822;c93240_g1_i3|K12815;c95541_g1_i1|K12900;c78236_g1_i1|K12830;c86179_g1_i1|K12882;c95773_g1_i3|K12813;c95935_g1_i1|K12825;c93543_g1_i1|K12837;c95434_g1_i3|K12821;c96146_g2_i2|K12860;c96270_g1_i1|K12818;c93587_g1_i3|K12824…	c14121_g1_i1|K12890;c9970_g1_i1|K12858;c104929_g1_i1|K12890	http://www.kegg.jp/pathway/map03040+K12890+K12858+K12890	no
Dilated cardiomyopathy	map05414	Human Diseases; Cardiovascular diseases	0	9	87	10453	1	1	c84748_g2_i1|K05692;c84748_g1_i2|K05692;c11008_g1_i1|K06525|K05695|K06534|K06788|K05719|K06265|K04520|K05635|K06578;c13907_g1_i1|K05692;c36507_g1_i1|K05692;c138677_g1_i1|K10373;c123145_g1_i1|K05692;c148223_g1_i1|K05692;c99365_g1_i1|K05692		http://www.kegg.jp/pathway/map05414+	no
Gap junction	map04540	Cellular Processes; Cellular community	0	43	87	10419	1	1	c96283_g1_i1|K04371;c87834_g1_i6|K04368;c96295_g1_i1|K08959;c92617_g2_i1|K07374;c84761_g1_i6|K07375;c63689_g1_i1|K04368;c91814_g2_i2|K07375;c90268_g1_i2|K04368;c67124_g2_i1|K07374;c88217_g1_i3|K04371;c67124_g1_i1|K07374;c88217_g2_i1|K04371;c1387_g1_i1|K07374;c108609_g1_i1|K07374;c146038_g1_i1|K07374;c95116_g2_i1|K07375;c71696_g1_i1|K04371;c95116_g1_i3|K07375;c92979_g5_i1|K04371;c30450_g1_i1|K0737…		http://www.kegg.jp/pathway/map04540+	no
Viral myocarditis	map05416	Human Diseases; Cardiovascular diseases	0	30	87	10432	1	1	c84036_g1_i2|K04392;c86953_g1_i1|K04392;c87570_g1_i1|K04392;c78997_g1_i1|K04392;c89091_g2_i4|K04392;c84748_g2_i1|K05692;c135729_g1_i1|K04392;c108123_g1_i1|K08738;c84748_g1_i2|K05692;c121833_g1_i1|K04392;c1575_g1_i1|K04392;c126925_g1_i1|K03260;c159949_g1_i1|K08738;c11008_g1_i1|K06525|K05695|K06534|K06788|K05719|K06265|K04520|K05635|K06578;c146790_g1_i1|K04392;c13907_g1_i1|K05692;c36507_g1_i1|K0569…		http://www.kegg.jp/pathway/map05416+	no
Hypertrophic cardiomyopathy (HCM)	map05410	Human Diseases; Cardiovascular diseases	0	15	87	10447	1	1	c92284_g1_i2|K07198;c87339_g2_i2|K07198;c135037_g1_i1|K07198;c38366_g1_i1|K07198;c84748_g2_i1|K05692;c84748_g1_i2|K05692;c11008_g1_i1|K06525|K05695|K06534|K06788|K05719|K06265|K04520|K05635|K06578;c129342_g1_i1|K01283;c13907_g1_i1|K05692;c36507_g1_i1|K05692;c138677_g1_i1|K10373;c123145_g1_i1|K05692;c151851_g1_i1|K07198;c148223_g1_i1|K05692;c99365_g1_i1|K05692		http://www.kegg.jp/pathway/map05410+	no
Arrhythmogenic right ventricular cardiomyopathy (ARVC)	map05412	Human Diseases; Cardiovascular diseases	0	10	87	10452	1	1	c84748_g2_i1|K05692;c84748_g1_i2|K05692;c11008_g1_i1|K06525|K05695|K06534|K06788|K05719|K06265|K04520|K05635|K06578;c99130_g1_i1|K02105;c13907_g1_i1|K05692;c36507_g1_i1|K05692;c99089_g1_i1|K02105;c123145_g1_i1|K05692;c148223_g1_i1|K05692;c99365_g1_i1|K05692		http://www.kegg.jp/pathway/map05412+	no
T cell receptor signaling pathway	map04660	Organismal Systems; Immune system	0	41	87	10421	1	1	c96283_g1_i1|K04371;c87834_g1_i6|K04368;c91711_g1_i2|K03083;c63689_g1_i1|K04368;c90268_g1_i2|K04368;c92015_g5_i7|K06268;c86795_g2_i1|K06268;c88217_g1_i3|K04371;c88217_g2_i1|K04371;c86795_g3_i3|K06268;c71696_g1_i1|K04371;c66117_g1_i2|K06276;c56125_g1_i1|K06276;c92979_g5_i1|K04371;c133407_g1_i1|K06268;c85943_g1_i1|K06268;c53041_g1_i1|K04513;c60533_g1_i2|K03083;c14752_g1_i1|K06276;c96810_g1_i1|K0436…		http://www.kegg.jp/pathway/map04660+	no
B cell receptor signaling pathway	map04662	Organismal Systems; Immune system	0	42	87	10420	1	1	c96283_g1_i1|K04371;c87834_g1_i6|K04368;c91711_g1_i2|K03083;c63689_g1_i1|K04368;c84036_g1_i2|K04392;c90268_g1_i2|K04368;c86953_g1_i1|K04392;c87570_g1_i1|K04392;c92015_g5_i7|K06268;c78997_g1_i1|K04392;c89091_g2_i4|K04392;c86795_g2_i1|K06268;c88217_g1_i3|K04371;c88217_g2_i1|K04371;c86795_g3_i3|K06268;c135729_g1_i1|K04392;c71696_g1_i1|K04371;c121833_g1_i1|K04392;c1575_g1_i1|K04392;c92979_g5_i1|K0437…		http://www.kegg.jp/pathway/map04662+	no
Drug metabolism - cytochrome P450	map00982	Metabolism; Xenobiotics biodegradation and metabolism	0	54	87	10408	1	1	c84143_g1_i1|K00485;c90728_g1_i2|K00001;c47400_g1_i1|K00799;c78415_g1_i4|K00121;c90291_g2_i2|K00799;c78843_g1_i1|K00799;c30184_g1_i1|K00121;c74226_g1_i1|K00799;c80732_g1_i1|K00799;c85108_g1_i1|K00799;c81502_g1_i3|K13953;c86091_g1_i4|K00799;c71940_g1_i1|K00799;c74756_g1_i2|K00799;c54913_g1_i1|K00799;c83680_g1_i1|K00799;c59632_g1_i1|K00799;c148730_g1_i1|K00799;c49872_g1_i1|K00799;c78204_g1_i2|K0079…		http://www.kegg.jp/pathway/map00982+	no
Fc epsilon RI signaling pathway	map04664	Organismal Systems; Immune system	0	33	87	10429	1	1	c96283_g1_i1|K04371;c87834_g1_i6|K04368;c63689_g1_i1|K04368;c84036_g1_i2|K04392;c90268_g1_i2|K04368;c86953_g1_i1|K04392;c87570_g1_i1|K04392;c78997_g1_i1|K04392;c89091_g2_i4|K04392;c88217_g1_i3|K04371;c88217_g2_i1|K04371;c135729_g1_i1|K04392;c71696_g1_i1|K04371;c66117_g1_i2|K06276;c56125_g1_i1|K06276;c121833_g1_i1|K04392;c1575_g1_i1|K04392;c92979_g5_i1|K04371;c14752_g1_i1|K06276;c96810_g1_i1|K0436…		http://www.kegg.jp/pathway/map04664+	no
Fc gamma R-mediated phagocytosis	map04666	Organismal Systems; Immune system	1	115	86	10347	0.619376	1	c92057_g1_i2|K01115;c86640_g1_i2|K01115;c91238_g1_i3|K01115;c94207_g3_i4|K01115;c92155_g1_i2|K00889;c92057_g2_i1|K01115;c96283_g1_i1|K04371;c95317_g1_i6|K00889;c81729_g1_i1|K01115;c82109_g4_i2|K01115;c87834_g1_i6|K04368;c87487_g1_i1|K00889;c75060_g1_i1|K05765;c91882_g4_i1|K04688;c74821_g1_i1|K04688;c86095_g1_i2|K05755;c92152_g1_i4|K04718;c82846_g4_i3|K05758;c74098_g1_i1|K04688;c79425_g1_i2|K05757…	c56363_g1_i1|K05765	http://www.kegg.jp/pathway/map04666+K05765	no
Glutathione metabolism	map00480	Metabolism; Metabolism of other amino acids	1	152	86	10310	1	1	c96530_g1_i2|K01256;c95834_g2_i5|K01469;c89990_g1_i3|K00434;c96368_g2_i2|K10807;c91005_g1_i2|K18592;c83808_g1_i6|K00434;c47400_g1_i1|K00799;c70194_g1_i1|K00036;c93964_g2_i5|K18592;c93942_g1_i3|K01920;c93885_g1_i2|K00033;c91861_g1_i1|K00033;c88901_g2_i2|K00031;c91407_g8_i1|K00432;c90291_g2_i2|K00799;c80487_g1_i3|K00033;c91363_g1_i3|K00797;c78592_g1_i2|K10808;c78843_g1_i1|K00799;c86922_g1_i2|K00434…	c91861_g1_i1|K00033	http://www.kegg.jp/pathway/map00480+K00033	no
Herpes simplex infection	map05168	Human Diseases; Infectious diseases: Viral	2	134	85	10328	0.309329	1	c96504_g1_i5|K03006;c94218_g1_i8|K03120;c78771_g1_i4|K12891;c72257_g1_i1|K11674;c91944_g2_i5|K12890;c94891_g2_i1|K03347;c89204_g2_i1|K03115;c55415_g1_i2|K03347;c95058_g2_i4|K03130;c86506_g1_i4|K12890;c92471_g1_i5|K12893;c88589_g1_i4|K12890;c96396_g1_i2|K04498;c86623_g1_i1|K03097;c91098_g1_i6|K12881;c90507_g4_i1|K11674;c53421_g1_i1|K03094;c92374_g2_i7|K12891;c86247_g2_i1|K11674;c84867_g1_i1|K12896…	c14121_g1_i1|K12890;c104929_g1_i1|K12890	http://www.kegg.jp/pathway/map05168+K12890+K12890	no
Epstein-Barr virus infection	map05169	Human Diseases; Infectious diseases: Viral	3	289	84	10173	0.520432	1	c96504_g1_i5|K03006;c94218_g1_i8|K03120;c95129_g1_i2|K03018;c94705_g4_i6|K03021;c96168_g1_i1|K03010;c96303_g1_i2|K14290;c96221_g1_i3|K03032;c94593_g1_i1|K15979;c85726_g1_i1|K01510;c95142_g2_i4|K03035;c87817_g1_i1|K03015;c95550_g1_i1|K10591;c89204_g2_i1|K03115;c89486_g1_i1|K14721;c96180_g3_i2|K03028;c96396_g1_i2|K04498;c86623_g1_i1|K03097;c94947_g2_i1|K03023;c95379_g2_i1|K06063;c36000_g1_i1|K03124…	c94947_g2_i1|K03023;c70097_g1_i1|K03014;c104923_g1_i1|K03014	http://www.kegg.jp/pathway/map05169+K03023+K03014+K03014	no
FoxO signaling pathway	map04068	Environmental Information Processing; Signal transduction	3	79	84	10383	0.0300846	1	c96048_g2_i1|K04728;c91000_g1_i2|K04728;c94924_g1_i4|K04728;c92205_g1_i1|K04728;c96283_g1_i1|K04371;c95084_g1_i2|K04728;c96396_g1_i2|K04498;c92284_g1_i2|K07198;c87834_g1_i6|K04368;c95316_g1_i1|K01110;c87339_g2_i2|K07198;c94084_g1_i5|K11434;c88999_g1_i2|K05868;c135037_g1_i1|K07198;c38570_g1_i2|K01110;c63689_g1_i1|K04368;c73537_g1_i1|K11434;c93610_g3_i2|K03875;c90268_g1_i2|K04368;c38366_g1_i1|K0719…	c94924_g1_i4|K04728;c92205_g1_i1|K04728;c88999_g1_i2|K05868	http://www.kegg.jp/pathway/map04068+K04728+K04728+K05868	no
Glycolysis / Gluconeogenesis	map00010	Metabolism; Carbohydrate metabolism	1	267	86	10195	0.72806	1	c75156_g1_i1|K01835;c91555_g1_i2|K00128;c88390_g1_i3|K00844;c32258_g1_i1|K01895;c87952_g1_i1|K01610;c71686_g1_i6|K00128;c95465_g2_i3|K00873;c78938_g1_i1|K01835;c90728_g1_i2|K00001;c81322_g1_i2|K00873;c86109_g1_i1|K15778;c68942_g1_i1|K01810;c92198_g1_i1|K00627;c74037_g1_i1|K00850;c74670_g1_i2|K15778;c88008_g2_i1|K18857;c87796_g1_i2|K00873;c89285_g1_i1|K00873;c86860_g1_i1|K00873;c75717_g1_i1|K00873…	c80736_g1_i1|K00128	http://www.kegg.jp/pathway/map00010+K00128	no
HIF-1 signaling pathway	map04066	Environmental Information Processing; Signal transduction	0	90	87	10372	1	1	c96283_g1_i1|K04371;c88390_g1_i3|K00844;c96396_g1_i2|K04498;c78837_g1_i2|K01103;c87834_g1_i6|K04368;c90121_g1_i1|K01689;c91882_g4_i1|K04688;c74821_g1_i1|K04688;c93482_g2_i1|K01689;c93482_g1_i1|K01689;c74098_g1_i1|K04688;c92703_g1_i2|K00162;c63689_g1_i1|K04368;c90268_g1_i2|K04368;c88605_g1_i10|K00162;c89969_g1_i3|K00134;c95536_g2_i6|K00162;c84917_g1_i2|K01689;c66635_g1_i1|K01689;c88217_g1_i3|K0437…		http://www.kegg.jp/pathway/map04066+	no
Steroid hormone biosynthesis	map00140	Metabolism; Lipid metabolism	0	6	87	10456	1	1	c88379_g1_i3|K12345;c94303_g1_i3|K10251;c124209_g1_i1|K13370;c113383_g1_i1|K10251;c36538_g1_i1|K12345;c128139_g1_i1|K01131		http://www.kegg.jp/pathway/map00140+	no
HTLV-I infection	map05166	Human Diseases; Infectious diseases: Viral	2	191	85	10271	0.674204	1	c96282_g1_i1|K08874;c96048_g2_i1|K04728;c94008_g1_i3|K06640;c95376_g1_i3|K03348;c92548_g1_i2|K02324;c94218_g1_i8|K03120;c91000_g1_i2|K04728;c96303_g1_i2|K14290;c95063_g2_i8|K03353;c80476_g1_i1|K02327;c94924_g1_i4|K04728;c92205_g1_i1|K04728;c95084_g1_i2|K04728;c89903_g1_i1|K03349;c89090_g1_i4|K03352;c94383_g1_i5|K05863;c90109_g1_i1|K09421;c94897_g1_i5|K15305;c96396_g1_i2|K04498;c71833_g1_i2|K03354…	c94924_g1_i4|K04728;c92205_g1_i1|K04728	http://www.kegg.jp/pathway/map05166+K04728+K04728	no
Hepatitis C	map05160	Human Diseases; Infectious diseases: Viral	1	56	86	10406	0.377059	1	c96283_g1_i1|K04371;c94479_g2_i3|K04706;c96189_g3_i3|K04354;c91711_g1_i2|K03083;c93794_g2_i2|K03175;c94627_g1_i2|K03250;c87318_g1_i2|K03237;c83941_g1_i2|K04382;c88438_g2_i1|K04382;c88217_g1_i3|K04371;c95346_g2_i4|K04382;c88217_g2_i1|K04371;c86960_g2_i2|K04354;c81032_g1_i2|K04354;c95346_g9_i1|K04382;c158935_g1_i1|K03456;c71696_g1_i1|K04371;c12544_g1_i1|K03250;c66117_g1_i2|K06276;c84488_g1_i1|K0435…	c96189_g3_i3|K04354	http://www.kegg.jp/pathway/map05160+K04354	no
Hepatitis B	map05161	Human Diseases; Infectious diseases: Viral	0	73	87	10389	1	1	c87727_g1_i2|K10610;c96283_g1_i1|K04371;c88615_g1_i1|K11594;c87054_g1_i1|K10140;c96396_g1_i2|K04498;c92534_g1_i2|K11594;c92534_g2_i1|K11594;c87834_g1_i6|K04368;c60053_g1_i1|K10140;c95240_g1_i5|K06620;c94230_g1_i4|K06620;c95316_g1_i1|K01110;c93764_g3_i3|K06627;c38570_g1_i2|K01110;c63689_g1_i1|K04368;c89139_g1_i3|K11594;c90268_g1_i2|K04368;c91976_g2_i3|K11594;c78345_g1_i1|K06627;c94025_g1_i2|K06627…		http://www.kegg.jp/pathway/map05161+	no
Measles	map05162	Human Diseases; Infectious diseases: Viral	0	93	87	10369	1	1	c86231_g1_i1|K10144;c89204_g2_i1|K03115;c90900_g2_i3|K04733;c86623_g1_i1|K03097;c89468_g3_i2|K04733;c96299_g1_i1|K03283|K06758;c91711_g1_i2|K03083;c89468_g1_i2|K04733;c93794_g2_i2|K03175;c22871_g1_i1|K10144;c93611_g4_i3|K04733;c89606_g1_i1|K04733;c90158_g1_i1|K03247;c91393_g4_i2|K03097;c87318_g1_i2|K03237;c90907_g1_i3|K04733;c91834_g1_i5|K10144;c83284_g1_i1|K03283|K06758;c84253_g2_i1|K14753;c8425…		http://www.kegg.jp/pathway/map05162+	no
Phagosome	map04145	Cellular Processes; Transport and catabolism	0	166	87	10296	0.64913	1	c95544_g1_i3|K00921;c95594_g1_i1|K00921;c79469_g4_i1|K10956;c93477_g1_i1|K00921;c95533_g1_i6|K00914;c95998_g1_i4|K12182;c94214_g1_i2|K00921;c71009_g1_i1|K02154;c94638_g1_i3|K00921;c86873_g2_i2|K02154;c95267_g1_i3|K12182;c94071_g1_i1|K08054;c92646_g2_i1|K02147;c92617_g2_i1|K07374;c83242_g1_i1|K00921;c84761_g1_i6|K07375;c89740_g1_i1|K02144;c92640_g4_i4|K08488;c87211_g1_i3|K02154;c94425_g3_i3|K02148…		http://www.kegg.jp/pathway/map04145+	no
Endocytosis	map04144	Cellular Processes; Transport and catabolism	0	305	87	10157	0.184156	1	c94281_g2_i5|K18442;c96275_g1_i2|K18442;c82396_g1_i1|K18442;c95645_g2_i2|K18443;c80341_g1_i1|K18443;c92057_g1_i2|K01115;c96496_g1_i1|K04646;c96129_g1_i1|K12472;c86640_g1_i2|K01115;c95614_g1_i1|K11824;c91238_g1_i3|K01115;c94207_g3_i4|K01115;c96336_g1_i3|K12472;c92155_g1_i2|K00889;c92057_g2_i1|K01115;c95998_g1_i4|K12182;c95290_g1_i2|K01528;c94957_g1_i1|K12489;c95317_g1_i6|K00889;c95550_g1_i1|K10591…		http://www.kegg.jp/pathway/map04144+	no
Peroxisome	map04146	Cellular Processes; Transport and catabolism	0	226	87	10236	0.267089	1	c91787_g1_i3|K00106;c88445_g1_i2|K13349;c96177_g4_i3|K08726;c95179_g1_i1|K01897;c92816_g1_i3|K01897;c79608_g1_i1|K13338;c94624_g2_i4|K01897;c94415_g1_i1|K13339;c94181_g1_i5|K01897;c94922_g1_i1|K01897;c93738_g5_i5|K13342;c86474_g2_i1|K00306;c65278_g1_i2|K13344;c87523_g1_i1|K01897;c84601_g1_i1|K00232;c93929_g2_i4|K01897;c95613_g5_i3|K01897;c93563_g1_i3|K13347;c90861_g1_i1|K12261;c91531_g1_i4|K13343…		http://www.kegg.jp/pathway/map04146+	no
Protein processing in endoplasmic reticulum	map04141	Genetic Information Processing; Folding, sorting and degradation	5	460	82	10002	0.436306	1	c96460_g1_i3|K11718;c87723_g1_i5|K08653;c92035_g1_i1|K08852;c96009_g1_i7|K14005;c53693_g1_i1|K09518;c94727_g4_i2|K14006;c95712_g2_i1|K14007;c95260_g1_i1|K10597;c79469_g4_i1|K10956;c92922_g1_i1|K10661;c86735_g2_i1|K09580;c89349_g1_i1|K09518;c86800_g2_i5|K07151;c94726_g1_i2|K05546;c95462_g1_i4|K14006;c92565_g1_i1|K10636;c95367_g1_i1|K08852;c94891_g2_i1|K03347;c95945_g2_i8|K09518;c94647_g6_i1|K01228…	c94727_g4_i2|K14006;c92922_g1_i1|K10661;c94608_g1_i1|K09540;c90331_g2_i1|K14004;c74907_g1_i2|K13993	http://www.kegg.jp/pathway/map04141+K14006+K10661+K09540+K14004+K13993	no
Regulation of autophagy	map04140	Cellular Processes; Transport and catabolism	0	53	87	10409	1	1	c91133_g3_i2|K08333;c91133_g4_i1|K08333;c92957_g1_i5|K08331;c95533_g1_i6|K00914;c88790_g1_i2|K17890;c93744_g1_i1|K08331;c92284_g1_i2|K07198;c53479_g2_i1|K08337;c88059_g1_i4|K08269;c92930_g1_i5|K08342;c88387_g3_i2|K08269;c92561_g1_i1|K08332;c87339_g2_i2|K07198;c95613_g6_i1|K08334;c135037_g1_i1|K07198;c86681_g1_i2|K08339;c88476_g2_i2|K08342;c77945_g1_i1|K17888;c59837_g1_i4|K08343;c90391_g1_i4|K0091…		http://www.kegg.jp/pathway/map04140+	no
Lysosome	map04142	Cellular Processes; Transport and catabolism	1	148	86	10314	1	1	c95120_g2_i3|K10532;c83939_g1_i2|K12385;c96496_g1_i1|K04646;c91820_g1_i2|K12309;c95772_g1_i4|K12396;c83030_g1_i2|K12400;c90264_g1_i1|K12397;c77063_g1_i6|K01074;c88230_g1_i1|K12311;c94180_g1_i1|K12393;c71009_g1_i1|K02154;c93360_g1_i12|K01373;c86873_g2_i2|K02154;c94581_g1_i1|K12347;c89904_g1_i4|K01205;c96211_g4_i9|K12311;c90162_g2_i1|K12311;c89483_g1_i2|K10532;c88840_g1_i3|K10532;c89448_g1_i3|K1053…	c95120_g2_i3|K10532	http://www.kegg.jp/pathway/map04142+K10532	no
Cyanoamino acid metabolism	map00460	Metabolism; Metabolism of other amino acids	0	105	87	10357	1	1	c91005_g1_i2|K18592;c65051_g1_i1|K05349;c95011_g1_i2|K00600;c85244_g1_i3|K05349;c84156_g1_i3|K05350;c82604_g2_i1|K05349;c81854_g1_i2|K05350;c93049_g1_i1|K05349;c93964_g2_i5|K18592;c95944_g6_i1|K00600;c55098_g1_i1|K05349;c80268_g1_i1|K00600;c88386_g1_i1|K01188;c93407_g1_i2|K00600;c91947_g1_i6|K12153;c86469_g1_i1|K00600;c87629_g1_i7|K01188;c94515_g2_i1|K05349;c91311_g2_i1|K01188;c92656_g1_i4|K05350…		http://www.kegg.jp/pathway/map00460+	no
Glucagon signaling pathway	map04922	Organismal Systems; Endocrine system	2	110	85	10352	0.235908	1	c82151_g1_i1|K11262;c95256_g3_i5|K17491;c91676_g1_i2|K00688;c85168_g1_i1|K00688;c96396_g1_i2|K04498;c92284_g1_i2|K07198;c95465_g2_i3|K00873;c81322_g1_i2|K00873;c73831_g1_i4|K15423;c87796_g1_i2|K00873;c89285_g1_i1|K00873;c86860_g1_i1|K00873;c75717_g1_i1|K00873;c90544_g1_i1|K00873;c86989_g1_i3|K00873;c87339_g2_i2|K07198;c92181_g1_i1|K01834;c94084_g1_i5|K11434;c91511_g6_i1|K15423;c69073_g1_i1|K00688…	c82151_g1_i1|K11262;c95256_g3_i5|K17491	http://www.kegg.jp/pathway/map04922+K11262+K17491	no
Oxytocin signaling pathway	map04921	Organismal Systems; Endocrine system	1	105	86	10357	0.586148	1	c96283_g1_i1|K04371;c23209_g1_i1|K03234;c95693_g4_i1|K03234;c92284_g1_i2|K07198;c87834_g1_i6|K04368;c94783_g2_i1|K07359;c87339_g2_i2|K07198;c90635_g1_i1|K11987;c95930_g1_i1|K06269;c135037_g1_i1|K07198;c63689_g1_i1|K04368;c90268_g1_i2|K04368;c75377_g1_i5|K07359;c77773_g2_i1|K03234;c152125_g1_i1|K03234;c92015_g5_i7|K06268;c86795_g2_i1|K06268;c87303_g1_i1|K03234;c38366_g1_i1|K07198;c88217_g1_i3|K043…	c94783_g2_i1|K07359	http://www.kegg.jp/pathway/map04921+K07359	no
Adipocytokine signaling pathway	map04920	Organismal Systems; Endocrine system	1	57	86	10405	0.382225	1	c95179_g1_i1|K01897;c92816_g1_i3|K01897;c94624_g2_i4|K01897;c94181_g1_i5|K01897;c94922_g1_i1|K01897;c92284_g1_i2|K07198;c87523_g1_i1|K01897;c93929_g2_i4|K01897;c95613_g5_i3|K01897;c94783_g2_i1|K07359;c87339_g2_i2|K07198;c135037_g1_i1|K07198;c86356_g1_i1|K07297;c75377_g1_i5|K07359;c89181_g1_i1|K07297;c86356_g2_i1|K07297;c84444_g1_i4|K07297;c38366_g1_i1|K07198;c90192_g2_i1|K01897;c75274_g1_i1|K0189…	c94783_g2_i1|K07359	http://www.kegg.jp/pathway/map04920+K07359	no
Tryptophan metabolism	map00380	Metabolism; Amino acid metabolism	2	81	85	10381	0.149542	1	c95601_g1_i1|K00164;c91555_g1_i2|K00128;c71686_g1_i6|K00128;c89957_g1_i3|K07130;c91675_g1_i2|K16903;c77194_g1_i1|K14085;c82182_g1_i1|K11818;c92878_g2_i1|K00626;c33454_g1_i4|K01426;c79236_g1_i1|K00128;c88375_g1_i2|K11816;c16489_g1_i1|K00128;c142168_g1_i1|K00128;c53023_g1_i1|K11816;c114921_g1_i1|K11820;c67858_g1_i2|K07130;c85151_g1_i3|K00128;c88638_g1_i1|K07130;c80736_g1_i1|K00128;c79383_g1_i1|K002…	c67858_g1_i2|K07130;c80736_g1_i1|K00128	http://www.kegg.jp/pathway/map00380+K07130+K00128	no
Sulfur relay system	map04122	Genetic Information Processing; Folding, sorting and degradation	0	16	87	10446	1	1	c93204_g5_i3|K03639;c79351_g1_i3|K11996;c86748_g1_i2|K00566;c72557_g1_i1|K14169;c78665_g2_i2|K03639;c80507_g3_i3|K03635;c88665_g1_i1|K03635;c70898_g1_i2|K12161;c94221_g3_i5|K01011;c80507_g1_i1|K03635;c146770_g1_i1|K12161;c110867_g1_i1|K11996;c125141_g1_i1|K11996;c152187_g1_i1|K03635;c29133_g1_i1|K01011;c110943_g1_i1|K04487		http://www.kegg.jp/pathway/map04122+	no
C5-Branched dibasic acid metabolism	map00660	Metabolism; Carbohydrate metabolism	1	16	86	10446	0.131416	1	c93273_g2_i2|K01703;c87606_g1_i1|K01704;c93106_g4_i1|K00052;c93273_g3_i3|K01703;c132496_g1_i1|K01652;c106945_g1_i1|K01703;c142048_g1_i1|K01652;c143298_g1_i1|K01703;c126795_g1_i1|K01704;c24829_g1_i1|K01652;c41289_g1_i1|K01703;c106320_g1_i1|K01653;c116757_g1_i1|K01652;c19017_g1_i1|K01703;c124197_g1_i1|K01652;c148739_g1_i1|K01653;c124936_g1_i1|K01703	c132496_g1_i1|K01652	http://www.kegg.jp/pathway/map00660+K01652	no
ABC transporters	map02010	Environmental Information Processing; Membrane transport	1	87	86	10375	0.518958	1	c95985_g2_i1|K05658;c96097_g1_i2|K05658;c95759_g1_i1|K05658;c92209_g1_i7|K05658;c95701_g2_i1|K05658;c95985_g1_i3|K05658;c96034_g1_i3|K05658;c87726_g1_i2|K05658;c88908_g1_i2|K05658;c89109_g1_i3|K05658;c85821_g1_i3|K05658;c82440_g1_i1|K05658;c80536_g1_i1|K08711;c83825_g1_i1|K11073;c94158_g1_i2|K05663;c82440_g2_i2|K05658;c35393_g1_i1|K05658;c85606_g2_i1|K05658;c50991_g1_i1|K05658;c33956_g2_i1|K05658…	c88908_g1_i2|K05658	http://www.kegg.jp/pathway/map02010+K05658	no
Axon guidance	map04360	Organismal Systems; Development	1	57	86	10405	0.382225	1	c96283_g1_i1|K04371;c91711_g1_i2|K03083;c75060_g1_i1|K05765;c84036_g1_i2|K04392;c86953_g1_i1|K04392;c87570_g1_i1|K04392;c92015_g5_i7|K06268;c78997_g1_i1|K04392;c89091_g2_i4|K04392;c86795_g2_i1|K06268;c88217_g1_i3|K04371;c56363_g1_i1|K05765;c75422_g2_i2|K05765;c88217_g2_i1|K04371;c110081_g1_i1|K05765;c86795_g3_i3|K06268;c783_g1_i1|K05765;c135729_g1_i1|K04392;c71696_g1_i1|K04371;c91809_g2_i1|K05765…	c56363_g1_i1|K05765	http://www.kegg.jp/pathway/map04360+K05765	no
Fanconi anemia pathway	map03460	Genetic Information Processing; Replication and repair	1	58	86	10404	0.387348	1	c94008_g1_i3|K06640;c86425_g1_i4|K02350;c96061_g1_i2|K08991;c91434_g1_i6|K10896;c95062_g1_i4|K10882;c85381_g1_i2|K15362;c69526_g1_i2|K11137;c92402_g1_i3|K10901;c89728_g1_i3|K15363;c89678_g1_i3|K03515;c92758_g1_i3|K10858;c96247_g1_i6|K15361;c93758_g1_i5|K03165;c91562_g4_i1|K07466;c85281_g1_i5|K10901;c90563_g1_i6|K03511;c90691_g1_i2|K10901;c90215_g3_i1|K03165;c77171_g1_i1|K08775;c93384_g1_i5|K08734…	c96159_g1_i3|K07466	http://www.kegg.jp/pathway/map03460+K07466	no
Fatty acid elongation	map00062	Metabolism; Lipid metabolism	0	69	87	10393	1	1	c77063_g1_i6|K01074;c83695_g1_i1|K15397;c91200_g2_i3|K15397;c84684_g1_i2|K15397;c94303_g1_i3|K10251;c82966_g1_i1|K15397;c87027_g1_i1|K15397;c71682_g2_i1|K15397;c80438_g1_i2|K07512;c54338_g1_i1|K15397;c69384_g1_i1|K15397;c69920_g1_i1|K15397;c50082_g1_i2|K15397;c77059_g1_i1|K15397;c89759_g1_i1|K15397;c76289_g1_i1|K15397;c80164_g1_i1|K15397;c75707_g1_i2|K01074;c83640_g2_i1|K15397;c14620_g1_i1|K15397…		http://www.kegg.jp/pathway/map00062+	no
Fatty acid biosynthesis	map00061	Metabolism; Lipid metabolism	2	110	85	10352	0.235908	1	c82151_g1_i1|K11262;c95179_g1_i1|K01897;c92816_g1_i3|K01897;c94624_g2_i4|K01897;c94181_g1_i5|K01897;c94922_g1_i1|K01897;c87523_g1_i1|K01897;c93929_g2_i4|K01897;c95613_g5_i3|K01897;c91897_g3_i1|K02160;c89484_g1_i2|K09458;c93335_g1_i1|K01962;c78346_g1_i3|K09458;c75298_g1_i1|K09458;c92189_g1_i1|K01961;c95250_g1_i1|K09458;c85823_g2_i2|K02160;c81679_g1_i1|K03921;c91897_g4_i3|K02160;c91004_g1_i1|K00645…	c82151_g1_i1|K11262;c91897_g4_i3|K02160	http://www.kegg.jp/pathway/map00061+K11262+K02160	no
Biosynthesis of terpenoids and steroids	map01062	Metabolism; Chemical structure transformation maps	0	1	87	10461	1	1	c91141_g2_i1|K02291		http://www.kegg.jp/pathway/map01062+	no
Folate biosynthesis	map00790	Metabolism; Metabolism of cofactors and vitamins	0	21	87	10441	1	1	c87877_g1_i3|K01930;c94567_g1_i4|K13998;c92965_g1_i4|K11754;c93204_g5_i3|K03639;c69472_g1_i2|K18482;c93340_g1_i2|K01495;c66082_g1_i2|K01930;c84610_g1_i1|K18482;c78665_g2_i2|K03639;c83091_g1_i2|K00287;c80507_g3_i3|K03635;c88665_g1_i1|K03635;c67870_g1_i1|K01633;c80507_g1_i1|K03635;c38911_g1_i1|K01930;c152187_g1_i1|K03635;c144396_g1_i1|K13998;c141870_g1_i1|K01307;c142879_g1_i1|K13939;c107976_g1_i1|K…		http://www.kegg.jp/pathway/map00790+	no
Sulfur metabolism	map00920	Metabolism; Energy metabolism	0	56	87	10406	1	1	c92044_g1_i1|K05907;c92444_g1_i3|K01739;c88275_g1_i1|K13811;c92543_g2_i7|K01082;c83762_g1_i2|K00958;c93839_g1_i1|K13811;c89857_g4_i1|K01738;c72579_g1_i1|K01082;c67043_g1_i2|K01082;c89955_g1_i4|K00640;c65758_g1_i1|K17725;c88243_g5_i1|K15422;c89005_g2_i1|K00640;c80139_g1_i1|K00640;c50639_g1_i1|K00640;c71460_g1_i1|K00860;c4819_g1_i1|K01739;c22789_g1_i1|K01738;c150704_g1_i1|K13034;c94221_g3_i5|K01011…		http://www.kegg.jp/pathway/map00920+	no
Adherens junction	map04520	Cellular Processes; Cellular community	0	53	87	10409	1	1	c96283_g1_i1|K04371;c89204_g2_i1|K03115;c96396_g1_i2|K04498;c86623_g1_i1|K03097;c91393_g4_i2|K03097;c84036_g1_i2|K04392;c82024_g1_i1|K06085;c86953_g1_i1|K04392;c87570_g1_i1|K04392;c78997_g1_i1|K04392;c89091_g2_i4|K04392;c88217_g1_i3|K04371;c88217_g2_i1|K04371;c131744_g1_i1|K03097;c84748_g2_i1|K05692;c135729_g1_i1|K04392;c71696_g1_i1|K04371;c84748_g1_i2|K05692;c121833_g1_i1|K04392;c71894_g1_i1|K03…		http://www.kegg.jp/pathway/map04520+	no
Pentose phosphate pathway	map00030	Metabolism; Carbohydrate metabolism	1	162	86	10300	1	1	c75156_g1_i1|K01835;c63814_g1_i1|K00615;c89946_g1_i3|K00851;c78938_g1_i1|K01835;c86109_g1_i1|K15778;c68942_g1_i1|K01810;c74037_g1_i1|K00850;c74670_g1_i2|K15778;c70194_g1_i1|K00036;c93996_g1_i1|K00850;c91753_g1_i2|K01807;c93885_g1_i2|K00033;c81301_g2_i1|K01623;c80062_g1_i1|K00850;c91861_g1_i1|K00033;c80240_g1_i1|K00616;c91965_g1_i7|K00852;c90394_g1_i3|K00850;c34767_g1_i1|K00616;c58127_g1_i1|K01623…	c91861_g1_i1|K00033	http://www.kegg.jp/pathway/map00030+K00033	no
Central carbon metabolism in cancer	map05230	Human Diseases; Cancers: Overview	0	88	87	10374	1	1	c96283_g1_i1|K04371;c88390_g1_i3|K00844;c95465_g2_i3|K00873;c87834_g1_i6|K04368;c81322_g1_i2|K00873;c74037_g1_i1|K00850;c87796_g1_i2|K00873;c70194_g1_i1|K00036;c89285_g1_i1|K00873;c86860_g1_i1|K00873;c75717_g1_i1|K00873;c87668_g1_i7|K11416;c95316_g1_i1|K01110;c93996_g1_i1|K00850;c86914_g1_i1|K11416;c90544_g1_i1|K00873;c86989_g1_i3|K00873;c80062_g1_i1|K00850;c92181_g1_i1|K01834;c90394_g1_i3|K00850…		http://www.kegg.jp/pathway/map05230+	no
Choline metabolism in cancer	map05231	Human Diseases; Cancers: Overview	0	121	87	10341	0.628457	1	c92057_g1_i2|K01115;c86640_g1_i2|K01115;c91238_g1_i3|K01115;c87648_g1_i2|K00901;c94207_g3_i4|K01115;c92155_g1_i2|K00889;c96157_g1_i6|K00901;c92057_g2_i1|K01115;c96283_g1_i1|K04371;c95317_g1_i6|K00889;c81729_g1_i1|K01115;c82109_g4_i2|K01115;c76034_g1_i2|K15377;c87834_g1_i6|K04368;c92473_g1_i3|K00901;c87487_g1_i1|K00889;c91882_g4_i1|K04688;c74821_g1_i1|K04688;c87997_g1_i1|K00968;c74098_g1_i1|K04688…		http://www.kegg.jp/pathway/map05231+	no
Biosynthesis of antibiotics	map01130	Metabolism; Global and overview maps	5	1075	82	9387	0.212276	1	c96492_g1_i1|K00264;c92234_g1_i2|K00167;c94518_g1_i1|K01952;c91459_g1_i1|K00826;c93766_g1_i1|K00826;c95723_g2_i4|K14066;c87950_g1_i1|K01681;c95601_g1_i1|K00164;c90805_g2_i1|K14157;c95674_g2_i7|K01662;c95960_g1_i1|K01490;c75156_g1_i1|K01835;c88243_g2_i2|K00166;c83820_g1_i1|K01662;c91555_g1_i2|K00128;c63814_g1_i1|K00615;c88390_g1_i3|K00844;c93918_g1_i2|K01945;c87016_g1_i2|K01490;c92700_g1_i2|K00234…	c91861_g1_i1|K00033;c15069_g1_i1|K01662;c91897_g4_i3|K02160;c80736_g1_i1|K00128;c132496_g1_i1|K01652	http://www.kegg.jp/pathway/map01130+K00033+K01662+K02160+K00128+K01652	no
Amoebiasis	map05146	Human Diseases; Infectious diseases: Parasitic	0	15	87	10447	1	1	c90075_g1_i1|K13963;c80186_g1_i2|K01476;c93862_g3_i1|K07897;c51727_g2_i1|K07897;c69476_g1_i1|K13963;c140621_g1_i1|K13963;c143248_g1_i1|K13963;c161581_g1_i1|K13963;c51727_g1_i1|K07897;c147255_g1_i1|K07897;c112302_g1_i1|K07889;c158103_g1_i1|K01476;c13581_g1_i1|K10159;c115000_g1_i1|K06240;c98614_g1_i1|K07897		http://www.kegg.jp/pathway/map05146+	no
Malaria	map05144	Human Diseases; Infectious diseases: Parasitic	0	2	87	10460	1	1	c97150_g1_i1|K05695|K08115|K08114|K16336|K06793|K06792|K06795|K06794|K16360;c13581_g1_i1|K10159		http://www.kegg.jp/pathway/map05144+	no
Toxoplasmosis	map05145	Human Diseases; Infectious diseases: Parasitic	0	151	87	10311	0.638461	1	c92580_g3_i1|K13412;c92991_g1_i6|K13412;c96283_g1_i1|K04371;c94430_g3_i2|K13412;c90900_g2_i3|K04733;c86160_g1_i1|K13412;c89468_g3_i2|K04733;c83788_g1_i1|K13412;c94430_g2_i1|K13412;c94578_g1_i1|K13412;c56595_g1_i1|K13412;c94859_g1_i2|K13412;c92393_g1_i3|K13412;c96299_g1_i1|K03283|K06758;c92466_g6_i1|K13412;c93684_g3_i2|K13412;c96289_g4_i1|K13412;c89468_g1_i2|K04733;c93794_g2_i2|K03175;c93611_g4_i3…		http://www.kegg.jp/pathway/map05145+	no
Chagas disease (American trypanosomiasis)	map05142	Human Diseases; Infectious diseases: Parasitic	1	56	86	10406	0.377059	1	c96283_g1_i1|K04371;c87107_g1_i3|K01354;c90900_g2_i3|K04733;c96189_g3_i3|K04354;c89468_g3_i2|K04733;c89468_g1_i2|K04733;c93794_g2_i2|K03175;c93611_g4_i3|K04733;c89606_g1_i1|K04733;c90907_g1_i3|K04733;c83941_g1_i2|K04382;c88438_g2_i1|K04382;c89030_g1_i2|K01354;c88217_g1_i3|K04371;c95346_g2_i4|K04382;c88217_g2_i1|K04371;c86960_g2_i2|K04354;c81032_g1_i2|K04354;c95346_g9_i1|K04382;c158935_g1_i1|K0345…	c96189_g3_i3|K04354	http://www.kegg.jp/pathway/map05142+K04354	no
African trypanosomiasis	map05143	Human Diseases; Infectious diseases: Parasitic	0	3	87	10459	1	1	c87107_g1_i3|K01354;c89030_g1_i2|K01354;c102212_g1_i1|K01392		http://www.kegg.jp/pathway/map05143+	no
Leishmaniasis	map05140	Human Diseases; Infectious diseases: Parasitic	0	24	87	10438	1	1	c96283_g1_i1|K04371;c90900_g2_i3|K04733;c89468_g3_i2|K04733;c90635_g1_i1|K11987;c89468_g1_i2|K04733;c93794_g2_i2|K03175;c93611_g4_i3|K04733;c89606_g1_i1|K04733;c90907_g1_i3|K04733;c88217_g1_i3|K04371;c88217_g2_i1|K04371;c60332_g1_i1|K04733;c71696_g1_i1|K04371;c89606_g3_i1|K04733;c89468_g2_i2|K04733;c92979_g5_i1|K04371;c88842_g1_i1|K04733;c159087_g1_i1|K04371;c101856_g1_i1|K04371;c132091_g1_i1|K04…		http://www.kegg.jp/pathway/map05140+	no
Glycosaminoglycan biosynthesis - heparan sulfate / heparin	map00534	Metabolism; Glycan biosynthesis and metabolism	0	7	87	10455	1	1	c84018_g1_i3|K02367;c95609_g4_i2|K02367;c86910_g1_i1|K02367;c93654_g3_i1|K00771;c82512_g1_i1|K02370;c84539_g1_i1|K00771;c11181_g1_i1|K00771		http://www.kegg.jp/pathway/map00534+	no
Pyrimidine metabolism	map00240	Metabolism; Nucleotide metabolism	4	232	83	10230	0.130433	1	c96504_g1_i5|K03006;c92548_g1_i2|K02324;c96386_g2_i2|K02999;c94977_g1_i1|K02343;c95129_g1_i2|K03018;c94705_g4_i6|K03021;c94811_g2_i2|K09903;c95307_g1_i2|K02343;c96168_g1_i1|K03010;c92081_g1_i3|K03002;c95340_g1_i2|K01955;c80476_g1_i1|K02327;c96244_g2_i1|K09023;c93341_g4_i1|K03043;c95934_g1_i4|K00962;c92135_g1_i1|K00384;c96198_g1_i1|K00962;c85726_g1_i1|K01510;c96368_g2_i2|K10807;c87817_g1_i1|K03015…	c94947_g2_i1|K03023;c87479_g1_i3|K03787;c70097_g1_i1|K03014;c104923_g1_i1|K03014	http://www.kegg.jp/pathway/map00240+K03023+K03787+K03014+K03014	no
Glycosaminoglycan degradation	map00531	Metabolism; Glycan biosynthesis and metabolism	1	13	86	10449	0.109535	1	c95120_g2_i3|K10532;c91820_g1_i2|K12309;c89904_g1_i4|K01205;c89483_g1_i2|K10532;c88840_g1_i3|K10532;c89448_g1_i3|K10532;c87878_g1_i2|K12373;c84548_g1_i1|K12373;c84145_g1_i1|K10532;c93280_g2_i1|K01205;c93280_g1_i1|K01205;c62264_g2_i1|K12309;c124222_g1_i1|K12373;c6562_g1_i1|K12309	c95120_g2_i3|K10532	http://www.kegg.jp/pathway/map00531+K10532	no
Glycosaminoglycan biosynthesis - chondroitin sulfate / dermatan sulfate	map00532	Metabolism; Glycan biosynthesis and metabolism	0	4	87	10458	1	1	c93654_g3_i1|K00771;c84539_g1_i1|K00771;c11181_g1_i1|K00771;c140139_g1_i1|K04742		http://www.kegg.jp/pathway/map00532+	no
Glycosaminoglycan biosynthesis - keratan sulfate	map00533	Metabolism; Glycan biosynthesis and metabolism	0	3	87	10459	1	1	c86998_g1_i2|K00780;c94174_g1_i4|K03368;c144900_g1_i1|K07968		http://www.kegg.jp/pathway/map00533+	no
Phenylalanine, tyrosine and tryptophan biosynthesis	map00400	Metabolism; Amino acid metabolism	0	95	87	10367	1	1	c82246_g1_i1|K06001;c92317_g1_i4|K05359;c74573_g1_i1|K00766;c73931_g1_i2|K00766;c69953_g1_i2|K00815;c90693_g8_i2|K13832;c88361_g1_i5|K14455;c93722_g1_i4|K05359;c82953_g1_i1|K05359;c75997_g1_i1|K01657;c75429_g1_i1|K14454;c91406_g1_i1|K01736;c93891_g1_i3|K00815;c77314_g1_i3|K01626;c90547_g1_i1|K05359;c91057_g1_i1|K01609;c81453_g1_i2|K00815;c77587_g1_i1|K14454;c91012_g1_i1|K01850;c52201_g1_i1|K11646…		http://www.kegg.jp/pathway/map00400+	no
Novobiocin biosynthesis	map00401	Metabolism; Biosynthesis of other secondary metabolites	0	10	87	10452	1	1	c69953_g1_i2|K00815;c93891_g1_i3|K00815;c81453_g1_i2|K00815;c89323_g1_i1|K00812;c118816_g1_i1|K00815;c62602_g1_i1|K00815;c154192_g1_i1|K00815;c125568_g1_i1|K00815;c152454_g1_i1|K00815;c153095_g1_i1|K00815		http://www.kegg.jp/pathway/map00401+	no
Benzoxazinoid biosynthesis	map00402	Metabolism; Biosynthesis of other secondary metabolites	0	1	87	10461	1	1	c93447_g2_i1|K13222		http://www.kegg.jp/pathway/map00402+	no
Circadian rhythm	map04710	Organismal Systems; Environmental adaptation	0	41	87	10421	1	1	c94891_g2_i1|K03347;c55415_g1_i2|K03347;c92284_g1_i2|K07198;c53421_g1_i1|K03094;c84372_g1_i1|K02295;c96295_g1_i1|K08959;c87339_g2_i2|K07198;c135037_g1_i1|K07198;c38366_g1_i1|K07198;c61055_g1_i1|K03347;c34783_g1_i1|K03094;c81469_g1_i1|K03094;c66269_g1_i1|K03094;c98265_g1_i1|K03094;c96631_g1_i1|K03347;c61246_g2_i1|K03347;c12948_g1_i1|K03347;c38627_g1_i1|K03094;c123862_g1_i1|K03868;c153959_g1_i1|K03…		http://www.kegg.jp/pathway/map04710+	no
Circadian rhythm - fly	map04711	Organismal Systems; Environmental adaptation	0	7	87	10455	1	1	c91711_g1_i2|K03083;c60533_g1_i2|K03083;c160008_g1_i1|K03083;c157615_g1_i1|K03083;c128730_g1_i1|K08960;c1531_g1_i1|K08960;c119741_g1_i1|K03083		http://www.kegg.jp/pathway/map04711+	no
Circadian rhythm - plant	map04712	Organismal Systems; Environmental adaptation	2	82	85	10380	0.152409	1	c96487_g1_i1|K12124;c91984_g2_i2|K12129;c93955_g1_i4|K12127;c92751_g1_i5|K12125;c89908_g1_i5|K12126;c88720_g1_i2|K12125;c92018_g1_i1|K12119;c92435_g1_i1|K12130;c89204_g2_i1|K03115;c94555_g2_i1|K12133;c95091_g1_i3|K12118;c93647_g2_i3|K16240;c86623_g1_i1|K03097;c85369_g1_i2|K10143;c87409_g1_i1|K12116;c94831_g1_i2|K10143;c52953_g1_i2|K12124;c90602_g1_i5|K12133;c93783_g1_i4|K12134;c145284_g1_i1|K1212…	c105931_g1_i1|K12118;c141999_g1_i1|K16241	http://www.kegg.jp/pathway/map04712+K12118+K16241	no
Circadian entrainment	map04713	Organismal Systems; Environmental adaptation	0	21	87	10441	1	1	c96283_g1_i1|K04371;c88217_g1_i3|K04371;c88217_g2_i1|K04371;c87438_g1_i1|K02183;c108336_g1_i1|K02183;c71696_g1_i1|K04371;c108451_g1_i1|K02183;c92979_g5_i1|K04371;c115429_g1_i1|K02183;c146008_g1_i1|K02183;c142564_g1_i1|K02183;c6817_g2_i1|K02183;c159087_g1_i1|K04371;c126230_g1_i1|K04536;c101856_g1_i1|K04371;c131370_g1_i1|K02183;c10521_g1_i1|K02183;c139234_g1_i1|K07376;c122515_g1_i1|K02183;c38635_g1…		http://www.kegg.jp/pathway/map04713+	no
Hippo signaling pathway	map04390	Environmental Information Processing; Signal transduction	1	76	86	10386	0.472701	1	c96189_g3_i3|K04354;c92478_g2_i5|K06630;c84960_g1_i3|K06685;c91711_g1_i2|K03083;c96295_g1_i1|K08959;c95930_g1_i1|K06269;c62997_g1_i1|K06630;c83941_g1_i2|K04382;c87309_g1_i1|K06630;c88438_g2_i1|K04382;c12444_g1_i2|K06630;c92478_g3_i1|K06630;c93888_g1_i1|K06269;c95346_g2_i4|K04382;c79903_g1_i1|K06630;c90670_g8_i1|K06269;c93888_g3_i1|K06269;c84748_g2_i1|K05692;c86960_g2_i2|K04354;c81032_g1_i2|K04354…	c96189_g3_i3|K04354	http://www.kegg.jp/pathway/map04390+K04354	no
Hippo signaling pathway - fly	map04391	Environmental Information Processing; Signal transduction	1	60	86	10402	0.397468	1	c96189_g3_i3|K04354;c92478_g2_i5|K06630;c84960_g1_i3|K06685;c93642_g1_i2|K16675;c90398_g1_i1|K16675;c62997_g1_i1|K06630;c83941_g1_i2|K04382;c87309_g1_i1|K06630;c88438_g2_i1|K04382;c12444_g1_i2|K06630;c92478_g3_i1|K06630;c95346_g2_i4|K04382;c79903_g1_i1|K06630;c84748_g2_i1|K05692;c86960_g2_i2|K04354;c81032_g1_i2|K04354;c95346_g9_i1|K04382;c79903_g2_i1|K06630;c158935_g1_i1|K03456;c160078_g1_i1|K161…	c96189_g3_i3|K04354	http://www.kegg.jp/pathway/map04391+K04354	no
TNF signaling pathway	map04668	Environmental Information Processing; Signal transduction	0	23	87	10439	1	1	c96283_g1_i1|K04371;c87834_g1_i6|K04368;c90635_g1_i1|K11987;c63689_g1_i1|K04368;c90268_g1_i2|K04368;c92693_g1_i1|K16060;c90630_g1_i1|K16060;c88217_g1_i3|K04371;c88217_g2_i1|K04371;c71696_g1_i1|K04371;c92979_g5_i1|K04371;c141196_g1_i1|K16060;c96810_g1_i1|K04368;c152692_g1_i1|K09849;c159087_g1_i1|K04371;c101856_g1_i1|K04371;c132091_g1_i1|K04441;c139916_g1_i1|K17065;c158566_g1_i1|K04368;c117724_g1_i…		http://www.kegg.jp/pathway/map04668+	no
Flagellar assembly	map02040	Cellular Processes; Cell motility	0	2	87	10460	1	1	c105553_g1_i1|K02409;c129031_g1_i1|K02407		http://www.kegg.jp/pathway/map02040+	no
Homologous recombination	map03440	Genetic Information Processing; Replication and repair	1	60	86	10402	0.397468	1	c95087_g1_i2|K10875;c86707_g1_i4|K10875;c96061_g1_i2|K08991;c94977_g1_i1|K02343;c93560_g1_i2|K10875;c95307_g1_i2|K02343;c95062_g1_i4|K10882;c80476_g1_i1|K02327;c92402_g1_i3|K10901;c95573_g1_i1|K10866;c93758_g1_i5|K03165;c87533_g1_i3|K10865;c91562_g4_i1|K07466;c85456_g1_i3|K10875;c85281_g1_i5|K10901;c90691_g1_i2|K10901;c90215_g3_i1|K03165;c77171_g1_i1|K08775;c75130_g2_i1|K07466;c88493_g1_i2|K02335…	c96159_g1_i3|K07466	http://www.kegg.jp/pathway/map03440+K07466	no
Porphyrin and chlorophyll metabolism	map00860	Metabolism; Metabolism of cofactors and vitamins	1	86	86	10376	0.514924	1	c90685_g1_i1|K19054;c95508_g1_i2|K01885;c93993_g1_i1|K02492;c93594_g2_i4|K13600;c79886_g1_i2|K02492;c93181_g1_i1|K01599;c151782_g1_i1|K13071;c89342_g1_i1|K13606;c95854_g2_i4|K02259;c81559_g1_i2|K13606;c74816_g1_i1|K01772;c88420_g5_i1|K00218;c34309_g1_i1|K02257;c79678_g1_i1|K08099;c13667_g1_i1|K13606;c88444_g1_i1|K02302;c86420_g2_i5|K18010;c95218_g2_i5|K08101;c89455_g1_i2|K01698;c68772_g1_i2|K0809…	c88444_g1_i1|K02302	http://www.kegg.jp/pathway/map00860+K02302	no
MicroRNAs in cancer	map05206	Human Diseases; Cancers: Overview	3	135	84	10327	0.10544	1	c96048_g2_i1|K04728;c93949_g2_i10|K11592;c95985_g2_i1|K05658;c96097_g1_i2|K05658;c95052_g3_i2|K11592;c95705_g1_i1|K07204;c91000_g1_i2|K04728;c95759_g1_i1|K05658;c92209_g1_i7|K05658;c95701_g2_i1|K05658;c95985_g1_i3|K05658;c94789_g1_i4|K11430;c96034_g1_i3|K05658;c87726_g1_i2|K05658;c88908_g1_i2|K05658;c94924_g1_i4|K04728;c92540_g1_i1|K00558;c95097_g2_i10|K00558;c92205_g1_i1|K04728;c95084_g1_i2|K047…	c88908_g1_i2|K05658;c94924_g1_i4|K04728;c92205_g1_i1|K04728	http://www.kegg.jp/pathway/map05206+K05658+K04728+K04728	no
Lysine degradation	map00310	Metabolism; Amino acid metabolism	1	92	86	10370	0.538634	1	c95266_g2_i6|K11422;c93930_g2_i1|K11420;c93854_g1_i1|K11425;c95601_g1_i1|K00164;c90805_g2_i1|K14157;c91555_g1_i2|K00128;c93930_g1_i1|K11420;c86474_g2_i1|K00306;c94743_g2_i4|K11420;c71686_g1_i6|K00128;c88940_g1_i17|K00658;c89220_g2_i3|K18826;c95625_g1_i5|K11420;c77194_g1_i1|K14085;c94743_g1_i1|K11420;c92878_g2_i1|K00626;c18617_g1_i1|K01582;c93385_g1_i5|K00658;c79236_g1_i1|K00128;c80612_g1_i2|K1142…	c80736_g1_i1|K00128	http://www.kegg.jp/pathway/map00310+K00128	no
Styrene degradation	map00643	Metabolism; Xenobiotics biodegradation and metabolism	0	16	87	10446	1	1	c89093_g1_i1|K01555;c78735_g1_i3|K00451;c33454_g1_i4|K01426;c130677_g1_i1|K00451;c157559_g1_i1|K01426;c22886_g1_i1|K01426;c134361_g1_i1|K01426;c41481_g1_i1|K00451;c131280_g1_i1|K01555;c10412_g1_i1|K01426;c4024_g1_i1|K00451;c161090_g1_i1|K01426;c152671_g1_i1|K00451;c161674_g1_i1|K01426;c16180_g1_i1|K00451;c148151_g1_i1|K01555		http://www.kegg.jp/pathway/map00643+	no
Synaptic vesicle cycle	map04721	Organismal Systems; Nervous system	0	118	87	10344	1	1	c95053_g2_i1|K15296;c96496_g1_i1|K04646;c95614_g1_i1|K11824;c95290_g1_i2|K01528;c71009_g1_i1|K02154;c86873_g2_i2|K02154;c93399_g1_i8|K15015;c93866_g1_i1|K06027;c96106_g2_i5|K15292;c85896_g2_i1|K15293;c85367_g1_i2|K15292;c92646_g2_i1|K02147;c94175_g2_i4|K11826;c18891_g1_i1|K15015;c96410_g2_i2|K18211;c87052_g1_i2|K15015;c90040_g1_i4|K15015;c89740_g1_i1|K02144;c87211_g1_i3|K02154;c94425_g3_i3|K02148…		http://www.kegg.jp/pathway/map04721+	no
Prion diseases	map05020	Human Diseases; Neurodegenerative diseases	1	35	86	10427	0.258165	1	c96283_g1_i1|K04371;c85007_g1_i2|K09553;c87834_g1_i6|K04368;c91314_g2_i1|K09553;c91314_g3_i1|K09553;c63689_g1_i1|K04368;c90268_g1_i2|K04368;c67025_g1_i1|K09553;c20919_g1_i1|K09553;c88217_g1_i3|K04371;c88217_g2_i1|K04371;c72850_g1_i1|K09553;c18567_g1_i1|K09490;c69021_g1_i1|K04565;c71696_g1_i1|K04371;c25423_g1_i1|K09490;c92979_g5_i1|K04371;c156658_g1_i1|K09490;c72387_g2_i1|K04565;c96810_g1_i1|K0436…	c91314_g3_i1|K09553	http://www.kegg.jp/pathway/map05020+K09553	no
Degradation of aromatic compounds	map01220	Metabolism; Global and overview maps	0	37	87	10425	1	1	c85969_g1_i4|K05714;c90728_g1_i2|K00001;c78415_g1_i4|K00121;c78367_g1_i1|K00480;c30184_g1_i1|K00121;c81502_g1_i3|K13953;c64765_g1_i1|K00002;c56871_g1_i1|K00002;c46901_g1_i1|K00002;c101925_g1_i1|K00121;c39756_g1_i1|K13953;c155131_g1_i1|K00002;c74443_g1_i1|K00487;c56871_g2_i1|K00002;c100494_g1_i1|K00487;c104737_g1_i1|K00002;c124025_g1_i1|K00002;c109203_g1_i1|K00002;c102121_g1_i1|K00121;c448_g1_i1|K…		http://www.kegg.jp/pathway/map01220+	no
Carbon fixation pathways in prokaryotes	map00720	Metabolism; Energy metabolism	2	123	85	10339	0.275699	1	c87950_g1_i1|K01681;c85465_g1_i4|K01595;c32258_g1_i1|K01895;c85492_g1_i1|K00297;c84381_g1_i1|K01938;c75479_g1_i2|K01648;c91897_g3_i1|K02160;c93335_g1_i1|K01962;c90005_g1_i2|K01491;c87317_g2_i1|K01595;c92189_g1_i1|K01961;c93954_g1_i12|K01491;c90022_g1_i1|K01679;c85823_g2_i2|K02160;c88901_g2_i2|K00031;c92878_g2_i1|K00626;c84053_g1_i1|K01681;c90642_g3_i1|K01648;c74929_g1_i2|K14465;c91168_g1_i5|K0149…	c84381_g1_i1|K01938;c91897_g4_i3|K02160	http://www.kegg.jp/pathway/map00720+K01938+K02160	no
Inflammatory bowel disease (IBD)	map05321	Human Diseases; Immune diseases	0	1	87	10461	1	1	c13581_g1_i1|K10159		http://www.kegg.jp/pathway/map05321+	no
Other types of O-glycan biosynthesis	map00514	Metabolism; Glycan biosynthesis and metabolism	0	22	87	10440	1	1	c93189_g4_i5|K09667;c86832_g1_i1|K09667;c84327_g1_i1|K13667;c94606_g1_i2|K03691;c88020_g1_i1|K13667;c87777_g1_i3|K18134;c93978_g7_i1|K18134;c95284_g1_i2|K13667;c67284_g2_i1|K09667;c99743_g1_i1|K09667;c67284_g1_i2|K09667;c4198_g1_i1|K09667;c106369_g1_i1|K13667;c149315_g1_i1|K09667;c153072_g1_i1|K09667;c144900_g1_i1|K07968;c137768_g1_i1|K09667;c148839_g1_i1|K09667;c147514_g1_i1|K00728;c113177_g1_i1…		http://www.kegg.jp/pathway/map00514+	no
Mucin type O-Glycan biosynthesis	map00512	Metabolism; Glycan biosynthesis and metabolism	0	5	87	10457	1	1	c86998_g1_i2|K00780;c94174_g1_i4|K03368;c75195_g2_i1|K09662;c133297_g1_i1|K00731;c146155_g1_i1|K00731		http://www.kegg.jp/pathway/map00512+	no
Various types of N-glycan biosynthesis	map00513	Metabolism; Glycan biosynthesis and metabolism	0	51	87	10411	1	1	c86973_g1_i1|K01231;c90428_g1_i4|K00753;c91601_g1_i2|K03846;c86800_g2_i5|K07151;c87695_g2_i14|K03847;c87356_g1_i7|K07432;c95688_g1_i1|K07151;c94431_g2_i1|K12667;c86653_g1_i1|K01230;c90609_g1_i3|K14413;c93805_g1_i2|K01230;c88536_g1_i1|K12666;c85991_g1_i1|K00736;c64127_g1_i2|K00753;c94684_g1_i1|K03842;c28296_g1_i1|K12666;c93110_g2_i1|K03714;c87391_g1_i3|K03845;c90549_g1_i2|K03844;c82321_g1_i1|K0744…		http://www.kegg.jp/pathway/map00513+	no
N-Glycan biosynthesis	map00510	Metabolism; Glycan biosynthesis and metabolism	0	59	87	10403	1	1	c86973_g1_i1|K01231;c91601_g1_i2|K03846;c86800_g2_i5|K07151;c94726_g1_i2|K05546;c94647_g6_i1|K01228;c87695_g2_i14|K03847;c87356_g1_i7|K07432;c95688_g1_i1|K07151;c91498_g1_i8|K00902;c90137_g1_i1|K03850;c94431_g2_i1|K12667;c86653_g1_i1|K01230;c93805_g1_i2|K01230;c93080_g1_i1|K00729;c88536_g1_i1|K12666;c92558_g1_i4|K00737;c85307_g1_i2|K03848;c85991_g1_i1|K00736;c90224_g2_i1|K00737;c94684_g1_i1|K0384…		http://www.kegg.jp/pathway/map00510+	no
Other glycan degradation	map00511	Metabolism; Glycan biosynthesis and metabolism	0	31	87	10431	1	1	c91820_g1_i2|K12309;c74689_g1_i1|K01190;c88230_g1_i1|K12311;c88034_g1_i1|K17108;c93445_g1_i6|K01227;c96211_g4_i9|K12311;c90162_g2_i1|K12311;c65182_g1_i2|K01206;c87878_g1_i2|K12373;c84548_g1_i1|K12373;c82361_g1_i1|K12311;c65236_g1_i1|K01206;c96211_g2_i5|K12311;c96211_g5_i1|K12311;c62264_g2_i1|K12309;c14978_g1_i1|K12311;c29164_g1_i2|K12311;c95534_g5_i1|K15923;c10035_g1_i1|K12311;c95534_g2_i1|K15923…		http://www.kegg.jp/pathway/map00511+	no
Fat digestion and absorption	map04975	Organismal Systems; Digestive system	0	17	87	10445	1	1	c78054_g1_i6|K11155;c88361_g1_i5|K14455;c72058_g1_i1|K14457;c35517_g1_i1|K11155;c90652_g1_i2|K01047;c6486_g1_i1|K14455;c99392_g1_i1|K14074;c35517_g2_i1|K11155;c112197_g1_i1|K11155;c145152_g1_i1|K14455;c148089_g1_i1|K14075;c52325_g1_i1|K14455;c150689_g1_i1|K11155;c104837_g1_i1|K14455;c11796_g1_i1|K01047;c151044_g1_i1|K14455;c117155_g1_i1|K14452		http://www.kegg.jp/pathway/map04975+	no
Dorso-ventral axis formation	map04320	Organismal Systems; Development	0	21	87	10441	1	1	c96283_g1_i1|K04371;c87834_g1_i6|K04368;c63689_g1_i1|K04368;c90268_g1_i2|K04368;c27854_g1_i1|K03102;c88217_g1_i3|K04371;c88217_g2_i1|K04371;c86217_g2_i2|K02599;c71696_g1_i1|K04371;c92979_g5_i1|K04371;c96810_g1_i1|K04368;c159087_g1_i1|K04371;c101856_g1_i1|K04371;c149163_g1_i1|K02599;c154513_g1_i1|K07827;c104198_g1_i1|K02156;c158566_g1_i1|K04368;c127601_g1_i1|K02156;c38635_g1_i1|K04371;c128016_g1_i…		http://www.kegg.jp/pathway/map04320+	no
Chloroalkane and chloroalkene degradation	map00625	Metabolism; Xenobiotics biodegradation and metabolism	1	62	86	10400	0.407424	1	c96177_g4_i3|K08726;c91555_g1_i2|K00128;c87274_g2_i3|K01563;c71686_g1_i6|K00128;c90728_g1_i2|K00001;c78415_g1_i4|K00121;c81497_g1_i5|K08726;c79236_g1_i1|K00128;c16489_g1_i1|K00128;c142168_g1_i1|K00128;c85151_g1_i3|K00128;c71415_g1_i1|K08726;c80736_g1_i1|K00128;c89726_g1_i1|K00100;c88830_g1_i1|K00100;c30184_g1_i1|K00121;c87879_g1_i1|K08726;c25229_g1_i1|K08726;c93119_g1_i1|K08726;c67276_g2_i1|K0010…	c80736_g1_i1|K00128	http://www.kegg.jp/pathway/map00625+K00128	no
Brassinosteroid biosynthesis	map00905	Metabolism; Metabolism of terpenoids and polyketides	0	29	87	10433	1	1	c90101_g1_i11|K15639;c79708_g2_i4|K15639;c91860_g1_i2|K12637;c88857_g1_i1|K09587;c72558_g1_i1|K12638;c64353_g1_i4|K12640;c69475_g1_i2|K15639;c62939_g1_i1|K12640;c80878_g1_i2|K15639;c24298_g1_i1|K15639;c142044_g1_i1|K15639;c75967_g1_i1|K09587;c106707_g1_i1|K15639;c93382_g1_i3|K15639;c76060_g2_i2|K15639;c111306_g1_i1|K15639;c115116_g1_i1|K15639;c109374_g1_i1|K12640;c111056_g1_i1|K15639;c107995_g1_i…		http://www.kegg.jp/pathway/map00905+	no
Diterpenoid biosynthesis	map00904	Metabolism; Metabolism of terpenoids and polyketides	0	29	87	10433	1	1	c47455_g1_i1|K17982;c85644_g1_i2|K04123;c85464_g1_i1|K04122;c85464_g2_i1|K04122;c96002_g1_i9|K04125;c79216_g1_i1|K04124;c91145_g2_i3|K17982;c73769_g1_i1|K05282;c31263_g1_i1|K04124;c86889_g1_i2|K04125;c70263_g1_i1|K05282;c48464_g1_i1|K13070;c18856_g1_i1|K13070;c67921_g1_i1|K04124;c91145_g5_i1|K17982;c70789_g1_i1|K17982;c19178_g1_i1|K05282;c15711_g1_i1|K05282;c126918_g1_i1|K13070;c117558_g1_i1|K041…		http://www.kegg.jp/pathway/map00904+	no
Carotenoid biosynthesis	map00906	Metabolism; Metabolism of terpenoids and polyketides	0	60	87	10402	1	1	c92288_g1_i5|K09842;c93306_g3_i1|K02293;c88883_g3_i3|K15747;c88598_g1_i1|K15744;c74318_g1_i1|K09835;c84884_g1_i2|K09837;c85276_g1_i1|K09840;c94485_g3_i3|K00514;c89077_g1_i3|K09835;c84062_g2_i1|K06444;c81586_g1_i1|K09843;c94944_g2_i3|K09843;c83570_g1_i1|K09843;c85399_g2_i2|K09843;c9966_g1_i1|K09841;c88477_g1_i1|K09840;c71208_g2_i1|K09840;c83570_g2_i2|K09843;c122520_g1_i1|K15747;c84007_g1_i2|K15747…		http://www.kegg.jp/pathway/map00906+	no
Indole alkaloid biosynthesis	map00901	Metabolism; Biosynthesis of other secondary metabolites	0	4	87	10458	1	1	c79200_g1_i1|K01757;c70309_g1_i3|K08233;c110218_g1_i1|K01757;c147841_g1_i1|K08233		http://www.kegg.jp/pathway/map00901+	no
Terpenoid backbone biosynthesis	map00900	Metabolism; Metabolism of terpenoids and polyketides	1	103	86	10359	0.579167	1	c95723_g2_i4|K14066;c95674_g2_i7|K01662;c83820_g1_i1|K01662;c89742_g1_i1|K11778;c94104_g5_i1|K00587;c86373_g1_i2|K08658;c89252_g1_i3|K05954;c91418_g1_i1|K01641;c91513_g1_i1|K03527;c87725_g2_i11|K06981;c93781_g1_i1|K05356;c86237_g1_i1|K05906;c93471_g1_i1|K00938;c92878_g2_i1|K00626;c95054_g1_i3|K15892;c83887_g1_i2|K14066;c15069_g1_i1|K01662;c63403_g1_i1|K06013;c87319_g2_i1|K01597;c88630_g1_i1|K0086…	c15069_g1_i1|K01662	http://www.kegg.jp/pathway/map00900+K01662	no
Limonene and pinene degradation	map00903	Metabolism; Metabolism of terpenoids and polyketides	1	29	86	10433	0.220253	1	c92463_g3_i7|K00517;c92145_g1_i1|K00517;c91555_g1_i2|K00128;c81470_g1_i1|K00517;c71686_g1_i6|K00128;c91087_g1_i1|K00517;c80668_g1_i1|K00517;c14641_g1_i2|K00517;c79236_g1_i1|K00128;c16489_g1_i1|K00128;c142168_g1_i1|K00128;c85151_g1_i3|K00128;c94263_g2_i1|K00517;c80736_g1_i1|K00128;c68129_g1_i1|K00517;c40516_g1_i1|K00128;c98268_g1_i1|K00517;c102870_g1_i1|K00517;c85151_g2_i1|K00128;c119776_g1_i1|K00…	c80736_g1_i1|K00128	http://www.kegg.jp/pathway/map00903+K00128	no
Monoterpenoid biosynthesis	map00902	Metabolism; Metabolism of terpenoids and polyketides	0	3	87	10459	1	1	c77446_g1_i1|K18108;c152366_g1_i1|K18108;c161444_g1_i1|K15095		http://www.kegg.jp/pathway/map00902+	no
Purine metabolism	map00230	Metabolism; Nucleotide metabolism	5	303	82	10159	0.110428	1	c96281_g1_i5|K01524;c96504_g1_i5|K03006;c92548_g1_i2|K02324;c96386_g2_i2|K02999;c91787_g1_i3|K00106;c94977_g1_i1|K02343;c95129_g1_i2|K03018;c94518_g1_i1|K01952;c94705_g4_i6|K03021;c95307_g1_i2|K02343;c96168_g1_i1|K03010;c92081_g1_i3|K03002;c80476_g1_i1|K02327;c89692_g1_i8|K00951;c93341_g4_i1|K03043;c95934_g1_i4|K00962;c95960_g1_i1|K01490;c75156_g1_i1|K01835;c96198_g1_i1|K00962;c85726_g1_i1|K01510…	c89692_g1_i8|K00951;c94947_g2_i1|K03023;c87479_g1_i3|K03787;c70097_g1_i1|K03014;c104923_g1_i1|K03014	http://www.kegg.jp/pathway/map00230+K00951+K03023+K03787+K03014+K03014	no
Sesquiterpenoid and triterpenoid biosynthesis	map00909	Metabolism; Metabolism of terpenoids and polyketides	0	6	87	10456	1	1	c94817_g1_i1|K15803;c89330_g1_i1|K14173;c88699_g3_i1|K15813;c89693_g2_i1|K15803;c88699_g4_i2|K15813;c108986_g1_i1|K15803		http://www.kegg.jp/pathway/map00909+	no
Zeatin biosynthesis	map00908	Metabolism; Metabolism of terpenoids and polyketides	0	35	87	10427	1	1	c94189_g1_i3|K00279;c94165_g1_i3|K13494;c89596_g1_i3|K00279;c87936_g1_i8|K00791;c94155_g1_i4|K00279;c83527_g2_i3|K00279;c87595_g1_i3|K10717;c73378_g1_i1|K00279;c86108_g2_i1|K10717;c78826_g1_i2|K10760;c68929_g1_i1|K10760;c83572_g1_i1|K00279;c131856_g1_i1|K10760;c85568_g1_i2|K10760;c96447_g1_i1|K00279;c68526_g1_i1|K13494;c83572_g2_i1|K00279;c105218_g1_i1|K10717;c69727_g1_i1|K13493;c12192_g1_i1|K002…		http://www.kegg.jp/pathway/map00908+	no
Ubiquinone and other terpenoid-quinone biosynthesis	map00130	Metabolism; Metabolism of cofactors and vitamins	0	70	87	10392	1	1	c94752_g1_i6|K14760;c90028_g1_i2|K14759;c93495_g2_i5|K03183;c69953_g1_i2|K00815;c75683_g1_i3|K01904;c91156_g1_i3|K05928;c32463_g1_i1|K01904;c90819_g1_i4|K01904;c92238_g2_i2|K09834;c88769_g1_i4|K00591;c89985_g1_i2|K09833;c93891_g1_i3|K00815;c86949_g1_i6|K01661;c85962_g1_i1|K06126;c46582_g1_i1|K12501;c81453_g1_i2|K00815;c86441_g1_i2|K02548;c87015_g1_i1|K03183;c90479_g1_i2|K06127;c73828_g1_i1|K03809…		http://www.kegg.jp/pathway/map00130+	no
Osteoclast differentiation	map04380	Organismal Systems; Development	0	40	87	10422	1	1	c96283_g1_i1|K04371;c87834_g1_i6|K04368;c93794_g2_i2|K03175;c63689_g1_i1|K04368;c84036_g1_i2|K04392;c90268_g1_i2|K04368;c86953_g1_i1|K04392;c87570_g1_i1|K04392;c92015_g5_i7|K06268;c74898_g1_i1|K14379;c78997_g1_i1|K04392;c89091_g2_i4|K04392;c86795_g2_i1|K06268;c88217_g1_i3|K04371;c88217_g2_i1|K04371;c96493_g2_i3|K14379;c86795_g3_i3|K06268;c135729_g1_i1|K04392;c71696_g1_i1|K04371;c121833_g1_i1|K043…		http://www.kegg.jp/pathway/map04380+	no
Vitamin B6 metabolism	map00750	Metabolism; Metabolism of cofactors and vitamins	0	32	87	10430	1	1	c93356_g4_i10|K08681;c88806_g1_i8|K06215;c75971_g1_i3|K13248;c90982_g1_i1|K01733;c76139_g1_i1|K13248;c84459_g2_i2|K00275;c85947_g1_i1|K01733;c90752_g1_i6|K00868;c72828_g1_i3|K05275;c84429_g1_i1|K13248;c90761_g1_i1|K00831;c111669_g1_i1|K06215;c52674_g1_i1|K13248;c126496_g1_i1|K00831;c151815_g1_i1|K08681;c46751_g1_i1|K06215;c96712_g1_i1|K06215;c108127_g1_i1|K05275;c99294_g1_i1|K01733;c24978_g1_i1|K…		http://www.kegg.jp/pathway/map00750+	no
Melanoma	map05218	Human Diseases; Cancers: Specific types	0	25	87	10437	1	1	c96283_g1_i1|K04371;c87834_g1_i6|K04368;c95240_g1_i5|K06620;c94230_g1_i4|K06620;c95316_g1_i1|K01110;c38570_g1_i2|K01110;c63689_g1_i1|K04368;c90268_g1_i2|K04368;c88217_g1_i3|K04371;c79271_g1_i7|K06620;c88217_g2_i1|K04371;c80447_g1_i1|K06620;c63383_g1_i3|K06620;c61609_g1_i1|K06620;c71696_g1_i1|K04371;c92979_g5_i1|K04371;c96810_g1_i1|K04368;c159087_g1_i1|K04371;c101856_g1_i1|K04371;c154513_g1_i1|K07…		http://www.kegg.jp/pathway/map05218+	no
Rheumatoid arthritis	map05323	Human Diseases; Immune diseases	0	43	87	10419	1	1	c71009_g1_i1|K02154;c86873_g2_i2|K02154;c92646_g2_i1|K02147;c89740_g1_i1|K02144;c87211_g1_i3|K02154;c94425_g3_i3|K02148;c138662_g1_i1|K02155;c87211_g2_i2|K02154;c74898_g1_i1|K14379;c86246_g1_i7|K02144;c94425_g2_i1|K02148;c96493_g2_i3|K14379;c75326_g1_i1|K02151;c78344_g1_i1|K03661;c72589_g1_i2|K02152;c136656_g1_i1|K03661;c71287_g1_i3|K02148;c136844_g1_i1|K02149;c111701_g1_i1|K02151;c72801_g1_i1|K0…		http://www.kegg.jp/pathway/map05323+	no
Ascorbate and aldarate metabolism	map00053	Metabolism; Carbohydrate metabolism	1	93	86	10369	0.542473	1	c89990_g1_i3|K00434;c91555_g1_i2|K00128;c93497_g7_i1|K14190;c94733_g1_i5|K18649;c71686_g1_i6|K00128;c83426_g1_i1|K14190;c83808_g1_i6|K00434;c89988_g1_i2|K00103;c92386_g1_i2|K08232;c92584_g1_i2|K00012;c77194_g1_i1|K14085;c85483_g1_i5|K14190;c79236_g1_i1|K00128;c91978_g1_i1|K08232;c79354_g1_i1|K16190;c94994_g1_i1|K10046;c16489_g1_i1|K00128;c142168_g1_i1|K00128;c131673_g1_i1|K00423;c87270_g3_i2|K000…	c80736_g1_i1|K00128	http://www.kegg.jp/pathway/map00053+K00128	no
Basal cell carcinoma	map05217	Human Diseases; Cancers: Specific types	0	10	87	10452	1	1	c93177_g1_i2|K06228;c91711_g1_i2|K03083;c60533_g1_i2|K03083;c160008_g1_i1|K03083;c157615_g1_i1|K03083;c99130_g1_i1|K02105;c99089_g1_i1|K02105;c12853_g1_i1|K06226;c119741_g1_i1|K03083;c152081_g1_i1|K02432		http://www.kegg.jp/pathway/map05217+	no
Glioma	map05214	Human Diseases; Cancers: Specific types	0	36	87	10426	1	1	c96283_g1_i1|K04371;c87834_g1_i6|K04368;c95240_g1_i5|K06620;c94230_g1_i4|K06620;c95316_g1_i1|K01110;c38570_g1_i2|K01110;c63689_g1_i1|K04368;c90268_g1_i2|K04368;c88217_g1_i3|K04371;c79271_g1_i7|K06620;c88217_g2_i1|K04371;c80447_g1_i1|K06620;c63383_g1_i3|K06620;c87438_g1_i1|K02183;c61609_g1_i1|K06620;c108336_g1_i1|K02183;c71696_g1_i1|K04371;c108451_g1_i1|K02183;c92979_g5_i1|K04371;c115429_g1_i1|K02…		http://www.kegg.jp/pathway/map05214+	no
Prostate cancer	map05215	Human Diseases; Cancers: Specific types	0	74	87	10388	1	1	c96283_g1_i1|K04371;c95730_g1_i2|K04079;c96396_g1_i2|K04498;c95251_g1_i1|K04079;c87834_g1_i6|K04368;c95240_g1_i5|K06620;c94230_g1_i4|K06620;c91711_g1_i2|K03083;c95316_g1_i1|K01110;c83564_g2_i1|K04079;c38570_g1_i2|K01110;c63689_g1_i1|K04368;c90268_g1_i2|K04368;c88217_g1_i3|K04371;c84015_g4_i1|K04079;c79271_g1_i7|K06620;c88217_g2_i1|K04371;c80447_g1_i1|K06620;c84015_g3_i1|K04079;c53434_g1_i1|K04079…		http://www.kegg.jp/pathway/map05215+	no
Pancreatic cancer	map05212	Human Diseases; Cancers: Specific types	0	39	87	10423	1	1	c96283_g1_i1|K04371;c77171_g1_i1|K08775;c87834_g1_i6|K04368;c95240_g1_i5|K06620;c94230_g1_i4|K06620;c90493_g1_i2|K05729;c63689_g1_i1|K04368;c84036_g1_i2|K04392;c90268_g1_i2|K04368;c86953_g1_i1|K04392;c87570_g1_i1|K04392;c78997_g1_i1|K04392;c89091_g2_i4|K04392;c133119_g1_i1|K04482;c88217_g1_i3|K04371;c79271_g1_i7|K06620;c88217_g2_i1|K04371;c80447_g1_i1|K06620;c63383_g1_i3|K06620;c61609_g1_i1|K0662…		http://www.kegg.jp/pathway/map05212+	no
Endometrial cancer	map05213	Human Diseases; Cancers: Specific types	0	31	87	10431	1	1	c96283_g1_i1|K04371;c93384_g1_i5|K08734;c87834_g1_i6|K04368;c91711_g1_i2|K03083;c95316_g1_i1|K01110;c38570_g1_i2|K01110;c63689_g1_i1|K04368;c90268_g1_i2|K04368;c88217_g1_i3|K04371;c88217_g2_i1|K04371;c71696_g1_i1|K04371;c66117_g1_i2|K06276;c56125_g1_i1|K06276;c92979_g5_i1|K04371;c60533_g1_i2|K03083;c14752_g1_i1|K06276;c96810_g1_i1|K04368;c160008_g1_i1|K03083;c157615_g1_i1|K03083;c99130_g1_i1|K021…		http://www.kegg.jp/pathway/map05213+	no
Colorectal cancer	map05210	Human Diseases; Cancers: Specific types	0	49	87	10413	1	1	c93516_g2_i2|K08736;c66045_g1_i2|K08735;c96283_g1_i1|K04371;c93496_g2_i1|K08737;c93384_g1_i5|K08734;c87834_g1_i6|K04368;c91711_g1_i2|K03083;c63689_g1_i1|K04368;c84036_g1_i2|K04392;c90268_g1_i2|K04368;c84055_g1_i1|K08737;c86953_g1_i1|K04392;c87570_g1_i1|K04392;c78997_g1_i1|K04392;c89091_g2_i4|K04392;c75486_g1_i1|K08737;c88217_g1_i3|K04371;c88217_g2_i1|K04371;c66045_g2_i1|K08735;c135729_g1_i1|K0439…		http://www.kegg.jp/pathway/map05210+	no
Renal cell carcinoma	map05211	Human Diseases; Cancers: Specific types	0	43	87	10419	1	1	c96283_g1_i1|K04371;c96396_g1_i2|K04498;c87834_g1_i6|K04368;c90022_g1_i1|K01679;c63689_g1_i1|K04368;c84036_g1_i2|K04392;c90268_g1_i2|K04368;c86953_g1_i1|K04392;c87570_g1_i1|K04392;c78997_g1_i1|K04392;c89091_g2_i4|K04392;c88217_g1_i3|K04371;c88217_g2_i1|K04371;c75854_g1_i2|K03872;c135729_g1_i1|K04392;c71696_g1_i1|K04371;c121833_g1_i1|K04392;c1575_g1_i1|K04392;c92979_g5_i1|K04371;c123862_g1_i1|K038…		http://www.kegg.jp/pathway/map05211+	no
cGMP-PKG signaling pathway	map04022	Environmental Information Processing; Signal transduction	0	93	87	10369	1	1	c96283_g1_i1|K04371;c94383_g1_i5|K05863;c87834_g1_i6|K04368;c95930_g1_i1|K06269;c63689_g1_i1|K04368;c88610_g1_i1|K15040;c90268_g1_i2|K04368;c75752_g1_i1|K05863;c45625_g1_i1|K05863;c86643_g1_i2|K05863;c45625_g2_i1|K05863;c87803_g1_i1|K15040;c92015_g5_i7|K06268;c65360_g1_i1|K15040;c86795_g2_i1|K06268;c88504_g2_i1|K15040;c88217_g1_i3|K04371;c93888_g1_i1|K06269;c49120_g1_i1|K15040;c145180_g1_i1|K1504…		http://www.kegg.jp/pathway/map04022+	no
Biosynthesis of ansamycins	map01051	Metabolism; Metabolism of terpenoids and polyketides	0	11	87	10451	1	1	c63814_g1_i1|K00615;c55220_g1_i1|K00615;c41214_g1_i1|K00615;c63858_g1_i2|K00615;c145308_g1_i1|K00615;c68640_g1_i1|K00615;c149653_g1_i1|K00615;c111075_g1_i1|K00615;c2024_g1_i1|K00615;c131980_g1_i1|K00615;c29205_g1_i1|K00615		http://www.kegg.jp/pathway/map01051+	no
Calcium signaling pathway	map04020	Environmental Information Processing; Signal transduction	0	74	87	10388	1	1	c94383_g1_i5|K05863;c89523_g2_i1|K05857;c86239_g1_i1|K05857;c92152_g1_i4|K04718;c88610_g1_i1|K15040;c75752_g1_i1|K05863;c45625_g1_i1|K05863;c86643_g1_i2|K05863;c74635_g1_i1|K05857;c45625_g2_i1|K05863;c87803_g1_i1|K15040;c92015_g5_i7|K06268;c80060_g1_i1|K05857;c65360_g1_i1|K15040;c86795_g2_i1|K06268;c88504_g2_i1|K15040;c49120_g1_i1|K15040;c145180_g1_i1|K15040;c81887_g1_i2|K05863;c33656_g1_i2|K0586…		http://www.kegg.jp/pathway/map04020+	no
Biosynthesis of siderophore group nonribosomal peptides	map01053	Metabolism; Metabolism of terpenoids and polyketides	0	4	87	10458	1	1	c66288_g1_i1|K01252;c93697_g3_i1|K02552;c3122_g1_i1|K02363;c109968_g1_i1|K00216		http://www.kegg.jp/pathway/map01053+	no
Nonribosomal peptide structures	map01054	Metabolism; Metabolism of terpenoids and polyketides	0	1	87	10461	1	1	c87544_g1_i1|K01779		http://www.kegg.jp/pathway/map01054+	no
cAMP signaling pathway	map04024	Environmental Information Processing; Signal transduction	0	97	87	10365	1	1	c92057_g1_i2|K01115;c86640_g1_i2|K01115;c91238_g1_i3|K01115;c94207_g3_i4|K01115;c92057_g2_i1|K01115;c96283_g1_i1|K04371;c81729_g1_i1|K01115;c82109_g4_i2|K01115;c96396_g1_i2|K04498;c84601_g1_i1|K00232;c87834_g1_i6|K04368;c70116_g1_i1|K00232;c95930_g1_i1|K06269;c63689_g1_i1|K04368;c84036_g1_i2|K04392;c82193_g1_i2|K01115;c90268_g1_i2|K04368;c86953_g1_i1|K04392;c87570_g1_i1|K04392;c78997_g1_i1|K04392…		http://www.kegg.jp/pathway/map04024+	no
Monobactam biosynthesis	map00261	Metabolism; Biosynthesis of other secondary metabolites	0	24	87	10438	1	1	c95786_g1_i7|K00928;c88275_g1_i1|K13811;c83762_g1_i2|K00958;c93839_g1_i1|K13811;c67327_g1_i2|K12524;c89729_g1_i2|K00215;c64894_g1_i1|K13811;c118506_g1_i1|K13811;c109738_g1_i1|K00928;c110125_g1_i1|K00928;c52865_g1_i1|K12524;c104108_g1_i1|K13811;c110640_g1_i1|K13811;c119619_g1_i1|K13811;c141058_g1_i1|K00958;c2948_g1_i1|K13811;c155812_g1_i1|K00928;c127878_g1_i1|K13811;c135965_g1_i1|K00958;c105792_g1…		http://www.kegg.jp/pathway/map00261+	no
Steroid biosynthesis	map00100	Metabolism; Lipid metabolism	0	57	87	10405	1	1	c83168_g1_i3|K14674;c93843_g1_i3|K07748;c93933_g3_i6|K07748;c91332_g2_i1|K09832;c93933_g1_i2|K07748;c90954_g1_i3|K05917;c89997_g1_i5|K14424;c148777_g1_i1|K08242;c91076_g3_i3|K01853;c92829_g1_i1|K00222;c58144_g1_i1|K00559;c82181_g1_i1|K14423;c73394_g1_i2|K14423;c82687_g1_i2|K01824;c158747_g1_i1|K14424;c126056_g1_i1|K08242;c58195_g1_i1|K00559;c93933_g2_i1|K07748;c74455_g1_i1|K08242;c74455_g2_i1|K08…		http://www.kegg.jp/pathway/map00100+	no
Selenocompound metabolism	map00450	Metabolism; Metabolism of other amino acids	0	63	87	10399	1	1	c92135_g1_i1|K00384;c85469_g1_i1|K01874;c92444_g1_i3|K01739;c88275_g1_i1|K13811;c89172_g1_i2|K01760;c81106_g1_i1|K11717;c83762_g1_i2|K00958;c93839_g1_i1|K13811;c73128_g1_i1|K01761;c81073_g1_i1|K00384;c90360_g1_i1|K00384;c90176_g1_i1|K00549;c81061_g1_i1|K00549;c4819_g1_i1|K01739;c123799_g1_i1|K01739;c129310_g1_i1|K01761;c94114_g6_i2|K00549;c68255_g1_i1|K00549;c64894_g1_i1|K13811;c60951_g1_i1|K1171…		http://www.kegg.jp/pathway/map00450+	no
Butanoate metabolism	map00650	Metabolism; Carbohydrate metabolism	1	77	86	10385	0.477082	1	c91418_g1_i1|K01641;c74199_g1_i1|K17761;c77500_g1_i1|K16871;c75512_g1_i1|K01640;c92878_g2_i1|K00626;c87693_g1_i1|K01580;c95889_g1_i1|K01640;c61420_g1_i3|K00109;c89726_g1_i1|K00100;c88830_g1_i1|K00100;c10764_g1_i1|K01641;c74174_g1_i2|K00074;c67276_g2_i1|K00100;c64522_g1_i1|K01715;c62432_g1_i1|K01580;c52861_g1_i2|K00100;c12294_g1_i1|K01580;c106178_g1_i1|K00100;c6431_g1_i1|K00004;c28810_g2_i1|K00626…	c132496_g1_i1|K01652	http://www.kegg.jp/pathway/map00650+K01652	no
Legionellosis	map05134	Human Diseases; Infectious diseases: Bacterial	0	136	87	10326	0.63121	1	c93545_g1_i3|K04077;c91986_g1_i4|K04077;c93634_g4_i2|K04077;c94002_g1_i6|K14416;c38016_g1_i1|K03596;c64752_g1_i1|K13525;c96299_g1_i1|K03283|K06758;c88148_g1_i2|K07874;c90681_g1_i1|K09414;c91918_g2_i2|K07937;c91529_g1_i1|K03233;c89357_g1_i4|K08517;c78814_g2_i1|K03233;c83284_g1_i1|K03283|K06758;c9312_g1_i1|K03233;c85496_g1_i1|K03231;c101631_g1_i1|K03231;c81775_g1_i3|K07953;c88168_g4_i1|K07874;c8816…		http://www.kegg.jp/pathway/map05134+	no
Vasopressin-regulated water reabsorption	map04962	Organismal Systems; Excretory system	0	37	87	10425	1	1	c93866_g1_i1|K06027;c91282_g1_i1|K10418;c84771_g2_i3|K07904;c91340_g1_i3|K07904;c87383_g2_i1|K12462;c87383_g1_i4|K12462;c71700_g2_i1|K12462;c66967_g1_i1|K12462;c18722_g1_i1|K10418;c89422_g4_i1|K07904;c85031_g2_i1|K07904;c69591_g1_i1|K09876;c76148_g1_i1|K07904;c71700_g1_i1|K12462;c85031_g1_i2|K07904;c140061_g1_i1|K10418;c67539_g1_i1|K10418;c24999_g1_i1|K07904;c72317_g1_i1|K07904;c18577_g1_i1|K1041…		http://www.kegg.jp/pathway/map04962+	no
Endocrine and other factor-regulated calcium reabsorption	map04961	Organismal Systems; Excretory system	0	50	87	10412	1	1	c96496_g1_i1|K04646;c95614_g1_i1|K11824;c95290_g1_i2|K01528;c84771_g2_i3|K07904;c91340_g1_i3|K07904;c94175_g2_i4|K11826;c89096_g4_i1|K04646;c89422_g4_i1|K07904;c85031_g2_i1|K07904;c76148_g1_i1|K07904;c96496_g3_i1|K04646;c67018_g1_i2|K11827;c57033_g1_i1|K11827;c85031_g1_i2|K07904;c24999_g1_i1|K07904;c72317_g1_i1|K07904;c74194_g1_i1|K07904;c80180_g2_i1|K04646;c102650_g1_i1|K07904;c81632_g1_i1|K0464…		http://www.kegg.jp/pathway/map04961+	no
Aldosterone-regulated sodium reabsorption	map04960	Organismal Systems; Excretory system	0	16	87	10446	1	1	c96283_g1_i1|K04371;c88217_g1_i3|K04371;c88217_g2_i1|K04371;c71696_g1_i1|K04371;c66117_g1_i2|K06276;c56125_g1_i1|K06276;c92979_g5_i1|K04371;c14752_g1_i1|K06276;c98940_g1_i1|K01539;c159087_g1_i1|K04371;c99867_g1_i1|K01539;c101856_g1_i1|K04371;c154513_g1_i1|K07827;c151046_g1_i1|K06276;c38635_g1_i1|K04371;c144320_g1_i1|K04371		http://www.kegg.jp/pathway/map04960+	no
Collecting duct acid secretion	map04966	Organismal Systems; Excretory system	0	35	87	10427	1	1	c71009_g1_i1|K02154;c86873_g2_i2|K02154;c92646_g2_i1|K02147;c87211_g1_i3|K02154;c94425_g3_i3|K02148;c138662_g1_i1|K02155;c87211_g2_i2|K02154;c94425_g2_i1|K02148;c75326_g1_i1|K02151;c72589_g1_i2|K02152;c71287_g1_i3|K02148;c136844_g1_i1|K02149;c111701_g1_i1|K02151;c72801_g1_i1|K02147;c118502_g1_i1|K02155;c132735_g1_i1|K02148;c111407_g1_i1|K02154;c121882_g1_i1|K02155;c98186_g1_i1|K02154;c117941_g1_i…		http://www.kegg.jp/pathway/map04966+	no
Proximal tubule bicarbonate reclamation	map04964	Organismal Systems; Excretory system	0	16	87	10446	1	1	c88132_g1_i1|K13576;c85101_g3_i1|K01425;c80466_g1_i2|K00261;c108150_g1_i1|K01596;c149515_g1_i1|K00025;c139107_g1_i1|K00261;c98940_g1_i1|K01539;c42247_g1_i1|K00025;c143520_g1_i1|K00261;c48340_g1_i1|K00261;c1168_g1_i1|K00025;c99867_g1_i1|K01539;c160871_g1_i1|K00025;c119676_g1_i1|K00261;c138325_g1_i1|K01425;c149223_g1_i1|K01596		http://www.kegg.jp/pathway/map04964+	no
Retinol metabolism	map00830	Metabolism; Metabolism of cofactors and vitamins	0	27	87	10435	1	1	c78054_g1_i6|K11155;c90728_g1_i2|K00001;c78415_g1_i4|K00121;c84023_g1_i1|K11157;c89773_g3_i2|K11147;c30184_g1_i1|K00121;c81502_g1_i3|K13953;c35517_g1_i1|K11155;c89773_g2_i3|K11147;c97281_g1_i1|K07249;c101925_g1_i1|K00121;c39756_g1_i1|K13953;c21961_g1_i1|K11153;c35517_g2_i1|K11155;c102121_g1_i1|K00121;c448_g1_i1|K13953;c110527_g1_i1|K00121;c112197_g1_i1|K11155;c103536_g1_i1|K07249;c98360_g1_i1|K13…		http://www.kegg.jp/pathway/map00830+	no
Jak-STAT signaling pathway	map04630	Environmental Information Processing; Signal transduction	0	9	87	10453	1	1	c94479_g2_i3|K04706;c96396_g1_i2|K04498;c89211_g4_i1|K04705;c133497_g1_i1|K04705;c1963_g1_i1|K04498;c121969_g1_i1|K04705;c67066_g1_i1|K04498;c151450_g1_i1|K07293;c117724_g1_i1|K04456		http://www.kegg.jp/pathway/map04630+	no
Long-term depression	map04730	Organismal Systems; Nervous system	0	30	87	10432	1	1	c96283_g1_i1|K04371;c87834_g1_i6|K04368;c63689_g1_i1|K04368;c90268_g1_i2|K04368;c83941_g1_i2|K04382;c88438_g2_i1|K04382;c88217_g1_i3|K04371;c95346_g2_i4|K04382;c88217_g2_i1|K04371;c95346_g9_i1|K04382;c158935_g1_i1|K03456;c71696_g1_i1|K04371;c92979_g5_i1|K04371;c96810_g1_i1|K04368;c134161_g1_i1|K03456;c95346_g8_i1|K04382;c159087_g1_i1|K04371;c150652_g1_i1|K04382;c101856_g1_i1|K04371;c16408_g1_i1|K…		http://www.kegg.jp/pathway/map04730+	no
Hematopoietic cell lineage	map04640	Organismal Systems; Immune system	0	4	87	10458	1	1	c107137_g1_i1|K11140;c13311_g1_i1|K06460;c157309_g1_i1|K01389;c111598_g1_i1|K01389		http://www.kegg.jp/pathway/map04640+	no
SNARE interactions in vesicular transport	map04130	Genetic Information Processing; Folding, sorting and degradation	1	65	86	10397	0.422052	1	c93499_g2_i3|K08495;c95046_g2_i2|K08505;c92640_g4_i4|K08488;c87074_g1_i3|K08489;c88126_g1_i2|K08506;c54576_g1_i1|K08488;c89357_g1_i4|K08517;c85903_g1_i1|K08492;c86716_g1_i1|K08486;c71942_g1_i1|K08486;c84121_g1_i3|K08493;c85018_g1_i1|K08486;c78900_g1_i2|K08503;c74901_g1_i1|K08486;c33503_g1_i1|K08506;c84637_g1_i1|K08488;c85130_g1_i4|K08493;c78394_g1_i1|K08515;c85576_g1_i1|K08493;c70146_g1_i1|K08506…	c78394_g1_i1|K08515	http://www.kegg.jp/pathway/map04130+K08515	no
Cholinergic synapse	map04725	Organismal Systems; Nervous system	0	18	87	10444	1	1	c96283_g1_i1|K04371;c87834_g1_i6|K04368;c63689_g1_i1|K04368;c90268_g1_i2|K04368;c88217_g1_i3|K04371;c88217_g2_i1|K04371;c71696_g1_i1|K04371;c92979_g5_i1|K04371;c96810_g1_i1|K04368;c159087_g1_i1|K04371;c126230_g1_i1|K04536;c101856_g1_i1|K04371;c154513_g1_i1|K07827;c158566_g1_i1|K04368;c117724_g1_i1|K04456;c38635_g1_i1|K04371;c128016_g1_i1|K04368;c144320_g1_i1|K04371		http://www.kegg.jp/pathway/map04725+	no
Pyruvate metabolism	map00620	Metabolism; Carbohydrate metabolism	4	242	83	10220	0.145239	1	c82151_g1_i1|K11262;c85465_g1_i4|K01595;c91555_g1_i2|K00128;c91578_g1_i9|K00102;c32258_g1_i1|K01895;c87952_g1_i1|K01610;c82319_g1_i4|K01759;c58169_g1_i1|K00028;c71686_g1_i6|K00128;c95465_g2_i3|K00873;c91897_g3_i1|K02160;c93335_g1_i1|K01962;c81322_g1_i2|K00873;c92198_g1_i1|K00627;c87317_g2_i1|K01595;c87796_g1_i2|K00873;c89285_g1_i1|K00873;c86860_g1_i1|K00873;c75717_g1_i1|K00873;c90544_g1_i1|K00873…	c82151_g1_i1|K11262;c91578_g1_i9|K00102;c91897_g4_i3|K02160;c80736_g1_i1|K00128	http://www.kegg.jp/pathway/map00620+K11262+K00102+K02160+K00128	no
Dioxin degradation	map00621	Metabolism; Xenobiotics biodegradation and metabolism	0	1	87	10461	1	1	c78367_g1_i1|K00480		http://www.kegg.jp/pathway/map00621+	no
Toluene degradation	map00623	Metabolism; Xenobiotics biodegradation and metabolism	0	5	87	10457	1	1	c80778_g1_i1|K01061;c145527_g1_i1|K01061;c8779_g1_i1|K01061;c97427_g1_i1|K03381;c153084_g1_i1|K03381		http://www.kegg.jp/pathway/map00623+	no
Polycyclic aromatic hydrocarbon degradation	map00624	Metabolism; Xenobiotics biodegradation and metabolism	0	14	87	10448	1	1	c92463_g3_i7|K00517;c92145_g1_i1|K00517;c81470_g1_i1|K00517;c91087_g1_i1|K00517;c80668_g1_i1|K00517;c14641_g1_i2|K00517;c78367_g1_i1|K00480;c94263_g2_i1|K00517;c68129_g1_i1|K00517;c98268_g1_i1|K00517;c102870_g1_i1|K00517;c148251_g1_i1|K00517;c145038_g1_i1|K00517;c125815_g1_i1|K00517		http://www.kegg.jp/pathway/map00624+	no
Caffeine metabolism	map00232	Metabolism; Biosynthesis of other secondary metabolites	0	4	87	10458	1	1	c91787_g1_i3|K00106;c84168_g1_i1|K00365;c125653_g1_i1|K00365;c151785_g1_i1|K00365		http://www.kegg.jp/pathway/map00232+	no
Naphthalene degradation	map00626	Metabolism; Xenobiotics biodegradation and metabolism	0	16	87	10446	1	1	c90728_g1_i2|K00001;c78415_g1_i4|K00121;c78367_g1_i1|K00480;c30184_g1_i1|K00121;c81502_g1_i3|K13953;c101925_g1_i1|K00121;c39756_g1_i1|K13953;c102121_g1_i1|K00121;c448_g1_i1|K13953;c110527_g1_i1|K00121;c98360_g1_i1|K13953;c54157_g1_i1|K00121;c151703_g1_i1|K00121;c109408_g1_i1|K13953;c98134_g1_i1|K13953;c99958_g1_i1|K13953		http://www.kegg.jp/pathway/map00626+	no
Aminobenzoate degradation	map00627	Metabolism; Xenobiotics biodegradation and metabolism	0	28	87	10434	1	1	c92463_g3_i7|K00517;c92145_g1_i1|K00517;c81470_g1_i1|K00517;c87920_g1_i5|K01101;c91087_g1_i1|K00517;c80668_g1_i1|K00517;c14641_g1_i2|K00517;c33454_g1_i4|K01426;c94263_g2_i1|K00517;c65499_g1_i1|K01512;c68129_g1_i1|K00517;c98268_g1_i1|K00517;c102870_g1_i1|K00517;c157559_g1_i1|K01426;c22886_g1_i1|K01426;c134361_g1_i1|K01426;c141616_g1_i1|K01101;c148251_g1_i1|K00517;c144385_g1_i1|K01078;c10412_g1_i1|…		http://www.kegg.jp/pathway/map00627+	no
Systemic lupus erythematosus	map05322	Human Diseases; Immune diseases	0	70	87	10392	1	1	c79671_g1_i3|K11251;c92733_g1_i4|K11090;c83560_g1_i2|K11253;c74489_g1_i1|K11251;c88663_g1_i1|K11253;c88663_g2_i1|K11253;c84183_g3_i1|K11251;c81967_g1_i1|K11251;c84183_g2_i1|K11251;c77657_g1_i2|K11088;c26819_g1_i1|K11253;c75019_g1_i1|K11253;c81662_g1_i2|K11251;c81967_g2_i1|K11251;c84183_g1_i1|K11251;c48303_g1_i1|K11254;c15032_g2_i1|K11251;c98788_g1_i1|K11086;c24958_g1_i1|K11087;c39402_g1_i1|K11252…		http://www.kegg.jp/pathway/map05322+	no
Influenza A	map05164	Human Diseases; Infectious diseases: Viral	0	123	87	10339	0.628519	1	c96303_g1_i2|K14290;c94913_g1_i6|K14297;c93658_g1_i8|K14404;c96283_g1_i1|K04371;c91422_g1_i1|K14396;c96396_g1_i2|K04498;c90900_g2_i3|K04733;c93112_g1_i1|K14396;c89468_g3_i2|K04733;c87834_g1_i6|K04368;c96299_g1_i1|K03283|K06758;c91711_g1_i2|K03083;c89468_g1_i2|K04733;c93611_g4_i3|K04733;c87400_g1_i2|K09523;c89606_g1_i1|K04733;c63689_g1_i1|K04368;c90453_g4_i8|K14404;c90268_g1_i2|K04368;c87318_g1_i2…		http://www.kegg.jp/pathway/map05164+	no
Nucleotide excision repair	map03420	Genetic Information Processing; Replication and repair	4	84	83	10378	0.00594681	1	c92548_g1_i2|K02324;c95445_g4_i10|K10747;c80575_g1_i1|K10846;c95054_g2_i1|K10754;c93903_g2_i1|K10841;c90848_g1_i5|K03657;c80476_g1_i1|K02327;c87727_g1_i2|K10610;c91752_g1_i3|K10843;c92199_g1_i2|K10838;c91562_g4_i1|K07466;c82430_g1_i1|K10747;c87054_g1_i1|K10140;c76869_g1_i1|K10844;c75130_g2_i1|K07466;c87072_g1_i10|K03144;c95885_g2_i3|K10756;c95395_g2_i1|K03141;c88493_g1_i2|K02335;c90203_g1_i2|K105…	c80575_g1_i1|K10846;c93903_g2_i1|K10841;c96159_g1_i3|K07466;c61496_g1_i1|K10755	http://www.kegg.jp/pathway/map03420+K10846+K10841+K07466+K10755	no
Arginine and proline metabolism	map00330	Metabolism; Amino acid metabolism	1	186	86	10276	1	1	c88932_g1_i1|K01915;c95918_g1_i1|K01915;c91555_g1_i2|K00128;c95364_g3_i2|K17839;c91336_g1_i3|K00472;c94349_g2_i1|K00472;c94061_g2_i5|K00620;c71686_g1_i6|K00128;c87646_g1_i1|K00145;c93403_g2_i6|K13427;c83108_g1_i2|K00472;c88361_g1_i5|K14455;c54670_g1_i1|K17839;c82471_g1_i1|K00294;c93856_g3_i3|K01585;c88824_g1_i1|K00318;c90399_g1_i3|K14677;c86733_g1_i1|K12259;c93895_g3_i6|K13366;c75429_g1_i1|K14454…	c80736_g1_i1|K00128	http://www.kegg.jp/pathway/map00330+K00128	no
DNA replication	map03030	Genetic Information Processing; Replication and repair	2	87	85	10375	0.166901	1	c92548_g1_i2|K02324;c94977_g1_i1|K02343;c95445_g4_i10|K10747;c64539_g1_i1|K10742;c95054_g2_i1|K10754;c95307_g1_i2|K02343;c80476_g1_i1|K02327;c91562_g4_i1|K07466;c82430_g1_i1|K10747;c84028_g1_i2|K02542;c92291_g1_i1|K02320;c75130_g2_i1|K07466;c94134_g1_i3|K02684;c87713_g1_i2|K02209;c75318_g2_i1|K02540;c95885_g2_i3|K10756;c88493_g1_i2|K02335;c96159_g1_i3|K07466;c96023_g1_i5|K07466;c91647_g5_i1|K1074…	c96159_g1_i3|K07466;c61496_g1_i1|K10755	http://www.kegg.jp/pathway/map03030+K07466+K10755	no
Carbon metabolism	map01200	Metabolism; Global and overview maps	3	612	84	9850	0.489007	1	c87950_g1_i1|K01681;c95601_g1_i1|K00164;c85465_g1_i4|K01595;c63814_g1_i1|K00615;c88390_g1_i3|K00844;c92700_g1_i2|K00234;c32258_g1_i1|K01895;c87952_g1_i1|K01610;c89946_g1_i3|K00851;c95011_g1_i2|K00600;c58169_g1_i1|K00028;c89095_g1_i1|K01754;c85492_g1_i1|K00297;c95465_g2_i3|K00873;c84381_g1_i1|K01938;c88940_g1_i17|K00658;c94152_g1_i1|K00058;c91897_g3_i1|K02160;c93335_g1_i1|K01962;c81322_g1_i2|K0087…	c84381_g1_i1|K01938;c91861_g1_i1|K00033;c91897_g4_i3|K02160	http://www.kegg.jp/pathway/map01200+K01938+K00033+K02160	no
MAPK signaling pathway	map04010	Environmental Information Processing; Signal transduction	0	81	87	10381	1	1	c96283_g1_i1|K04371;c87834_g1_i6|K04368;c96299_g1_i1|K03283|K06758;c82588_g1_i1|K04424;c93794_g2_i2|K03175;c63689_g1_i1|K04368;c84036_g1_i2|K04392;c90268_g1_i2|K04368;c86953_g1_i1|K04392;c87570_g1_i1|K04392;c83284_g1_i1|K03283|K06758;c92015_g5_i7|K06268;c83565_g2_i2|K04459;c78997_g1_i1|K04392;c89091_g2_i4|K04392;c86795_g2_i1|K06268;c83565_g1_i1|K04459;c88217_g1_i3|K04371;c88217_g2_i1|K04371;c9286…		http://www.kegg.jp/pathway/map04010+	no
